# Supplementary material for: Salivary Proteomics Reveals Oxidative Markers in E‑Cigarette Users
Source: J Proteome Res. 2026 Mar 9;25(4):1846–54. doi: 10.1021/acs.jproteome.5c00347 (PMC13054854; doi:10.1021/acs.jproteome.5c00347)
Supplement: Supplementary file 1 [file pr5c00347_si_001.xlsx]

## Sheet: README
Listing of supplementary tables
Supplementary table 3	Identified proteins (from MaxQuant's proteinGroups.txt file) - Only intensity values are displayed (for a detailed view, please see the PXD066133 at proteomeXchange data repository).
Supplementary table 4	Quantile-normalized log2 quantitative values (intensities) for all the samples.
Supplementary table 5	Statistical analysis (U-test, Wilcoxon–Mann–Whitney ) of the 92 proteins shared by all subjects from the two groups (control and e-cigar.)

## Sheet: Sup.Table_3
Supplementary table 3: Identified proteins (from MaxQuant's proteinGroups.txt file) - Only intensity values are displayed (for a detailed view, please see the PXD066133 at proteomeXchange data repository).
Protein IDs	Gene names	Fasta headers	Control group (intensities)																									Eletronic cigarette group (intensities)
			C1	C2	C3	C4	C5	C6	C7	C8	C9	C10	C11	C12	C13	C14	C15	C16	C17	C18	C19	C20	C21	C22	C23	C24	C25	V1	V2	V4	V5	V6	V16	V17	V18	V19	V20	V21	V22	V23	V24	V25	V10	V11	V12	V13	V14	V15	V7
A0A075B6H9	IGLV4-69	LV469_HUMAN Immunoglobulin lambda variable 4-69 OS=Homo sapiens OX=9606 GN=IGLV4-69 PE=1 SV=1	0	0	0	9396200	54946000	0	0	8169400	6657600	8271800	7025400	3880100	0	0	0	0	20861000	0	0	0	0	9687200	0	0	0	0	0	0	0	21524000	0	0	53907000	0	18306000	22216000	11311000	12599000	22132000	18560000	0	0	0	0	0	20734000	10022000
A0A075B6I0	IGLV8-61	LV861_HUMAN Immunoglobulin lambda variable 8-61 OS=Homo sapiens OX=9606 GN=IGLV8-61 PE=3 SV=7	0	0	0	0	0	0	0	0	0	0	0	0	0	0	0	0	0	0	0	0	0	0	0	0	0	0	0	0	0	0	0	0	0	0	0	0	0	0	0	0	0	0	0	0	0	0	0
A0A075B6I9	NA		99553000	45700000	0	0	159840000	52105000	222960000	0	28622000	51091000	57739000	27814000	14930000	0	104200000	31241000	69955000	16421000	34256000	39390000	56877000	31693000	30681000	32134000	60002000	141640000	0	258170000	141490000	90059000	211040000	0	0	0	0	130920000	198310000	0	0	84859000	0	49736000	29576000	0	36893000	48288000	63728000
A0A075B6J9	IGLV2-18	LV218_HUMAN Immunoglobulin lambda variable 2-18 OS=Homo sapiens OX=9606 GN=IGLV2-18 PE=3 SV=2	0	0	0	0	0	0	0	0	0	0	0	0	0	0	0	0	0	0	0	0	0	0	0	0	0	0	0	0	0	0	0	0	0	0	0	0	0	0	0	0	0	0	0	0	0	0	0
A0A075B6Q5	IGHV3-64	HV364_HUMAN Immunoglobulin heavy variable 3-64 OS=Homo sapiens OX=9606 GN=IGHV3-64 PE=3 SV=1	0	0	0	0	0	0	0	0	0	0	0	0	0	0	0	0	0	0	0	0	0	0	0	0	0	0	0	0	0	0	0	0	0	0	0	0	0	0	0	0	0	0	0	0	0	0	0
A0A075B6R2	IGHV4-4	HV404_HUMAN Immunoglobulin heavy variable 4-4 OS=Homo sapiens OX=9606 GN=IGHV4-4 PE=3 SV=2	0	0	0	0	4508900	0	0	0	0	0	0	0	0	0	0	0	3933500	0	0	0	0	0	0	0	0	15655000	0	17299000	5561200	0	0	0	0	0	0	0	0	0	0	0	0	0	0	0	0	0	0
A0A075B6S6	NA		0	0	0	8193900	0	0	0	239770000	0	28592000	0	0	0	0	0	0	609610000	0	0	0	0	0	3442900	8429300	3231600	0	0	0	0	0	0	0	0	0	34597000	0	738430000	11597000	6271000	92387000	0	0	1812000	0	0	35429000	0
A0A0A0MRZ8	NA		133440000	0	0	0	0	0	0	0	0	0	0	0	0	0	0	0	0	0	0	0	0	0	0	0	0	0	0	0	0	0	0	0	0	0	0	0	0	0	0	0	0	0	0	0	0	0	0
A0A0A0MS14	IGHV1-45	HV145_HUMAN Immunoglobulin heavy variable 1-45 OS=Homo sapiens OX=9606 GN=IGHV1-45 PE=3 SV=1	0	0	0	0	0	0	0	0	2796100	2025600	0	0	0	0	0	0	0	0	0	0	0	0	0	0	0	0	0	0	0	0	0	0	0	0	0	0	0	0	0	0	0	0	0	0	0	1596100	0
A0A0A0MS15	IGHV3-49	HV349_HUMAN Immunoglobulin heavy variable 3-49 OS=Homo sapiens OX=9606 GN=IGHV3-49 PE=3 SV=1	0	0	0	0	0	0	0	0	0	0	0	0	0	0	0	0	0	0	0	0	0	0	0	0	0	0	0	0	0	0	0	0	0	21740000	0	0	0	0	0	0	0	0	0	0	0	0	0
A0A0A0MT36	NA		0	0	0	0	0	0	0	0	0	0	0	0	0	0	0	0	0	0	0	0	0	0	0	0	0	0	0	0	0	0	0	0	0	20472000	0	0	0	0	0	0	0	0	0	0	0	0	0
A0A0B4J1U7	IGHV6-1	HV601_HUMAN Immunoglobulin heavy variable 6-1 OS=Homo sapiens OX=9606 GN=IGHV6-1 PE=3 SV=1	58361000	93099000	30062000	13567000	122290000	187310000	140510000	39099000	22083000	33761000	117120000	46389000	21426000	27368000	81958000	72925000	37517000	61234000	55466000	47296000	82274000	52721000	68411000	136040000	146650000	76202000	515600000	207250000	38846000	146020000	299850000	228010000	448330000	226710000	71659000	301820000	185190000	25557000	193940000	138390000	86563000	40769000	73603000	9170000	41020000	71653000	12456000
A0A0B4J1V0	IGHV3-15	HV315_HUMAN Immunoglobulin heavy variable 3-15 OS=Homo sapiens OX=9606 GN=IGHV3-15 PE=3 SV=1	0	0	0	0	0	0	0	0	0	0	0	0	0	0	0	0	0	0	0	0	0	0	0	0	0	0	0	0	0	0	0	0	0	0	0	0	0	0	0	0	0	0	0	0	0	0	0
A0A0B4J1V2	IGHV2-26	HV226_HUMAN Immunoglobulin heavy variable 2-26 OS=Homo sapiens OX=9606 GN=IGHV2-26 PE=3 SV=1	0	0	0	0	0	0	0	0	0	0	0	0	0	0	0	0	0	0	0	0	0	0	0	0	0	0	0	0	0	0	0	0	0	0	0	0	0	0	0	0	0	0	0	0	0	0	0
A0A0B4J1X5	IGHV3-74	HV374_HUMAN Immunoglobulin heavy variable 3-74 OS=Homo sapiens OX=9606 GN=IGHV3-74 PE=3 SV=1	0	12582000	0	0	0	0	0	0	40895000	0	0	0	0	12134000	0	19163000	63500000	0	0	10757000	35723000	42515000	19069000	0	0	0	0	0	0	0	0	0	0	0	0	0	0	70128000	0	97140000	0	18264000	31820000	0	25307000	83350000	0
A0A0B4J1X8	IGHV3-43	HV343_HUMAN Immunoglobulin heavy variable 3-43 OS=Homo sapiens OX=9606 GN=IGHV3-43 PE=3 SV=1	0	0	0	0	0	0	0	0	0	0	0	0	0	0	0	0	0	0	0	0	0	0	0	0	0	0	0	0	0	0	0	0	0	0	0	0	0	0	0	0	0	0	0	0	0	0	0
A0A0B4J1Y9	IGHV3-72	HV372_HUMAN Immunoglobulin heavy variable 3-72 OS=Homo sapiens OX=9606 GN=IGHV3-72 PE=3 SV=1	194140000	0	0	126230000	218600000	192610000	0	0	113370000	165010000	100810000	0	0	43154000	309710000	0	174640000	0	0	0	96486000	112780000	2216100	0	140630000	182280000	0	0	308830000	0	0	0	0	368120000	0	339210000	252670000	0	0	0	88137000	124810000	62852000	1503700	143350000	176200000	85452000
A0A0C4DH25	IGKV3D-20	KVD20_HUMAN Immunoglobulin kappa variable 3D-20 OS=Homo sapiens OX=9606 GN=IGKV3D-20 PE=3 SV=1	0	0	0	0	0	0	0	0	0	0	0	0	0	0	0	0	0	0	0	0	0	0	0	0	0	0	0	0	0	0	0	0	0	0	0	0	0	0	0	0	0	0	0	0	0	0	0
A0A0C4DH29	NA		0	0	0	11400000	0	982150	32422000	66596000	4088900	3841200	2918100	28797000	0	0	0	57904000	0	0	0	0	0	2072400	0	61607000	0	0	0	0	0	0	0	0	0	98261000	263360000	117280000	0	0	58464000	0	0	6106500	0	0	0	23404000	43629000
A0A0C4DH34	IGHV4-28	HV428_HUMAN Immunoglobulin heavy variable 4-28 OS=Homo sapiens OX=9606 GN=IGHV4-28 PE=3 SV=1	0	28999000	0	0	56595000	0	0	26125000	0	47172000	0	0	0	0	75363000	0	0	0	0	29207000	44304000	0	0	0	0	51891000	0	0	0	0	0	0	0	0	45202000	0	83115000	57559000	60453000	53264000	0	58849000	27334000	24705000	34175000	58288000	31432000
A0A0C4DH35	IGHV3-35	HV335_HUMAN Probable non-functional immunoglobulin heavy variable 3-35 OS=Homo sapiens OX=9606 GN=IGHV3-35 PE=1 SV=1	0	0	0	0	0	0	0	0	0	0	0	0	0	0	0	0	0	0	0	0	0	0	0	0	0	0	0	0	0	0	0	0	0	0	0	0	0	0	0	0	0	0	0	0	0	0	0
A0A0C4DH36	IGHV3-38	HV338_HUMAN Probable non-functional immunoglobulin heavy variable 3-38 OS=Homo sapiens OX=9606 GN=IGHV3-38 PE=1 SV=1	0	0	0	0	0	0	0	0	0	0	0	0	0	0	0	0	0	0	0	0	0	0	0	0	0	0	0	0	0	0	0	0	0	0	0	0	0	0	0	0	0	0	0	0	0	0	0
A0A0C4DH43	NA		0	0	0	0	0	0	0	0	0	0	0	0	0	0	0	0	0	0	0	0	0	0	0	5130600	0	0	0	0	0	0	0	0	0	0	0	0	0	0	0	0	0	0	0	0	0	0	0
A0A0C4DH67	NA		0	0	0	0	0	0	0	0	0	0	0	0	0	0	0	0	0	0	0	0	0	6829600	0	0	6286600	0	10261000	0	0	0	0	0	0	0	0	0	0	0	0	0	0	0	0	0	0	0	0
A0A0C4DH68	NA		0	0	0	0	0	0	0	0	0	0	0	0	0	0	0	0	0	0	0	0	0	4302600	0	0	0	0	0	0	0	0	0	0	0	0	0	9079000	0	0	0	0	0	0	0	0	1576800	0	0
A0A0C4DH73	NA		0	0	0	0	0	0	0	0	0	0	0	0	0	0	0	0	0	0	5853300	2795700	0	0	0	0	9341800	0	0	20098000	0	0	17354000	0	29263000	0	0	0	0	0	0	0	0	0	0	0	0	0	0
A0A0J9YXX1		HV5X1_HUMAN Immunoglobulin heavy variable 5-10-1 OS=Homo sapiens OX=9606 GN=IGHV5-10-1 PE=3 SV=1	0	0	0	0	0	0	0	0	0	0	0	0	0	0	0	12997000	0	0	0	0	0	0	0	0	0	0	0	0	0	0	0	0	0	0	44345000	0	0	0	0	0	0	0	0	0	45260000	16972000	0
A0A1B0GVH4		PRS51_HUMAN Serine protease-like protein 51 OS=Homo sapiens OX=9606 GN=PRSS51 PE=3 SV=1	0	0	0	0	0	0	94908000	0	0	0	0	0	29558000	39729000	6012400	29820000	37929000	13957000	6919900	6864800	5357600	28119000	3643100	57144000	33554000	0	0	0	0	0	47914000	9317300	0	0	0	0	0	0	1492700	0	16432000	12591000	21923000	47364000	71381000	30189000	5924800
A0AVT1	NA		0	0	0	0	0	0	0	0	0	0	0	0	0	0	0	0	0	0	0	0	3295900	0	0	0	0	0	0	0	0	0	0	0	0	0	0	0	0	0	0	0	0	0	0	0	0	0	0
A0FGR8	NA		0	6416900	0	0	0	0	0	0	0	0	0	0	0	0	0	0	0	0	0	0	0	0	0	0	0	0	0	0	0	5121100	0	0	0	9449700	0	0	0	0	0	0	0	0	0	0	0	0	0
A0M8Q6	IGLC7	IGLC7_HUMAN Immunoglobulin lambda constant 7 OS=Homo sapiens OX=9606 GN=IGLC7 PE=1 SV=3	0	0	305720000	0	0	0	0	0	0	0	0	0	0	0	0	0	0	0	0	0	0	0	0	0	0	0	0	0	0	0	0	0	0	0	0	0	0	0	0	0	0	0	0	0	0	218950000	1388300000
A0MZ66	NA		0	0	0	0	0	0	0	0	0	0	0	0	0	0	0	0	0	0	0	0	0	0	0	0	0	0	0	0	0	0	0	0	0	0	0	0	0	0	0	0	0	0	0	0	0	0	0
A1A5D9	NA		0	0	0	0	0	0	0	0	0	0	0	0	0	0	0	0	0	0	0	8292900	0	0	0	0	0	0	0	0	0	0	0	0	0	0	0	0	0	0	0	0	0	0	0	0	0	0	0
A1L0T0	ILVBL	HACL2_HUMAN 2-hydroxyacyl-CoA lyase 2 OS=Homo sapiens OX=9606 GN=ILVBL PE=1 SV=2	0	0	0	0	0	0	461720	0	0	6789000	0	0	2956700	4135500	5922800	2691400	0	0	0	0	0	0	0	4455200	0	10418000	0	0	0	0	0	0	0	0	0	0	0	0	0	9872300	0	0	0	5625200	5786300	0	4856700
A1L4Q6		YK033_HUMAN Putative uncharacterized protein FLJ41423 OS=Homo sapiens OX=9606 PE=5 SV=1	0	26394000	49236000	605890000	0	0	158350000	0	12703000	0	27315000	33611000	23525000	0	0	0	0	14025000	0	0	0	4213700	0	0	0	0	0	0	0	92295000	0	0	0	0	0	0	0	0	0	0	0	20699000	0	0	17080000	0	0
A4FU69	NA		0	0	0	0	0	0	0	0	0	0	0	0	0	0	0	0	0	0	0	0	0	0	0	0	0	0	0	0	0	0	0	0	0	0	0	0	0	0	0	0	0	0	0	0	0	0	0
A8K2U0	NA		306140000	799860000	7687600	254680000	1155300000	64809000	355470000	302460000	99630000	344920000	342530000	573310000	256910000	506310000	731470000	292600000	410790000	121220000	188920000	496700000	527410000	56881000	461130000	398000000	369820000	453210000	302560000	1301300000	163120000	746290000	1116000000	1238900000	3637099999.9999995	915450000	194560000	1482099999.9999998	65936000	589990000	636160000	659200000	166050000	465530000	795300000	766980000	735720000	240130000	583850000
A8MQ03	CYSRT1	CRTP1_HUMAN Cysteine-rich tail protein 1 OS=Homo sapiens OX=9606 GN=CYSRT1 PE=1 SV=1	0	0	0	0	0	0	0	0	0	0	0	0	0	0	0	0	0	0	0	0	0	0	0	0	0	0	0	0	0	0	0	0	0	0	0	0	0	0	0	0	0	0	0	0	0	0	0
B0I1T2	NA		0	0	0	0	0	0	0	0	0	0	0	1627500	0	0	0	0	0	0	0	0	0	0	0	0	0	0	0	0	0	0	0	0	0	0	0	0	0	2317200	0	0	0	0	0	0	0	0	0
B3EWG6	NA		8729200	48660000	7801500	32097000	0	11376000	8836700	13940000	13025000	26958000	22343000	26134000	98474000	225160000	82183000	73098000	0	48366000	27990000	87777000	207820000	14553000	278440000	117610000	114820000	10302000	159610000	316210000	0	31604000	135810000	71324000	0	138890000	0	14722000	0	66174000	11579000	11052000	47945000	86523000	74712000	108760000	104570000	111310000	25628000
O00116	peroxisomal		0	0	0	0	0	0	0	0	0	0	0	0	0	0	0	0	0	0	0	0	0	0	0	0	0	0	0	14671000	0	0	0	0	0	0	0	0	0	0	0	0	0	0	0	0	0	0	3017300
O00151	PDLIM1	PDLI1_HUMAN PDZ and LIM domain protein 1 OS=Homo sapiens OX=9606 GN=PDLIM1 PE=1 SV=4	0	0	0	7152900	0	0	8686300	0	0	9084100	0	3592600	0	8111300	10278000	3219200	10324000	0	4087000	0	10288000	0	7565800	0	4378000	3987100	0	25215000	14992000	0	0	0	0	67851000	5507700	22760000	4184300	0	0	24559000	0	0	0	10526000	0	9434300	0
O00159	NA		0	0	0	3596900	0	0	0	0	0	0	0	0	0	0	0	0	0	0	0	0	13148000	0	0	3328000	0	0	0	0	0	0	0	0	0	0	0	0	0	0	0	0	0	0	0	0	0	0	0
O00204	NA		0	35758000	11319000	0	0	0	22929000	0	0	0	0	0	0	16420000	52087000	6110000	0	4886400	6248400	7221200	15573000	2919000	34630000	0	0	0	0	0	28713000	22063000	0	0	70852000	90489000	4683000	0	0	54111000	0	0	0	10972000	36908000	5000000	14026000	13812000	0
O00231	NA		0	7363000	0	7827700	6360600	0	1461100	1619100	0	2927300	0	0	5236900	5427900	11477000	0	8217900	1374700	6964900	10566000	13514000	0	21481000	0	0	0	6680800	13453000	0	6987000	30821000	0	0	5453800	2471600	7009400	0	11706000	0	8926600	5168600	11860000	6293800	4203100	6922400	7842600	5388600
O00232	NA		0	9987700	0	0	10000000	0	0	0	0	0	0	0	0	0	0	2608600	0	0	0	0	0	0	0	0	0	2338200	0	0	0	0	0	0	0	0	0	6617800	16668000	15370000	10299000	0	2820500	0	0	0	0	0	0
O00264	NA		0	0	0	0	0	0	0	0	0	0	0	0	0	0	0	0	0	0	0	0	0	0	0	0	0	0	0	0	0	0	0	0	0	0	0	0	0	0	0	0	0	0	0	0	0	0	0
O00299	CLIC1	CLIC1_HUMAN Chloride intracellular channel protein 1 OS=Homo sapiens OX=9606 GN=CLIC1 PE=1 SV=4	58925000	96460000	16496000	19370000	49728000	9868300	39378000	28086000	12103000	41486000	24110000	41632000	17941000	32515000	74320000	33261000	60704000	11966000	40031000	18780000	49599000	9913500	47606000	36378000	30490000	99985000	78560000	202620000	90493000	46443000	141400000	83000000	150040000	147420000	49569000	81794000	110180000	122210000	73312000	108170000	39910000	22778000	27847000	90609000	38621000	46007000	27846000
O00303	EIF3F	EIF3F_HUMAN Eukaryotic translation initiation factor 3 subunit F OS=Homo sapiens OX=9606 GN=EIF3F PE=1 SV=1	0	0	0	0	0	0	0	0	0	0	0	0	0	0	0	0	0	0	0	0	0	0	0	0	0	0	0	0	0	0	0	0	0	0	0	0	0	0	0	0	0	0	0	0	0	0	0
O00391	NA		76134000	34546000	9904400	24858000	133320000	40888000	46622000	49018000	16980000	15444000	11094000	15567000	14978000	33762000	66013000	21942000	22966000	21559000	15098000	22568000	73826000	22533000	11653000	27075000	52128000	40042000	24245000	320730000	46366000	67882000	15879000	38078000	136600000	47375000	20969000	31054000	52074000	37989000	24263000	32672000	53753000	35964000	40146000	104160000	23757000	35739000	50224000
O00399	DCTN6	DCTN6_HUMAN Dynactin subunit 6 OS=Homo sapiens OX=9606 GN=DCTN6 PE=1 SV=1	0	0	0	0	0	0	0	0	0	0	0	0	0	0	0	0	0	0	0	0	0	0	0	0	0	0	0	0	0	0	0	0	0	0	0	0	0	0	0	0	0	0	0	0	0	0	0
O00410	NA		4463800	0	0	0	0	0	0	2979200	0	0	0	0	0	2895600	0	1711400	0	0	0	0	0	0	0	2620400	0	0	0	0	0	0	0	0	0	0	0	0	0	0	0	0	0	11851000	0	0	0	0	0
O00487	PSMD14	PSDE_HUMAN 26S proteasome non-ATPase regulatory subunit 14 OS=Homo sapiens OX=9606 GN=PSMD14 PE=1 SV=1	0	0	0	0	0	0	0	0	0	0	0	2582500	0	0	0	0	0	0	0	0	2723700	0	0	0	0	0	0	0	0	0	0	0	0	0	0	0	0	4350200	0	3988000	0	0	0	0	0	1936500	0
O00505	KPNA3	IMA4_HUMAN Importin subunit alpha-4 OS=Homo sapiens OX=9606 GN=KPNA3 PE=1 SV=2	0	0	0	0	0	0	0	0	0	0	0	0	0	0	0	0	0	0	0	0	0	0	0	0	0	0	0	0	0	0	0	0	0	0	0	0	0	0	0	0	0	0	0	0	0	0	0
O00515	LAD1	LAD1_HUMAN Ladinin-1 OS=Homo sapiens OX=9606 GN=LAD1 PE=1 SV=2	0	0	0	0	0	0	0	0	0	0	0	0	0	0	0	0	0	0	0	0	0	0	0	0	0	0	0	0	0	0	0	0	0	0	0	0	0	0	0	0	0	0	0	0	0	0	0
O00560	NA		0	0	0	0	0	0	0	0	0	0	0	0	0	0	0	0	2682200	1324900	0	0	0	0	0	5200800	2835100	0	0	0	0	0	0	0	0	0	17689000	0	0	0	0	0	0	0	0	0	0	0	0
O00571	NA		2092300	11959000	0	7262500	10275000	0	0	0	0	0	636890	4817100	2507500	593970	966790	0	11388000	1200300	1536100	0	10930000	0	8322800	2299700	1617600	685960	9543100	13279000	0	7122500	23001000	0	0	13371000	0	6526800	0	6905900	1205900	0	0	0	0	4555300	0	647710	0
O00584	NA		0	0	0	0	0	0	0	0	0	0	0	0	0	0	0	0	0	0	0	0	0	0	0	0	0	0	0	20088000	0	0	0	0	0	0	0	0	21823000	0	0	0	0	0	0	0	0	0	0
O00602	FCN1	FCN1_HUMAN Ficolin-1 OS=Homo sapiens OX=9606 GN=FCN1 PE=1 SV=2	0	0	0	0	0	0	10833000	13363000	1408400	2906700	0	5432800	4146800	0	0	6787500	0	0	1114800	0	5164700	1006800	2741200	0	0	0	0	0	0	0	0	9942900	0	18872000	6696000	20467000	0	5272400	15696000	0	0	11655000	2120000	14536000	0	0	0
O00625	PIR	PIR_HUMAN Pirin OS=Homo sapiens OX=9606 GN=PIR PE=1 SV=1	0	0	0	0	0	0	0	0	0	2625000	2836600	0	0	0	0	0	3986400	0	0	0	2041300	0	0	3027800	0	0	0	0	0	0	9537000	4525600	0	4733100	0	0	0	6472800	0	2827200	0	0	0	0	0	0	608430
O00629	KPNA4	IMA3_HUMAN Importin subunit alpha-3 OS=Homo sapiens OX=9606 GN=KPNA4 PE=1 SV=1	0	0	0	0	0	0	0	0	0	0	0	0	0	5675000	5869400	0	0	0	0	0	8843500	0	12340000	0	0	0	0	0	0	0	0	17992000	0	0	0	0	0	0	8945700	10874000	0	0	5786300	0	0	5987300	4421800
O00748	NA		33420000	9486100	0	0	50416000	2845700	12953000	2059500	2832900	11265000	3528400	4127300	0	11024000	26294000	1986700	18717000	3046000	5348500	5243700	9156700	3375200	10348000	0	10810000	8460000	4676000	20066000	18788000	9506700	0	0	50538000	6811300	0	8571000	0	0	0	0	8356800	9279300	14069000	25146000	36534000	15534000	0
O00754	NA		0	0	0	0	0	0	0	0	0	0	0	0	0	0	0	0	0	0	0	0	0	0	0	0	0	0	0	0	0	0	0	0	0	0	0	0	0	0	0	0	0	0	0	0	0	0	0
O00764	NA		0	0	0	0	0	0	0	0	0	0	0	0	0	0	0	0	0	0	0	0	0	0	0	0	0	0	0	0	0	0	0	0	0	0	0	0	0	0	0	0	0	0	0	0	0	0	0
O14579	NA		0	0	0	0	0	0	0	389880	0	0	0	0	0	0	0	497460	0	0	0	0	6062200	0	537840	2493400	0	0	0	0	0	0	0	0	0	0	0	1111600	0	0	0	0	0	8019600	0	9715300	0	0	0
O14617	NA		0	22025000	0	0	0	0	0	0	0	0	0	0	7478400	1523200	0	904100	5201500	0	4730600	0	1979400	0	1421600	3830800	2952400	0	18615000	0	0	0	0	0	11578000	12907000	0	2960000	5286000	0	3742400	0	0	0	0	0	1286700	2703400	0
O14639	NA		0	17874000	0	0	0	0	0	0	0	0	0	0	3909100	0	0	0	0	0	0	0	0	0	0	0	0	0	0	0	0	0	0	0	0	0	0	0	10129000	0	0	0	0	0	0	0	0	0	0
O14732	NA		0	0	0	0	0	3983300	0	1246900	0	0	0	5721300	0	2317500	0	2192800	0	0	0	0	4083900	0	8401200	6983300	0	0	0	13497000	0	8843500	14861000	0	0	15541000	9181100	0	0	10857000	0	10622000	0	0	5340600	6013500	4298400	0	0
O14744	NA		0	0	0	0	0	0	0	2298100	0	0	0	0	1295000	2351000	0	0	0	0	0	3560500	5013400	0	3828000	0	0	0	0	0	0	0	10894000	15422000	20172000	10666000	7326100	0	0	10068000	3975000	7237900	0	0	4230900	0	0	0	0
O14745	NA		0	0	0	0	0	0	0	0	0	0	0	0	0	0	8461600	0	0	0	0	0	0	0	0	0	0	0	0	30210000	0	0	39072000	0	0	64188000	0	22643000	0	0	12152000	13404000	0	0	0	0	0	0	0
O14773	NA		0	0	0	0	0	0	0	0	0	13443000	0	0	0	0	0	0	0	0	0	0	0	0	0	0	0	0	0	0	0	0	0	0	0	0	0	0	0	0	0	12989000	0	0	0	0	0	0	0
O14818	NA		0	0	0	0	0	0	0	0	0	0	0	0	0	0	0	0	0	0	0	0	0	0	0	0	0	0	0	0	0	0	0	0	0	0	0	0	0	0	0	0	0	0	0	0	0	0	0
O14907	TAX1BP3	TX1B3_HUMAN Tax1-binding protein 3 OS=Homo sapiens OX=9606 GN=TAX1BP3 PE=1 SV=2	0	0	0	0	0	0	0	0	0	0	0	0	0	0	0	0	0	0	0	0	0	0	0	0	0	9246500	0	0	0	0	0	0	0	0	0	0	0	0	0	0	0	0	0	0	0	0	0
O14908	NA		0	0	0	0	28557000	0	70779000	0	45231000	0	68493000	0	0	0	0	0	0	0	27974000	0	31087000	0	30360000	10210000	0	24175000	0	23613000	147710000	0	0	0	0	0	0	17974000	37581000	0	0	0	73770000	0	0	6780100	0	0	0
O14939	NA		0	0	0	0	0	0	0	0	0	0	0	0	0	0	0	0	0	0	0	0	0	0	0	0	0	0	0	0	0	0	0	0	0	0	0	0	0	0	0	0	0	0	0	0	0	0	0
O14949	UQCRQ	QCR8_HUMAN Cytochrome b-c1 complex subunit 8 OS=Homo sapiens OX=9606 GN=UQCRQ PE=1 SV=4	0	0	0	0	0	0	0	0	0	0	0	0	0	0	0	0	0	0	0	0	0	0	0	0	0	0	0	0	0	0	0	0	0	0	0	0	0	0	0	0	0	0	0	0	0	0	0
O14976	NA		0	0	0	0	0	0	0	0	0	0	0	0	0	0	0	0	0	0	0	0	0	0	0	0	0	0	0	0	0	0	0	0	0	0	0	0	0	0	0	0	0	0	0	0	0	0	0
O14980	XPO1	XPO1_HUMAN Exportin-1 OS=Homo sapiens OX=9606 GN=XPO1 PE=1 SV=1	0	0	0	0	0	0	0	0	0	0	0	0	0	11185000	0	0	0	0	3678900	0	0	0	0	0	0	1387400	0	0	0	0	0	0	0	0	0	0	0	0	0	0	0	0	0	0	0	0	0
O15020	NA		0	47460000	0	9159400	0	2642700	0	3724800	0	5357500	1811600	2472300	7873900	12069000	11034000	4862600	18730000	2500800	6759400	12459000	23290000	906960	14472000	6109000	0	20942000	4543700	2427400	10840000	17576000	25755000	6397300	10338000	62967000	3315700	27713000	9205300	20155000	20562000	45031000	3854800	13812000	10899000	24818000	7310400	15758000	12079000
O15031	PLXNB2	PLXB2_HUMAN Plexin-B2 OS=Homo sapiens OX=9606 GN=PLXNB2 PE=1 SV=3	0	0	0	0	0	0	0	0	0	0	0	0	0	0	0	0	0	0	0	0	0	0	0	0	0	1176900	0	2085600	0	0	0	0	0	0	503090	0	0	0	0	1524500	0	0	582950	0	0	0	0
O15078	CEP290	CE290_HUMAN Centrosomal protein of 290 kDa OS=Homo sapiens OX=9606 GN=CEP290 PE=1 SV=2	0	0	0	0	0	0	0	0	4595300	0	0	0	0	0	0	0	0	0	0	0	0	0	0	0	5275100	0	0	0	0	0	0	0	22037000	0	0	37678000	0	0	0	0	0	23809000	0	0	0	0	0
O15127	SCAMP2	SCAM2_HUMAN Secretory carrier-associated membrane protein 2 OS=Homo sapiens OX=9606 GN=SCAMP2 PE=1 SV=2	0	0	0	0	0	0	0	0	0	0	0	0	0	0	0	0	0	0	0	0	0	0	0	0	0	0	0	0	0	0	0	0	0	0	0	0	0	0	0	0	0	0	0	0	0	0	0
O15143	ARPC1B	ARC1B_HUMAN Actin-related protein 2/3 complex subunit 1B OS=Homo sapiens OX=9606 GN=ARPC1B PE=1 SV=3	0	16919000	0	0	0	0	0	9384300	0	6058300	0	9264700	3136100	0	13710000	0	0	2103600	0	0	14457000	0	8872500	18319000	3238100	13691000	0	0	7205100	0	0	0	89720000	37935000	0	20743000	0	0	17782000	0	0	9275100	0	18829000	0	0	10242000
O15144	ARPC2	ARPC2_HUMAN Actin-related protein 2/3 complex subunit 2 OS=Homo sapiens OX=9606 GN=ARPC2 PE=1 SV=1	0	12192000	0	0	21462000	0	12360000	10791000	0	0	0	0	0	0	0	0	13854000	1714400	3879600	0	0	1598600	6736600	18020000	4750800	0	0	81645000	11931000	6542000	15553000	14432000	0	0	0	0	46452000	0	0	0	12883000	5275100	0	0	0	0	3581000
O15145	ARPC3	ARPC3_HUMAN Actin-related protein 2/3 complex subunit 3 OS=Homo sapiens OX=9606 GN=ARPC3 PE=1 SV=3	0	0	0	0	0	0	0	0	0	0	0	0	0	0	0	5742400	0	0	0	0	0	0	0	0	0	0	0	0	0	0	0	0	0	0	0	0	33831000	0	0	0	0	0	0	0	0	0	0
O15173	NA		0	0	0	0	0	0	0	0	0	0	0	0	0	0	0	0	0	0	0	0	0	0	0	0	0	0	0	0	0	0	0	0	0	0	0	0	0	0	0	0	0	0	0	0	0	0	0
O15217	GSTA4	GSTA4_HUMAN Glutathione S-transferase A4 OS=Homo sapiens OX=9606 GN=GSTA4 PE=1 SV=1	0	0	0	0	0	0	0	0	0	0	0	0	0	0	0	0	0	0	0	0	0	0	0	0	0	0	0	0	0	0	0	0	0	0	0	0	0	0	0	0	0	0	0	0	0	0	0
O15231	NA		19428000	31312000	2242500	35603000	29376000	0	115930000	11066000	22440000	21726000	5289300	97647000	40768000	34457000	14515000	8035200	16813000	7810200	18681000	34108000	69722000	0	38768000	9985400	5624000	10244000	0	265260000	39527000	23950000	34661000	23806000	23521000	66577000	9063000	236860000	0	44966000	17252000	20679000	17238000	67867000	4482600	236310000	13213000	47433000	81950000
O15258	RER1	RER1_HUMAN Protein RER1 OS=Homo sapiens OX=9606 GN=RER1 PE=1 SV=1	0	0	0	0	0	0	0	0	0	0	0	0	0	0	0	0	0	0	0	0	0	0	0	0	0	0	0	0	0	0	0	0	0	0	0	0	0	0	0	0	0	0	0	0	0	0	0
O15263	DEFB4A	DFB4A_HUMAN Defensin beta 4A OS=Homo sapiens OX=9606 GN=DEFB4A PE=1 SV=1	0	0	0	0	0	0	0	0	0	0	0	0	0	0	0	0	0	0	0	0	0	0	0	0	0	0	0	0	0	0	0	0	0	0	0	0	0	0	0	0	0	0	0	0	0	0	0
O15269	SPTLC1	SPTC1_HUMAN Serine palmitoyltransferase 1 OS=Homo sapiens OX=9606 GN=SPTLC1 PE=1 SV=1	0	0	0	0	0	0	0	0	0	0	0	0	0	0	0	0	0	0	0	0	0	0	0	0	0	0	0	0	0	0	0	0	0	0	0	0	0	0	0	0	0	0	0	0	0	0	0
O15305	NA		0	0	0	0	0	0	0	0	0	0	0	0	0	0	0	0	0	0	0	0	0	0	0	0	0	0	0	0	0	0	0	0	0	0	0	0	0	0	0	0	0	0	0	0	0	0	0
O15371	NA		0	22574000	0	0	0	0	0	2219000	0	0	0	2650100	582770	3115300	7160200	0	11361000	1965400	0	4626200	0	0	12367000	0	3865700	11585000	0	0	0	0	41855000	10460000	21217000	20547000	3049500	0	0	7214200	5035000	7728600	0	0	2460600	0	552680	2931900	0
O15372	EIF3H	EIF3H_HUMAN Eukaryotic translation initiation factor 3 subunit H OS=Homo sapiens OX=9606 GN=EIF3H PE=1 SV=1	0	0	0	6596300	0	0	0	0	0	0	0	8421900	0	0	13418000	0	7754400	0	0	0	13484000	0	0	0	0	0	0	0	0	0	0	8386100	0	0	0	3490500	0	0	18480000	12464000	5685800	0	0	0	0	5394500	0
O15389	NA		0	0	0	0	0	0	0	0	0	0	0	0	0	0	0	0	0	0	0	0	0	0	0	0	0	0	0	0	0	0	0	0	0	0	0	0	0	0	0	0	0	0	0	0	0	0	0
O15511	NA		0	0	0	0	0	0	0	2727100	0	2391200	0	3476600	0	6363200	0	4421100	0	0	0	4802400	6674500	1021600	0	0	0	0	0	0	0	0	0	0	0	0	0	0	0	2962900	20857000	0	4354400	7310100	0	6984900	0	4850200	4243700
O43175	PHGDH	SERA_HUMAN D-3-phosphoglycerate dehydrogenase OS=Homo sapiens OX=9606 GN=PHGDH PE=1 SV=4	0	0	0	0	0	0	0	0	0	0	0	0	0	0	0	0	0	0	0	0	0	0	0	0	0	0	0	0	0	0	0	0	0	0	0	0	0	0	0	0	0	0	0	0	0	0	0
O43237	NA		0	0	0	0	0	0	0	0	0	0	0	0	0	0	0	0	0	0	0	0	0	0	0	0	0	0	0	0	0	0	0	0	0	0	0	0	0	0	0	0	0	0	0	0	0	0	0
O43240	KLK10	KLK10_HUMAN Kallikrein-10 OS=Homo sapiens OX=9606 GN=KLK10 PE=1 SV=3	30450000	117980000	0	0	130820000	52713000	97911000	41023000	0	55365000	43109000	154020000	22418000	62601000	70430000	37844000	71641000	20729000	16899000	56951000	58750000	5869100	137310000	0	44373000	89997000	307780000	158940000	54662000	105230000	172940000	420460000	708110000	269300000	40475000	298550000	144320000	124080000	127150000	227780000	0	42366000	65753000	44019000	47998000	56850000	58232000
O43242	NA		0	0	0	0	0	0	0	0	0	0	0	0	0	0	0	0	0	0	0	0	0	0	0	0	0	0	0	0	0	0	0	0	0	0	0	0	0	0	0	0	0	0	0	0	0	0	0
O43390	NA		0	0	0	0	0	0	0	0	0	0	0	0	0	0	0	0	0	0	0	0	0	0	0	0	0	0	0	0	0	0	0	0	0	0	0	11683000	2584900	9360300	0	0	36388000	0	0	0	0	0	0
O43396	TXNL1	TXNL1_HUMAN Thioredoxin-like protein 1 OS=Homo sapiens OX=9606 GN=TXNL1 PE=1 SV=3	0	0	0	0	0	0	0	0	0	0	0	0	0	0	0	0	0	0	0	0	0	0	0	0	0	0	0	0	0	0	0	0	0	0	0	0	0	0	0	0	0	0	0	0	0	1947100	0
O43399	NA		0	0	0	0	0	0	0	0	0	0	0	0	0	0	0	469400	0	1536600	0	0	0	0	0	0	0	0	13945000	7132400	0	0	0	0	0	0	0	0	0	6454400	0	6114600	0	0	0	0	2155400	0	0
O43451	NA		0	0	0	0	0	0	0	3271800	0	0	0	0	0	1193200	0	0	0	0	0	0	0	0	0	0	0	0	0	11456000	0	0	0	0	0	0	0	0	0	0	0	0	0	0	0	0	0	0	0
O43488	AKR7A2	ARK72_HUMAN Aflatoxin B1 aldehyde reductase member 2 OS=Homo sapiens OX=9606 GN=AKR7A2 PE=1 SV=3	0	0	0	0	0	0	0	0	0	0	0	0	0	0	0	0	0	0	2003600	0	0	0	0	0	0	0	0	0	0	0	0	0	0	0	0	0	0	0	0	0	0	0	3575900	0	0	3424100	0
O43490	NA		2110600	0	0	0	0	2877300	0	0	1891100	0	7027300	0	0	0	0	0	0	742040	1343400	0	0	562600	1243800	9464700	0	0	0	17570000	0	0	0	0	0	0	0	0	7257000	0	0	0	0	0	0	0	0	0	0
O43508	NA		0	0	0	0	0	0	0	0	0	0	0	0	0	0	0	0	0	0	0	0	0	0	0	0	0	0	0	0	0	0	0	0	0	0	0	0	0	0	0	0	0	0	0	0	0	0	0
O43548	NA		0	0	0	0	0	0	0	0	0	0	0	0	0	0	0	0	0	0	0	0	0	0	0	0	0	0	0	0	0	0	0	0	0	0	0	0	0	0	0	0	0	0	0	0	0	0	0
O43653	PSCA	PSCA_HUMAN Prostate stem cell antigen OS=Homo sapiens OX=9606 GN=PSCA PE=1 SV=2	7919000	27865000	0	0	0	2870500	0	900900	0	15059000	2916400	0	0	15991000	5571900	2839800	5844900	0	0	0	0	0	5744500	10521000	0	10037000	0	0	32050000	17702000	31097000	6431700	24949000	7196600	2948000	11710000	22334000	25160000	0	38441000	0	0	0	20147000	6638100	5004100	6718700
O43681	ASNA1	GET3_HUMAN ATPase GET3 OS=Homo sapiens OX=9606 GN=GET3 PE=1 SV=2	0	0	0	11904000	6839200	0	0	3294600	0	0	2314400	3709800	2367300	4441600	1727500	0	3037600	0	1998000	2432400	0	0	4194800	5151000	0	0	0	18859000	0	9507100	12490000	0	0	10677000	2893500	0	0	7921700	8238100	11576000	0	3899600	6506900	7188400	0	0	2911000
O43684	NA		0	0	0	0	0	0	0	0	0	0	0	0	0	0	0	0	0	0	0	0	0	0	0	0	0	0	0	0	0	0	0	0	0	0	0	0	0	0	0	0	0	0	0	0	0	0	0
O43707	NA		61479000	792440000	0	250960000	557620000	42394000	215810000	178500000	23088000	113340000	173690000	373180000	203750000	423180000	204950000	292970000	131710000	86681000	149220000	210830000	237020000	38649000	314810000	167320000	66412000	158890000	266400000	716720000	247510000	324580000	482230000	302020000	462050000	640670000	177560000	594600000	440820000	372560000	331910000	345520000	252380000	296340000	368330000	465860000	197470000	296010000	331160000
O43760	NA		0	0	0	0	0	0	0	0	0	0	0	0	0	0	0	0	0	0	1371300	0	0	0	0	0	1140300	3060700	2669700	12051000	0	0	7302800	0	11965000	19669000	0	0	0	5654800	0	0	0	0	0	4428100	0	0	0
O43776	cytoplasmic		0	0	0	0	4696700	0	0	0	0	0	0	0	0	0	0	0	0	0	0	0	6738500	0	0	0	0	1531700	0	0	3293900	0	0	0	10018000	6541800	4951100	5453800	0	3758800	3506300	0	0	0	0	0	0	0	0
O43809	NUDT21	CPSF5_HUMAN Cleavage and polyadenylation specificity factor subunit 5 OS=Homo sapiens OX=9606 GN=NUDT21 PE=1 SV=1	0	0	0	0	0	0	0	0	0	0	0	0	0	0	0	0	0	0	0	0	0	0	0	0	0	0	0	0	0	0	0	0	0	0	0	0	0	0	0	0	0	0	0	0	0	0	0
O43813	LANCL1	LANC1_HUMAN Glutathione S-transferase LANCL1 OS=Homo sapiens OX=9606 GN=LANCL1 PE=1 SV=1	0	0	0	13802000	0	1658900	0	0	0	0	0	0	0	0	0	0	0	0	0	0	0	0	0	17811000	0	0	0	0	7387900	0	0	0	0	0	0	14016000	0	18675000	9557000	0	0	0	0	0	0	0	0
O43852	NA		0	0	0	20029000	0	9723000	0	8869100	15013000	0	13050000	0	11910000	0	2069400	0	20657000	9921300	2917300	1557300	0	0	2280200	0	9071700	0	0	13554000	0	0	0	0	0	0	0	0	0	0	0	0	38851000	10418000	0	6290600	0	0	0
O43865	NA		1879700	0	0	0	0	0	0	3162400	0	3376100	0	2763600	468240	1626300	992790	1225600	1388500	0	849360	725980	2186200	0	1369600	1929300	855190	5022900	10476000	13134000	0	0	0	0	24745000	0	3851500	0	5402900	8680600	0	0	1048100	0	1488200	2671600	1191000	1619500	0
O43866	CD5L	CD5L_HUMAN CD5 antigen-like OS=Homo sapiens OX=9606 GN=CD5L PE=1 SV=1	0	0	0	0	0	0	0	9601400	0	0	0	0	0	0	0	0	0	0	0	0	8802200	0	0	10677000	0	0	12278000	0	0	0	0	22548000	0	0	6395300	0	0	4752100	0	0	0	0	0	0	0	0	7922200
O60218	NA		3146100	58125000	5663000	62466000	66740000	0	0	40987000	2686000	20102000	23923000	37747000	10540000	27323000	25810000	20704000	32567000	12796000	11848000	44699000	39280000	10604000	105150000	16235000	9277500	26566000	45026000	96166000	20412000	12738000	144920000	218460000	185210000	177670000	24596000	44682000	14228000	61852000	44051000	60491000	21690000	35151000	20530000	77453000	47376000	45031000	38353000
O60235	NA		16169000	32190000	0	43277000	105510000	12184000	24765000	16840000	4320000	21815000	30564000	21681000	8760900	19570000	40045000	16531000	57696000	0	29382000	11808000	67713000	29289000	0	15841000	98462000	0	34786000	94296000	71091000	36684000	65640000	71486000	0	199180000	23040000	41823000	23585000	51649000	0	46162000	45709000	27531000	45733000	72754000	21353000	88199000	28380000
O60259	NA		0	0	0	0	0	0	0	0	0	0	0	0	0	0	0	0	0	0	0	0	0	0	0	0	0	0	0	0	0	0	0	0	0	0	0	0	0	0	0	0	0	0	0	0	0	0	0
O60271	NA		0	0	0	0	0	0	0	0	0	0	0	0	0	0	0	0	0	0	0	0	0	0	0	0	0	0	0	0	0	0	0	0	0	0	0	0	0	0	0	0	0	0	0	0	0	0	0
O60437	NA		634680000	2740400000	183820000	1007699999.9999999	1754899999.9999998	217030000	1235000000	658600000	245170000	766010000	649220000	472560000	692310000	1372200000	2054699999.9999998	291160000	1669899999.9999998	396460000	750020000	966140000	1938499999.9999998	170460000	938350000	1152900000	496390000	1127400000	1321200000	1863799999.9999998	1398500000	1773399999.9999998	3232699999.9999995	3912299999.9999995	5217000000	3101699999.9999995	736470000	1139600000	1924899999.9999998	2902000000	990390000	3202399999.9999995	995270000	1104300000	1520499999.9999998	2026699999.9999998	1018799999.9999999	1336600000	870850000
O60502	NA		0	0	0	0	0	0	0	0	0	0	0	0	0	0	0	0	0	0	0	0	0	0	0	0	0	0	0	0	0	0	0	0	0	0	0	0	0	0	0	0	0	0	0	0	0	0	0
O60506	NA		0	0	0	7193200	7091800	0	0	0	0	2985800	0	0	0	0	0	11291000	0	0	0	15470000	4947200	0	0	26464000	0	38968000	39311000	7656400	0	18351000	0	0	40014000	0	0	0	0	0	0	0	0	34338000	8618800	0	0	0	27457000
O60547	NA		0	0	0	0	0	0	0	0	0	0	0	0	0	0	0	0	0	0	0	0	0	0	0	0	0	0	0	0	0	0	0	0	0	0	0	0	0	0	0	0	0	0	0	0	0	0	0
O60610	NA		0	19866000	2124600	19059000	0	0	0	4715600	0	4838500	0	7062200	3403500	6153800	8296700	4267800	18446000	2802100	3617000	6138300	6212400	697190	8146800	6762700	2773700	7649600	14062000	15588000	9538400	10267000	21606000	23684000	0	1832600	3932000	15704000	7275900	10901000	9051300	0	3233500	0	0	8524700	4861100	6310500	7299800
O60664	NA		7476800	36959000	0	17101000	40193000	0	0	0	0	0	0	7545800	1391700	5107800	0	4468300	0	5287200	0	0	5998600	0	0	0	3121300	13419000	0	17526000	14209000	30340000	0	50018000	13328000	26175000	0	10600000	6960900	10044000	0	9185800	0	15940000	6561800	0	0	0	0
O60684	NA		0	0	0	0	0	0	0	0	0	0	0	0	0	0	0	0	0	0	0	0	0	0	0	0	0	0	0	0	0	0	0	0	0	0	0	0	0	0	0	0	0	0	0	0	0	0	0
O60701	NA		0	0	0	0	0	0	0	0	0	0	0	0	0	1530400	2605000	0	0	0	927860	0	5883200	0	2186600	0	3694400	0	0	0	3917400	0	0	0	9297200	0	0	0	0	0	0	0	0	0	0	0	3340900	3101600	2341700
O60716	NA		0	112440000	1613400	8814400	0	0	44607000	25526000	2117200	21630000	12610000	27039000	0	27395000	24645000	10826000	28109000	13589000	7113700	11893000	26729000	1568700	33469000	32464000	15936000	27328000	0	21349000	46966000	30435000	54070000	16289000	17102000	64164000	20307000	73936000	60521000	49437000	6200600	73710000	12887000	5607400	0	31505000	14180000	14960000	11853000
O60749	NA		0	0	0	0	0	0	0	0	0	0	0	0	0	0	0	0	0	0	0	21504000	0	0	0	0	0	0	0	70087000	0	0	0	0	0	0	0	0	26551000	0	0	0	0	0	69922000	0	0	0	0
O60763	NA		0	0	0	0	0	0	0	0	0	0	0	0	0	0	0	0	0	0	0	0	0	0	0	0	0	0	0	0	0	0	0	0	0	0	0	0	0	0	8066300	0	0	0	0	0	0	0	0
O60784	NA		0	0	0	0	0	0	0	0	0	0	0	0	0	0	0	0	0	0	0	0	0	0	0	0	0	0	0	0	0	0	0	0	0	0	0	0	0	0	0	0	0	0	0	0	0	0	0
O60825	NA		0	0	0	0	0	0	0	0	0	0	0	0	0	827460	0	0	0	0	0	0	0	0	0	0	0	0	0	0	0	0	4120900	0	0	0	0	0	0	0	0	0	0	0	0	1921300	0	1663400	0
O60826	CCDC22	CCD22_HUMAN Coiled-coil domain-containing protein 22 OS=Homo sapiens OX=9606 GN=CCDC22 PE=1 SV=1	0	0	0	0	0	0	0	0	0	0	0	2948300	0	0	0	0	0	0	0	0	0	0	0	0	0	0	0	18361000	9307300	0	0	0	0	0	0	0	0	10338000	0	0	0	0	0	0	0	0	0
O60841	EIF5B	IF2P_HUMAN Eukaryotic translation initiation factor 5B OS=Homo sapiens OX=9606 GN=EIF5B PE=1 SV=4	0	0	0	0	0	0	14924000	0	0	0	0	0	0	8791500	15066000	0	22398000	0	0	16323000	15478000	0	10835000	0	0	0	0	28220000	4006300	0	21087000	21107000	0	0	0	0	4245600	0	0	0	0	11292000	15502000	30619000	13074000	17501000	13751000
O60869	NA		0	0	0	0	0	0	0	0	0	0	0	0	0	0	0	0	0	0	0	0	0	0	0	0	0	0	0	0	0	0	0	0	0	0	0	0	0	0	0	0	0	0	0	0	0	0	0
O60884	DNAJA2	DNJA2_HUMAN DnaJ homolog subfamily A member 2 OS=Homo sapiens OX=9606 GN=DNAJA2 PE=1 SV=1	0	0	1155300	0	0	0	12838000	2572600	0	3021500	0	4914800	1501400	3199600	6663700	2782100	0	0	0	0	6324200	0	0	0	0	0	0	13615000	0	0	16684000	0	0	22138000	6477700	0	0	0	0	8329000	3326100	0	0	5363800	0	0	0
O60927	PPP1R11	PP1RB_HUMAN E3 ubiquitin-protein ligase PPP1R11 OS=Homo sapiens OX=9606 GN=PPP1R11 PE=1 SV=1	0	0	0	0	0	0	0	0	0	0	0	0	0	0	0	0	0	0	0	0	0	0	0	0	0	0	0	0	0	0	0	0	0	0	0	0	0	0	0	0	0	0	0	0	0	0	0
O75015	NA		0	0	0	3853200	0	0	9725100	2255300	0	0	3123500	6308600	0	1694300	0	4089700	0	0	0	1534800	5008100	0	0	16150000	0	0	6850900	12532000	0	0	14063000	0	0	0	0	16273000	0	0	0	0	0	3640100	1898300	6877100	0	0	0
O75083	NA		25297000	63630000	15659000	21897000	68945000	17964000	57696000	13425000	11803000	28303000	9818100	31755000	26165000	107130000	35526000	15361000	53328000	21822000	54431000	27479000	49629000	20739000	76239000	24163000	80555000	58078000	0	144770000	38434000	37909000	125220000	94295000	59319000	80159000	24596000	41407000	90602000	85376000	51336000	55057000	44074000	43950000	33213000	50242000	36455000	44356000	21745000
O75131	NA		0	0	0	19530000	47037000	0	36765000	0	18636000	22352000	7526900	21471000	26058000	40359000	42067000	31722000	37346000	18173000	14014000	38352000	38011000	4549900	29136000	44590000	12865000	34049000	61285000	75133000	27238000	31665000	55974000	0	193320000	73854000	19253000	73748000	0	52093000	66176000	0	16925000	28403000	22433000	58304000	23948000	19165000	26717000
O75190	NA		0	0	0	0	0	0	0	0	0	0	0	0	0	0	0	0	0	0	0	0	0	0	0	0	0	0	0	0	0	0	0	0	0	0	0	0	0	0	0	0	0	0	0	0	0	0	0
O75223	NA		0	0	0	2991000	5341100	0	0	0	0	2028300	0	2162700	0	0	0	0	0	0	0	0	0	0	0	0	0	1180700	0	0	0	0	0	0	22761000	0	0	7990800	3639600	0	0	0	0	0	0	0	0	0	0
O75306	NA		0	12045000	0	4250400	6688000	0	0	1647900	0	0	868650	2632600	1560800	0	0	0	20046000	0	1115500	0	0	0	2269800	0	0	0	10295000	6873300	0	4818300	37035000	6479300	0	0	0	0	0	0	0	0	0	0	7500200	0	25536000	0	0
O75340	NA		3175400	6025300	504740	0	0	0	0	0	1328000	3594700	0	431470	0	2346400	3743700	1304600	4236400	4960700	1425800	10099000	4436000	0	3725600	13381000	2202600	0	0	12156000	0	0	9459800	0	37809000	20783000	0	0	4928100	8102100	3028500	2133300	2502900	0	0	4555600	3371100	3660700	1766700
O75342	12R-type		0	0	0	0	0	0	0	0	0	0	0	0	4146700	0	0	0	4974100	0	0	0	0	0	0	0	1645200	0	0	0	0	0	0	0	0	0	0	0	0	0	0	0	0	0	0	0	1095300	0	0
O75347	NA		0	0	0	0	0	0	0	0	0	4149100	0	2438200	0	0	0	0	0	0	1131400	1116700	0	0	0	0	1442800	0	0	0	0	8110100	0	0	0	8317600	0	0	0	4308300	0	0	1036600	0	0	0	0	0	0
O75351	VPS4B	VPS4B_HUMAN Vacuolar protein sorting-associated protein 4B OS=Homo sapiens OX=9606 GN=VPS4B PE=1 SV=2	23405000	67952000	4195300	41308000	71655000	0	12125000	32183000	0	29099000	9623700	26126000	54698000	51752000	9158900	38736000	44668000	7407400	11777000	27561000	37487000	5360900	20564000	29108000	19884000	30196000	33915000	64288000	32209000	42610000	50986000	45938000	104870000	525770000	21587000	45639000	0	52874000	34752000	42901000	20458000	34205000	8272200	32260000	27332000	4024000	40037000
O75367	NA		19525000	34130000	10374000	10843000	36914000	6296600	37474000	7907500	5126000	14498000	15088000	24301000	4949200	22487000	38269000	8679500	30308000	10031000	12369000	15856000	23842000	2074600	30159000	28909000	8146000	19030000	0	88982000	35742000	37710000	14213000	23572000	66910000	42039000	17213000	10017000	39914000	29007000	9712100	22928000	9171600	30754000	20601000	32676000	12306000	14757000	6278200
O75369	NA		11381000	24222000	0	0	10257000	11768000	0	0	5739500	6090900	13655000	37372000	8879000	14124000	29657000	5817500	15013000	9966200	9479800	5820500	19155000	2254000	31604000	0	0	24114000	19743000	66668000	20830000	6379100	48902000	69574000	69833000	77903000	14835000	61657000	17762000	23999000	39278000	28169000	5859300	10594000	16177000	29935000	18165000	18136000	4554200
O75390	mitochondrial		0	0	4249000	14449000	0	0	0	0	0	0	0	0	0	0	0	0	0	0	5814300	0	0	0	0	0	0	0	0	0	0	0	0	0	0	0	0	0	0	0	0	0	0	0	0	0	0	0	0
O75396	SEC22B	SC22B_HUMAN Vesicle-trafficking protein SEC22b OS=Homo sapiens OX=9606 GN=SEC22B PE=1 SV=5	0	0	0	5689500	6498200	0	4414900	3498300	800760	2937500	0	2920900	3957000	3641400	1871300	2117300	0	1622800	2493900	2893400	4843100	0	5646300	10874000	2326700	0	0	0	0	9960400	12753000	5687000	8979300	13409000	2577300	4667700	0	5862300	5735000	8493600	1808100	3334200	0	7345900	5006500	2331800	2416300
O75436	NA		0	6616800	0	0	7441200	1426700	3111600	6425800	9357300	3481200	2096100	4036800	3743600	0	3491400	0	2811400	0	0	0	0	0	0	0	0	0	0	0	0	10435000	8782200	22014000	13646000	9912700	3500200	14249000	3110600	8193200	0	5379900	0	0	0	0	0	0	0
O75438	NA		0	0	0	0	0	0	0	0	0	0	0	0	0	0	0	0	0	0	0	0	0	0	0	0	0	0	0	0	0	0	0	0	0	0	0	0	0	0	0	0	0	0	0	0	0	0	0
O75489	NA		0	0	0	0	0	0	0	0	0	0	0	0	0	0	0	0	0	476510	0	0	0	0	0	0	0	2616100	0	0	0	0	0	0	0	0	0	0	0	4216300	0	6033800	0	0	0	4193300	0	0	0
O75506	HSBP1	HSBP1_HUMAN Heat shock factor-binding protein 1 OS=Homo sapiens OX=9606 GN=HSBP1 PE=1 SV=1	0	0	0	7422300	0	0	0	0	0	0	0	0	0	1339800	0	1960100	0	0	0	0	0	0	0	0	0	0	0	0	0	0	0	0	0	0	0	0	0	0	0	0	0	0	0	0	0	0	0
O75531	N-terminally processed		0	0	0	0	0	0	0	0	0	0	0	0	0	3232900	0	3260400	3558400	0	3500200	0	7394300	0	5384000	0	0	0	0	10597000	0	0	0	0	0	0	0	0	0	0	0	0	0	3332700	0	3870000	0	3744600	4805600
O75594	PGLYRP1	PGRP1_HUMAN Peptidoglycan recognition protein 1 OS=Homo sapiens OX=9606 GN=PGLYRP1 PE=1 SV=1	0	0	0	0	0	0	0	0	0	0	0	0	0	0	0	0	0	0	0	0	0	0	21987000	0	0	0	0	0	0	0	0	0	0	5262200	0	0	0	0	0	0	0	0	0	0	0	0	0
O75608	NA		0	0	0	0	0	0	0	0	0	0	0	0	0	0	0	0	0	0	0	0	0	0	0	0	0	0	0	0	0	0	0	0	0	0	0	0	0	0	0	0	0	0	0	0	0	0	0
O75635	NA		0	0	0	0	0	0	0	0	0	0	0	0	0	0	0	0	0	0	0	0	0	0	0	0	0	0	0	0	0	0	0	0	0	0	0	0	0	0	0	0	0	0	0	0	0	0	0
O75636	NA		0	0	0	0	0	0	0	0	0	0	0	0	0	0	0	0	0	0	0	0	0	0	0	0	0	0	0	0	0	0	0	0	29460000	0	2622000	0	0	5004100	0	0	0	0	0	0	0	0	0
O75643	SNRNP200	U520_HUMAN U5 small nuclear ribonucleoprotein 200 kDa helicase OS=Homo sapiens OX=9606 GN=SNRNP200 PE=1 SV=2	0	4302600	0	0	0	0	0	0	0	0	0	0	0	0	0	0	0	360630	0	1241700	0	0	0	0	0	0	0	0	0	0	0	0	0	0	0	0	0	5587000	0	0	0	0	0	2367700	0	774430	0
O75663	NA		0	0	0	0	0	0	0	0	0	0	0	0	0	0	0	0	0	0	0	0	0	0	0	0	0	0	0	0	0	0	0	0	0	0	0	0	0	0	0	0	0	0	0	0	0	0	0
O75695	RP2	XRP2_HUMAN Protein XRP2 OS=Homo sapiens OX=9606 GN=RP2 PE=1 SV=4	0	0	0	0	0	0	0	0	0	0	0	0	0	0	0	0	0	0	0	0	0	0	0	0	0	0	0	0	0	0	0	0	0	0	0	0	0	0	0	0	0	0	0	0	0	0	0
O75821	EIF3G	EIF3G_HUMAN Eukaryotic translation initiation factor 3 subunit G OS=Homo sapiens OX=9606 GN=EIF3G PE=1 SV=2	0	0	0	0	0	0	0	0	0	0	0	0	0	0	0	0	0	0	0	0	0	0	0	0	0	0	0	0	0	0	0	0	0	0	0	0	0	0	0	0	0	0	0	0	0	0	0
O75828	CBR3	CBR3_HUMAN Carbonyl reductase [NADPH] 3 OS=Homo sapiens OX=9606 GN=CBR3 PE=1 SV=3	13823000	0	8063400	5290600	27710000	0	0	0	13378000	18735000	8689600	15473000	0	14662000	27086000	0	17994000	5759300	15877000	9118700	18789000	2997000	19126000	0	0	28257000	0	48302000	18829000	10074000	31067000	14652000	0	0	0	46090000	39216000	0	21637000	43718000	15008000	10752000	16092000	22768000	15693000	22555000	12429000
O75832	NA		0	0	0	0	0	0	0	0	0	0	0	0	0	2392500	0	0	0	0	2475300	0	0	0	0	0	0	0	0	0	0	5192800	0	0	0	0	0	0	0	7625000	2582800	0	0	0	4089000	5075100	3088500	0	0
O75844	ZMPSTE24	FACE1_HUMAN CAAX prenyl protease 1 homolog OS=Homo sapiens OX=9606 GN=ZMPSTE24 PE=1 SV=2	0	0	0	0	0	0	0	0	0	0	0	0	0	0	0	0	0	0	0	0	0	0	0	0	0	0	0	0	0	0	0	0	0	0	0	0	0	0	0	0	0	0	0	0	0	0	0
O75874	IDH1	IDHC_HUMAN Isocitrate dehydrogenase [NADP] cytoplasmic OS=Homo sapiens OX=9606 GN=IDH1 PE=1 SV=2	0	0	0	0	0	0	0	0	0	0	0	0	0	0	0	0	0	0	0	0	0	0	0	0	0	17939000	0	0	0	0	16472000	0	47604000	0	5560900	0	7029700	8696700	0	4896000	0	0	0	0	3522500	1041600	0
O75923	NA		0	0	0	0	0	0	0	84524	0	0	0	0	4218600	0	0	0	0	0	0	1477900	3208900	0	0	9874100	0	0	11612000	0	0	0	0	0	0	0	0	0	0	0	0	0	0	0	0	4424200	0	0	4791800
O75955	NA		0	0	0	0	0	0	0	0	921220	0	0	0	0	0	0	2058800	0	0	0	0	4348700	877590	0	0	0	0	0	0	8312500	0	32869000	0	101710000	0	0	0	0	2363500	0	3911500	0	0	1170400	0	0	0	0
O75964	mitochondrial		0	0	0	0	0	0	0	0	0	0	0	0	0	0	0	0	0	0	0	0	0	0	0	0	0	0	0	0	0	0	0	0	0	0	0	0	0	0	0	0	0	0	0	0	0	0	0
O75976	NA		0	0	0	0	0	0	0	0	0	0	3181100	0	2357700	0	0	0	0	0	0	3030600	0	0	0	0	0	0	0	0	6496000	0	0	0	0	16459000	0	0	0	11381000	0	0	0	0	0	0	0	0	0
O76003	GLRX3	GLRX3_HUMAN Glutaredoxin-3 OS=Homo sapiens OX=9606 GN=GLRX3 PE=1 SV=2	0	2821300	0	0	0	0	0	0	0	1817700	0	0	0	0	0	0	0	0	0	0	0	0	0	0	0	0	0	0	0	0	2352300	0	0	0	0	0	0	2892400	3197000	3065400	0	0	0	0	0	0	0
O76027	ANXA9	ANXA9_HUMAN Annexin A9 OS=Homo sapiens OX=9606 GN=ANXA9 PE=1 SV=3	0	0	0	0	0	0	0	0	0	0	0	0	0	0	0	0	0	0	0	0	0	0	0	0	0	0	0	0	0	0	0	0	0	0	0	0	0	0	0	0	0	0	0	0	0	0	0
O76041	NA		0	0	0	0	0	0	0	0	0	0	0	0	0	0	0	0	0	0	0	723780	0	0	0	0	0	0	0	0	0	0	0	0	0	0	0	0	0	5961000	0	0	0	0	0	0	0	0	0
O76062	NA		0	0	0	0	0	0	0	0	0	0	0	0	0	0	0	0	0	0	0	0	0	0	0	0	0	0	0	0	0	0	0	0	0	0	0	0	0	0	0	0	0	0	0	0	0	0	0
O76094	NA		0	0	0	0	0	0	0	0	0	0	0	0	0	0	0	0	0	0	0	0	0	0	0	0	0	0	0	0	0	0	0	0	0	0	0	0	0	0	0	0	0	0	0	0	0	0	0
O94776	NA		0	50120000	15235000	403500000	73293000	0	56171000	0	18703000	8501000	890090	0	0	21633000	0	5258200	0	0	0	0	0	0	0	0	1684500	0	0	0	503620000	246260000	0	32817000	0	0	81700000	822140	88254000	0	59087000	0	0	0	0	0	0	0	0
O94826	TOMM70A	TOM70_HUMAN Mitochondrial import receptor subunit TOM70 OS=Homo sapiens OX=9606 GN=TOMM70 PE=1 SV=1	0	11870000	0	0	0	0	0	0	0	0	0	0	0	1536400	0	0	0	0	0	0	0	0	0	0	0	0	0	0	0	0	0	0	7258800	8261600	0	0	0	0	0	0	0	0	0	0	0	0	0
O94832	MYO1D	MYO1D_HUMAN Unconventional myosin-Id OS=Homo sapiens OX=9606 GN=MYO1D PE=1 SV=2	0	0	0	0	0	0	0	878120	688850	1451800	0	1669900	1034600	1493700	2826100	1214100	2345400	680690	648310	1747000	5261900	0	2101100	0	0	3324500	0	16911000	0	0	5995400	0	0	10219000	754660	0	5116300	5058600	0	6854600	0	0	4310000	3676500	1361400	0	0
O94874	NA		0	0	0	0	0	0	0	3729600	4320100	7235700	5534000	0	0	0	0	3128900	1863600	3089500	691720	0	0	0	1399000	1229600	0	0	1940900	8341700	0	0	0	0	0	2183000	0	0	0	3333600	0	0	0	2840800	0	0	0	0	0
O94885	NA		1281600	0	0	2868900	2219400	2109900	1478400	0	0	2259400	0	3458600	0	1063100	0	617170	2755600	960880	0	0	4718800	0	3480200	3033000	1336400	1799000	0	15860000	4934800	0	4971300	13615000	9719300	10382000	0	5564200	5157900	4582800	2573000	5568000	1456300	0	1666800	1741900	1310700	1503000	921750
O94919	ENDOD1	ENDD1_HUMAN Endonuclease domain-containing 1 protein OS=Homo sapiens OX=9606 GN=ENDOD1 PE=1 SV=2	0	0	0	0	0	0	0	0	0	0	0	0	0	0	0	0	0	0	0	0	0	0	0	0	0	0	0	0	0	0	0	0	0	0	0	0	0	0	0	0	0	0	0	0	0	0	0
O94979	NA		0	0	0	0	0	0	0	0	0	0	0	0	0	0	0	0	0	0	0	0	0	0	0	0	0	0	0	0	0	0	0	0	0	0	0	0	0	0	0	0	0	0	0	0	0	2754000	0
O95147	DUSP14	DUS14_HUMAN Dual specificity protein phosphatase 14 OS=Homo sapiens OX=9606 GN=DUSP14 PE=1 SV=1	0	0	0	0	0	0	0	0	0	0	0	0	0	10794000	0	0	11790000	0	0	5142500	14894000	0	9554700	14246000	0	0	48621000	0	0	0	60127000	50883000	51663000	36523000	6348100	14951000	0	35275000	0	0	0	0	0	10949000	19807000	9033800	0
O95171	NA		84245000	276800000	0	98353000	184570000	35467000	162580000	93586000	39940000	71114000	40002000	73091000	13253000	190440000	125930000	27983000	184080000	32148000	29931000	75514000	91818000	26580000	129620000	67459000	93075000	84221000	155150000	328790000	60490000	312730000	290590000	360500000	276410000	314780000	130700000	108940000	165970000	181680000	74478000	182570000	101350000	132880000	134440000	153110000	97452000	148590000	21857000
O95171-3	SCEL	SCEL_HUMAN Isoform 3 of Sciellin OS=Homo sapiens OX=9606 GN=SCEL	0	0	0	0	0	0	0	0	0	0	0	0	0	0	0	0	0	0	0	0	0	0	0	0	0	0	0	0	0	0	0	0	0	0	0	0	0	0	0	0	0	0	0	0	0	0	0
O95182	NDUFA7	NDUA7_HUMAN NADH dehydrogenase [ubiquinone] 1 alpha subcomplex subunit 7 OS=Homo sapiens OX=9606 GN=NDUFA7 PE=1 SV=3	0	0	0	0	0	0	0	0	0	0	0	0	0	0	0	0	0	0	0	0	0	0	0	0	0	0	0	0	0	0	0	0	0	0	0	0	0	0	0	0	0	1044600	0	0	0	1535100	902540
O95197	NA		0	0	0	0	0	0	0	0	0	0	0	0	0	0	0	0	0	0	0	0	0	0	0	0	0	0	0	0	0	0	0	0	0	0	0	0	0	0	0	0	0	0	0	0	0	0	0
O95202	NA		0	0	0	0	0	0	0	0	0	0	0	0	0	0	0	0	0	0	0	0	0	0	0	0	0	0	0	0	0	0	0	0	0	0	0	0	0	0	0	0	0	0	0	0	0	0	0
O95274	LYPD3	LYPD3_HUMAN Ly6/PLAUR domain-containing protein 3 OS=Homo sapiens OX=9606 GN=LYPD3 PE=1 SV=2	0	44365000	0	57195000	192400000	0	50676000	17931000	7271100	17364000	43289000	0	17319000	27960000	62727000	16293000	32760000	5343700	12514000	22259000	27623000	10356000	38917000	46688000	35187000	39414000	0	119010000	59725000	58147000	164710000	177470000	286180000	44906000	45764000	141910000	19202000	58112000	52328000	31969000	0	0	77230000	30110000	42709000	26443000	39440000
O95336	PGLS	6PGL_HUMAN 6-phosphogluconolactonase OS=Homo sapiens OX=9606 GN=PGLS PE=1 SV=2	0	0	0	582620	0	4256200	5817500	0	0	0	0	4370400	0	2804300	5085700	3644300	0	0	2317100	3913700	4255400	784280	0	0	1379800	0	0	609490000	0	51828000	12592000	11848000	16300000	13188000	0	0	6928500	6358300	0	5405800	4087700	6022900	3529100	0	2920300	3297400	3206100
O95359	NA		0	0	0	0	0	0	0	0	0	0	0	0	0	0	0	0	0	0	0	0	0	0	0	0	0	0	0	0	0	0	0	0	0	0	0	0	0	0	0	0	0	0	0	0	0	0	0
O95361	NA		0	9094800	0	0	0	0	8605800	3268700	0	5106900	0	6218500	0	4925700	15701000	3931100	11161000	0	8167500	8088200	19719000	0	32385000	13492000	9939500	1435700	3181300	13914000	10687000	25719000	16658000	0	0	119010000	0	16601000	0	34071000	10224000	20276000	1918100	3655700	29895000	44861000	9619300	22824000	14563000
O95372	LYPLA2	LYPA2_HUMAN Acyl-protein thioesterase 2 OS=Homo sapiens OX=9606 GN=LYPLA2 PE=1 SV=1	0	0	0	6903800	0	0	0	0	0	0	0	0	0	0	0	0	0	0	0	3564700	0	0	0	3817500	0	0	0	0	0	0	0	0	0	0	0	0	0	11060000	0	0	0	0	0	0	0	0	0
O95373	IPO7	IPO7_HUMAN Importin-7 OS=Homo sapiens OX=9606 GN=IPO7 PE=1 SV=1	0	0	0	0	0	0	0	0	0	0	0	0	0	0	0	0	0	0	0	0	0	0	0	0	0	0	0	0	0	0	0	0	0	0	0	0	0	0	0	0	0	0	0	0	0	0	0
O95395	3-galactosyl-O-glycosyl-glycoprotein beta-1		0	0	0	0	0	0	0	0	0	0	0	0	0	0	0	0	0	0	0	0	0	0	0	0	0	0	0	0	0	0	0	0	0	0	0	0	0	0	0	0	0	0	0	0	0	0	0
O95433	NA		0	0	0	0	0	0	0	0	0	0	0	0	0	0	0	0	0	0	0	0	0	0	0	0	0	0	0	0	0	0	0	0	0	0	0	0	0	0	0	0	0	0	0	0	0	0	0
O95466	NA		0	0	0	0	0	0	0	0	0	0	0	0	0	0	0	0	0	0	0	0	0	0	0	0	0	0	0	0	0	0	0	0	0	0	0	0	0	0	0	0	0	0	0	0	0	0	0
O95470	SGPL1	SGPL1_HUMAN Sphingosine-1-phosphate lyase 1 OS=Homo sapiens OX=9606 GN=SGPL1 PE=1 SV=3	0	0	0	0	0	0	0	0	0	0	0	0	0	0	0	0	0	0	0	0	0	0	0	0	0	0	0	0	0	0	0	0	0	0	0	0	0	0	0	0	0	0	0	0	0	0	0
O95479	NA		0	0	0	0	0	0	0	0	0	0	0	0	0	0	2972700	0	0	0	0	0	3015900	0	0	0	0	4301800	0	0	0	0	0	0	0	0	0	0	0	0	0	0	4510600	2720900	0	5277500	0	0	0
O95498	NA		0	0	0	0	0	0	0	0	0	0	0	0	0	0	4506800	0	0	0	2067300	0	0	0	0	17285000	0	0	0	0	0	0	0	0	0	0	0	0	0	0	0	0	0	0	0	0	0	0	0
O95571	mitochondrial		0	0	0	0	0	0	0	0	0	0	0	0	0	0	0	0	0	0	0	0	0	0	0	0	0	0	0	0	0	0	0	0	0	0	0	0	0	0	0	0	0	0	0	0	0	0	0
O95573	ACSL3	ACSL3_HUMAN Fatty acid CoA ligase Acsl3 OS=Homo sapiens OX=9606 GN=ACSL3 PE=1 SV=3	0	0	0	0	0	0	6866900	0	0	0	0	0	0	0	0	0	0	0	0	0	0	0	0	0	0	0	0	0	0	0	0	0	0	0	0	0	0	8216200	0	0	0	0	0	0	0	0	0
O95716	RAB3D	RAB3D_HUMAN Ras-related protein Rab-3D OS=Homo sapiens OX=9606 GN=RAB3D PE=1 SV=1	0	0	0	0	0	0	0	0	0	0	0	0	0	0	0	0	0	0	0	0	0	0	0	0	0	0	0	0	0	0	0	0	0	0	0	0	0	0	0	0	0	0	0	0	0	0	0
O95747	OXSR1	OXSR1_HUMAN Serine/threonine-protein kinase OSR1 OS=Homo sapiens OX=9606 GN=OXSR1 PE=1 SV=1	0	0	0	0	0	0	0	0	0	0	0	0	0	0	0	0	0	0	0	0	0	0	0	0	0	0	0	0	0	0	0	0	0	0	0	0	0	0	0	0	0	0	0	0	0	0	0
O95757	HSPA4L	HS74L_HUMAN Heat shock 70 kDa protein 4L OS=Homo sapiens OX=9606 GN=HSPA4L PE=1 SV=3	0	5798700	0	12231000	10296000	0	3187300	0	0	2219800	0	0	1897400	3266200	0	1294400	4455200	0	0	0	7998800	0	0	0	0	7960000	0	5648000	0	6321800	6611700	12955000	0	7532300	0	4648000	160790000	13717000	11817000	22967000	0	3147700	2398100	4083600	2054000	2268800	0
O95777	LSM8	LSM8_HUMAN U6 snRNA-associated Sm-like protein LSm8 OS=Homo sapiens OX=9606 GN=LSM8 PE=1 SV=3	0	0	0	0	0	0	0	0	0	0	0	0	0	0	0	0	0	0	0	0	0	0	0	0	0	0	0	0	0	0	0	0	0	0	0	0	0	0	0	0	0	0	0	0	0	0	0
O95817	BAG3	BAG3_HUMAN BAG family molecular chaperone regulator 3 OS=Homo sapiens OX=9606 GN=BAG3 PE=1 SV=3	1655200	27999000	0	0	2261900	1583900	0	1058300	0	7925000	0	0	0	1607600	1655500	0	1415600	0	0	14397000	5904100	0	17814000	1441500	0	10010000	5210500	5590200	4758000	0	0	0	11283000	19413000	5050700	3138100	0	4683800	6191400	11008000	0	3589200	1498900	2701300	0	7261200	3415700
O95831	NA		0	0	79740000	0	0	0	0	0	0	0	0	0	1669600	0	0	0	0	0	0	0	0	0	1213000	0	0	0	0	0	0	0	0	0	9647200	0	0	0	0	0	11278000	0	0	3016900	0	0	3106700	0	2007700
O95833	CLIC3	CLIC3_HUMAN Chloride intracellular channel protein 3 OS=Homo sapiens OX=9606 GN=CLIC3 PE=1 SV=2	1764200	21648000	6388200	15911000	9546800	0	17947000	13053000	1958700	12311000	8077100	16016000	1498600	1695700	0	1050500	14588000	5015200	5636400	29933000	23274000	2457900	2333800	7958400	1308200	27285000	5215600	4705400	2753100	0	4135800	28921000	0	6813800	0	10419000	0	18049000	16388000	29371000	0	10038000	5601300	5512400	4962400	5766900	2931300
O95834	NA		0	0	0	0	0	0	0	0	0	0	0	0	0	0	0	0	0	0	0	2267700	0	0	0	0	0	0	0	0	0	0	0	0	0	0	0	0	0	0	0	0	0	0	0	0	0	0	0
O95835	LATS1	LATS1_HUMAN Serine/threonine-protein kinase LATS1 OS=Homo sapiens OX=9606 GN=LATS1 PE=1 SV=1	0	51659000	0	0	0	0	0	0	0	0	0	3469000	0	0	0	0	0	0	2476200	0	0	0	0	0	0	34412000	47088000	0	0	0	73557000	14663000	105200000	64280000	0	12707000	0	0	12784000	0	0	3649400	0	0	17598000	0	0
O95861	NA		0	0	0	0	0	0	0	0	0	0	0	0	0	0	0	0	0	0	1884100	0	0	0	0	0	0	0	0	0	0	285650000	10711000	0	0	0	4401000	0	0	3069700	0	0	0	0	7014700	0	8311200	0	0
O95865	N(G)-dimethylarginine dimethylaminohydrolase 2		0	0	0	0	7952600	0	0	0	0	0	0	0	0	0	0	0	0	0	0	0	0	0	0	0	0	0	7843800	0	0	0	0	0	0	0	0	0	0	4821600	0	0	0	0	0	0	0	0	0
O95867	LY6G6C	LY66C_HUMAN Lymphocyte antigen 6 complex locus protein G6c OS=Homo sapiens OX=9606 GN=LY6G6C PE=1 SV=1	0	0	0	0	74477000	0	22354000	0	1166100	3546700	0	0	0	0	0	0	0	0	0	0	0	3206800	0	0	0	0	0	0	0	0	0	0	0	0	0	36448000	49087000	8777700	0	0	0	0	0	0	0	5702800	0
O96000	NA		0	0	0	0	0	0	0	0	0	0	0	0	0	0	0	0	0	0	0	0	0	0	0	0	0	0	0	0	0	0	0	0	0	0	0	0	0	0	0	0	0	0	0	0	0	0	0
O96019	NA		0	0	0	0	0	0	0	0	0	0	0	0	0	0	0	0	0	0	0	0	0	0	0	0	0	0	0	0	0	0	0	0	0	0	0	0	0	0	0	0	0	0	0	0	0	0	0
P00167	NA		0	0	0	0	0	0	0	0	0	0	0	0	0	0	0	0	0	0	0	0	0	0	0	0	0	0	0	0	0	0	0	0	0	0	0	0	0	0	0	0	0	0	0	0	0	0	0
P00338	NA		10948000	30966000	0	38610000	87992000	7686800	0	27104000	5879300	17502000	16429000	36347000	8715100	16244000	33680000	13821000	28433000	7365900	16463000	19617000	44882000	0	38479000	34200000	22738000	35013000	27585000	85649000	44025000	0	2067699999.9999998	0	102220000	72748000	0	55128000	44440000	116830000	29258000	46446000	29007000	24148000	50175000	58020000	30099000	65130000	32378000
P00352	NA		3744400	82939000	5363800	17951000	15113000	9494500	16901000	14849000	1606300	13091000	35395000	75303000	4367900	43872000	11879000	19652000	0	8976500	995460	49962000	3927900	0	8567100	1730700	1572600	5658300	70465000	12305000	11296000	89306000	27466000	70937000	95140000	46418000	9838600	177750000	8793700	121810000	10650000	66494000	5845000	9314800	47874000	12969000	7881400	17580000	2044300
P00367	NA		5929700	14778000	0	0	18457000	0	10708000	4930300	0	4057000	3266300	0	6042400	10036000	18615000	0	16227000	2210200	3158700	3676300	6194800	0	8304200	10132000	3920700	11817000	0	35682000	20270000	16470000	15523000	41429000	23886000	14310000	0	8194300	0	12412000	6808700	13278000	0	0	6659500	6327400	4147000	0	0
P00387	NA		0	7499800	0	0	0	0	3631500	0	0	0	0	0	0	1950800	3617600	0	0	0	0	0	3285700	0	0	0	0	0	0	0	0	0	0	0	0	10507000	1900700	0	4727300	3508300	4587900	4140700	0	0	1947400	4399000	0	2619900	0
P00390	NA		0	0	0	0	5564300	0	3592500	0	0	0	0	0	0	1707700	0	0	2868800	0	0	2391400	0	0	1938400	3462600	0	0	0	0	0	0	0	0	0	0	0	0	0	7200700	0	4844500	0	0	0	4135900	2901000	2470800	2181100
P00403	MT-CO2	COX2_HUMAN Cytochrome c oxidase subunit 2 OS=Homo sapiens OX=9606 GN=MT-CO2 PE=1 SV=1	0	0	0	0	0	0	0	0	0	4230600	0	0	0	4501400	6060500	0	0	0	4813700	0	11100000	0	0	0	0	0	0	0	0	38925000	56850000	45533000	0	0	0	0	0	0	0	46977000	0	0	0	13076000	0	5755300	0
P00414	MT-CO3	COX3_HUMAN Cytochrome c oxidase subunit 3 OS=Homo sapiens OX=9606 GN=MT-CO3 PE=1 SV=2	0	0	0	0	0	0	0	0	0	0	0	0	0	0	0	0	0	0	0	0	0	0	0	0	0	0	0	0	0	0	0	0	0	0	0	0	0	0	0	0	0	0	0	0	0	0	0
P00441	SOD1	SODC_HUMAN Superoxide dismutase [Cu-Zn] OS=Homo sapiens OX=9606 GN=SOD1 PE=1 SV=2	0	0	0	0	0	0	0	13811000	0	0	13678000	18571000	1346200	0	0	9851700	0	0	1655500	0	11016000	6607500	0	0	2487400	0	0	0	0	0	0	0	0	0	0	0	0	32033000	0	28637000	0	13084000	23692000	16057000	17102000	21125000	0
P00450	CP	CERU_HUMAN Ceruloplasmin OS=Homo sapiens OX=9606 GN=CP PE=1 SV=1	7075800	0	0	0	20950000	0	24551000	14690000	0	3422600	7251800	0	0	0	12170000	0	67319000	5117600	40438000	1897100	129430000	0	18513000	109620000	8733000	3278400	23643000	7957400	27000000	10877000	0	64300000	89199000	105380000	67418000	4902500	0	4680500	0	28904000	68966000	0	0	0	2462800	67569000	28135000
P00491	PNP	PNPH_HUMAN Purine nucleoside phosphorylase OS=Homo sapiens OX=9606 GN=PNP PE=1 SV=2	0	0	0	0	5924300	1400700	3065800	15936000	1129500	0	19127000	0	8627100	24636000	10377000	28290000	0	3407000	8564900	10667000	16129000	1164700	20870000	3827600	11716000	10514000	71450000	0	0	0	0	19541000	0	14057000	0	9728500	0	0	2785900	0	1662000	43020000	15029000	34040000	13027000	17281000	17846000
P00492	HPRT1	HPRT_HUMAN Hypoxanthine-guanine phosphoribosyltransferase OS=Homo sapiens OX=9606 GN=HPRT1 PE=1 SV=2	0	0	0	0	0	0	0	3320400	0	0	0	0	1040400	1475700	0	0	0	0	0	2319600	0	0	0	0	0	0	0	0	0	0	0	0	10390000	0	0	0	0	0	0	0	0	0	0	0	0	0	0
P00505	NA		0	0	0	0	120260000	0	0	0	0	0	0	0	0	0	12426000	5695000	5966900	1343500	3593600	0	7298200	942370	8418600	5881300	3337200	0	0	0	0	0	0	0	0	404050000	0	0	0	0	0	0	2599400	0	0	15277000	4824400	5618700	3023300
P00558	NA		121400000	277410000	66485000	238180000	232680000	0	210550000	70971000	73019000	271620000	196680000	89397000	136100000	165670000	287790000	147030000	141700000	65036000	244220000	186710000	203480000	32795000	273040000	236340000	160480000	266080000	349660000	243190000	0	117340000	638820000	289320000	591090000	553440000	17629000	178380000	377390000	287830000	163590000	288880000	244010000	392660000	196220000	334310000	173470000	264310000	114340000
P00568	AK1	KAD1_HUMAN Adenylate kinase isoenzyme 1 OS=Homo sapiens OX=9606 GN=AK1 PE=1 SV=3	0	0	0	0	0	0	0	0	0	0	0	0	0	0	0	0	0	0	0	0	0	0	0	0	0	0	0	0	0	0	0	0	0	0	0	0	0	0	0	0	0	0	0	0	0	0	0
P00734	NA		0	0	0	0	0	0	0	0	0	0	0	0	0	0	0	0	21736000	0	0	0	6446000	0	0	16499000	0	0	0	0	0	0	0	0	0	0	0	0	0	0	0	0	0	0	0	0	0	0	2615600
P00736	C1R	C1R_HUMAN Complement C1r subcomponent OS=Homo sapiens OX=9606 GN=C1R PE=1 SV=2	0	0	0	0	0	0	0	0	0	0	0	0	0	0	0	0	0	0	0	0	0	0	0	0	0	0	0	0	0	0	0	0	0	0	0	0	0	0	0	0	0	0	0	0	0	0	0
P00738	NA		67588000	86831000	1210900	141890000	130290000	14328000	804180000	954500000	149520000	217150000	113960000	217700000	26989000	24326000	310450000	341300000	401510000	26511000	301700000	8081200	573870000	76359000	162470000	1501199999.9999998	117600000	106240000	2547800000	358330000	241760000	86012000	276070000	1016499999.9999999	6721299999.999999	826030000	852300000	718730000	167810000	83033000	234850000	216110000	705490000	155990000	61352000	102470000	115690000	719870000	594290000
P00739	NA		0	0	0	0	0	0	0	0	0	0	0	0	0	0	0	0	0	0	0	0	0	0	0	0	0	0	0	0	0	0	0	0	0	0	0	0	0	0	0	0	0	0	0	0	0	0	0
P00747	NA		4566500	0	0	0	5493100	0	0	0	0	4039800	0	0	0	0	0	0	0	0	9671700	0	28697000	5218300	3010000	0	0	9294500	0	0	11534000	0	0	133670000	0	34994000	38772000	0	0	9080300	0	9170500	0	0	0	0	0	0	0
P00748	F12	FA12_HUMAN Coagulation factor XII OS=Homo sapiens OX=9606 GN=F12 PE=1 SV=3	0	0	0	0	0	0	0	0	0	0	0	0	0	0	3606300	0	0	0	0	0	4550400	0	0	5492200	0	0	0	0	16403000	0	0	0	57136000	45737000	0	0	0	0	0	0	0	0	0	0	0	1722100	0
P00751	NA		0	0	7086500	7635700	60688000	0	0	12080000	3753200	0	0	0	0	0	0	0	9761700	1738500	5575700	0	22369000	1856300	4687400	15657000	0	0	34007000	0	0	6308100	30561000	30414000	0	58139000	22082000	7536900	0	0	0	0	0	0	0	0	0	15850000	0
P00915	CA1	CAH1_HUMAN Carbonic anhydrase 1 OS=Homo sapiens OX=9606 GN=CA1 PE=1 SV=2	0	0	0	0	0	0	0	0	0	0	0	0	0	0	0	1005200	0	0	0	0	0	2613400	0	0	0	3171900	377110000	50088000	0	0	0	111460000	0	0	0	14096000	0	0	0	0	0	0	0	0	0	0	22929000
P00918	CA2	CAH2_HUMAN Carbonic anhydrase 2 OS=Homo sapiens OX=9606 GN=CA2 PE=1 SV=2	0	0	0	0	0	0	0	0	0	0	0	0	0	0	0	0	0	0	0	0	0	0	0	0	0	0	0	0	0	0	0	0	0	0	0	0	0	0	0	0	0	0	0	0	0	0	0
P00966	ASS1	ASSY_HUMAN Argininosuccinate synthase OS=Homo sapiens OX=9606 GN=ASS1 PE=1 SV=2	0	0	0	0	0	0	0	0	0	0	0	0	0	0	0	0	0	0	0	0	0	0	0	0	0	0	0	0	0	0	0	0	0	0	0	0	0	9749400	0	0	0	0	0	0	3336700	0	0
P01008	NA		2747700	0	0	0	10894000	0	22128000	9369700	2575900	0	4201600	4895300	0	2904900	0	0	15453000	1225200	4504000	0	14074000	4819000	0	0	3904100	0	0	0	7756400	0	22834000	0	0	7520700	7529900	16032000	0	0	0	7326200	10991000	0	4565400	0	0	15169000	0
P01009	NA		30177000	59180000	12587000	45287000	488930000	0	64782000	1143800000	147900000	78013000	51667000	85619000	57180000	62069000	15954000	162740000	180120000	11119000	151020000	36640000	1115400000	144370000	9391800	25903000	45892000	193230000	403990000	20168000	76857000	524070000	444190000	2070499999.9999998	1424400000	286510000	821060000	72352000	0	84202000	17837000	89755000	100150000	15971000	61453000	21757000	18037000	207490000	5739200
P01011	NA		0	0	0	0	0	0	0	0	9519300	0	7086600	1761600	0	0	0	0	5599500	0	6278300	0	0	832930	0	0	0	3273700	29626000	0	0	0	0	10979000	195200000	0	0	3503300	0	4696700	0	2861300	0	0	0	0	0	3892800	0
P01019	AGT	ANGT_HUMAN Angiotensinogen OS=Homo sapiens OX=9606 GN=AGT PE=1 SV=3	7690400	4137400	0	0	0	0	11157000	0	0	0	3116800	0	444230	1517200	11395000	2107800	8026100	0	35193000	0	7704700	4125700	3285300	7821200	5300800	43011000	1609200	2321300	0	0	7055700	0	0	0	0	0	0	0	0	0	39257000	1983700	2586600	3366700	2846400	6374400	2003900
P01023	NA		91065000	25307000	10838000	0	74419000	4113500	384930000	281580000	23332000	33036000	23952000	63788000	4104600	4201400	276160000	45011000	282510000	6833200	94745000	27387000	214280000	17445000	9470800	390720000	42409000	65295000	195990000	150390000	217100000	121440000	331500000	194350000	2635100000	389680000	269330000	166330000	22152000	31248000	159080000	57320000	91571000	629600	42325000	81242000	5407200	237630000	346600000
P01024	NA		52280000	75031000	11799000	14705000	393760000	44156000	334810000	301130000	54215000	71756000	131550000	58131000	10676000	31691000	277110000	149430000	453560000	51305000	240510000	70645000	384760000	53621000	145830000	655160000	110800000	106920000	289740000	303940000	247440000	77075000	262570000	453540000	2797700000	460870000	271140000	111210000	105460000	314650000	78656000	253490000	309350000	98444000	50483000	199540000	81195000	430220000	325410000
P01031	NA		0	2352500000	23511000	0	7160099999.999999	0	0	3363299999.9999995	0	0	0	1888899999.9999998	168240000	550130000	1433600	0	6505100	277950000	762620000	108890000	1976500	173810	4825700	749520000	182880000	401220000	7135000	219590000	0	0	227160000	15193000	15542000	5341100	2999100	0	0	0	0	4252699999.9999995	0	450270000	428110000	0	1081800000	2186600000	1928500
P01033	TIMP1	TIMP1_HUMAN Metalloproteinase inhibitor 1 OS=Homo sapiens OX=9606 GN=TIMP1 PE=1 SV=1	0	0	0	0	0	113480000	187280000	0	0	0	0	0	0	24586000	73548000	21428000	144730000	29183000	18877000	42667000	40011000	26028000	0	55464000	153040000	0	0	0	277730000	0	0	110920000	108620000	199970000	65384000	91696000	283440000	70174000	0	48841000	87857000	63899000	0	100180000	0	29461000	46141000
P01034	CST3	CYTC_HUMAN Cystatin-C OS=Homo sapiens OX=9606 GN=CST3 PE=1 SV=1	962790000	0	27500000	65529000	244870000	1060899999.9999999	1433900000	29465000	832550000	43464000	351610000	0	0	0	12024000	0	38688000	636410000	51849000	0	60429000	428690000	0	101580000	689180000	455430000	0	319240000	220670000	134070000	71564000	0	0	101730000	19605000	74818000	221920000	0	0	30325000	1192800000	32891000	13377000	221630000	0	0	31184000
P01036	CST4	CYTS_HUMAN Cystatin-S OS=Homo sapiens OX=9606 GN=CST4 PE=1 SV=3	304610000000	1934199999.9999998	1641799999.9999998	145800000000	311910000000	88287000000	115960000000	8757600000	108550000000	63997000000	213110000000	18266000000	939240000	24016000000	26108000000	22807000000	66515000000	105440000000	55594000000	27939000000	40873000000	88283000000	37443000000	16296000000	4970700000	106040000000	87849000	232440000000	94577000000	134160000000	9229200000	6431199999.999999	39445000000	160160000000	45678000000	24709000000	149920000000	14414000000	23443000000	25643000000	54887000000	21797000000	56536000000	52387000000	34602000000	54728000000	33191000000
P01037	CST1	CYTN_HUMAN Cystatin-SN OS=Homo sapiens OX=9606 GN=CST1 PE=1 SV=3	2051799999.9999998	4790600	254460000	3733099999.9999995	30950000000	0	2082299999.9999998	2034900	11241000000	1046299999.9999999	41121000000	1534899999.9999998	771340000	2748900000	190170000	108160000	4681400000	10111000000	632200000	967000000	5136500000	4561400000	1790499999.9999998	434600000	260430000	2064799999.9999998	0	3249399999.9999995	3682499999.9999995	978020000	2506500000	7253000	113580000	3431799999.9999995	712730000	89141000	29651000	137610000	80638000	1965499999.9999998	2037599999.9999998	2537900000	989730000	4275699999.9999995	630460000	252890000	3530699999.9999995
P01040	N-terminally processed		48479000	103020000	29680000	0	59538000	38598000	107530000	80487000	13864000	39214000	64060000	53715000	21203000	69373000	119150000	50838000	29471000	9132000	24930000	72315000	52405000	17140000	106210000	172400000	42917000	71762000	378210000	554680000	79161000	113700000	778040000	647930000	1794599999.9999998	183950000	473070000	654610000	172410000	120530000	215830000	96899000	18623000	59706000	72529000	26197000	19670000	54729000	53086000
P01042	NA		0	0	0	0	0	0	16583000	0	449390	0	0	0	0	834330	2177500	1257500	9157400	832490	4215800	1828500	10529000	1248900	1990300	11222000	2351800	4570800	0	5875100	0	0	0	0	31948000	18988000	4537000	0	2555700	4248200	0	6254500	3434400	0	0	3435700	0	7732500	6959600
P01116	NA		5636000	8297600	0	7007300	0	0	7280400	4379900	0	6803200	3879600	0	4144300	5645200	9869700	4665000	0	2650600	4489800	4019800	12546000	1143800	10662000	4624800	3361400	9887500	22831000	0	0	0	0	25401000	48165000	16880000	5678700	0	9807400	0	0	8908700	7315500	10979000	6333600	8468600	6434500	6931200	4618300
P01133	NA		0	0	0	0	0	0	0	0	0	0	0	0	0	0	0	0	0	0	0	0	0	0	0	0	0	0	0	0	0	0	0	0	0	0	0	0	0	0	0	0	0	0	0	0	0	0	0
P01591	IGJ	IGJ_HUMAN Immunoglobulin J chain OS=Homo sapiens OX=9606 GN=JCHAIN PE=1 SV=4	1070299999.9999999	0	634960000	916030000	1551199999.9999998	1699099999.9999998	1347000000	438950000	1016799999.9999999	1706199999.9999998	942590000	552060000	151400000	312010000	1859099999.9999998	320130000	644880000	514800000	456640000	342090000	606950000	703300000	457210000	12911000	632610000	983270000	1249200000	2773400000	1782099999.9999998	1000499999.9999999	1463299999.9999998	2229800000	2323000000	853100000	1049899999.9999999	1771899999.9999998	1966699999.9999998	1331400000	1193300000	1059999999.9999999	419880000	1001899999.9999999	507300000	489490000	1036499999.9999999	933000000	686230000
P01594	NA		0	0	0	0	0	0	0	0	0	0	0	0	0	0	0	0	0	0	0	0	0	0	0	0	0	0	0	0	0	0	0	0	0	0	0	0	0	0	0	0	0	0	0	0	0	0	0
P01602	IGKV1-5	KV105_HUMAN Immunoglobulin kappa variable 1-5 OS=Homo sapiens OX=9606 GN=IGKV1-5 PE=1 SV=2	0	0	0	0	0	0	0	0	5648800	0	0	0	0	0	0	0	0	0	0	0	0	26327000	0	0	0	0	0	0	0	4942800	0	45404000	0	0	0	0	0	0	0	10300000	0	0	0	0	0	0	0
P01619		KV320_HUMAN Immunoglobulin kappa variable 3-20 OS=Homo sapiens OX=9606 GN=IGKV3-20 PE=1 SV=2	3410100	0	0	0	0	2252100	0	0	0	0	0	0	0	0	0	0	0	0	0	0	0	0	0	2596600	0	0	0	0	0	0	0	0	0	0	0	0	0	0	0	0	2014400	0	0	0	0	0	0
P01624	NA		0	0	0	0	0	0	0	0	0	0	0	0	0	0	0	0	0	0	0	0	0	0	0	0	0	0	0	0	0	0	0	0	0	0	0	0	0	0	0	0	0	0	0	0	0	0	0
P01700	NA		0	0	0	0	0	0	0	0	0	0	0	0	0	0	0	0	0	0	0	0	0	0	0	0	0	0	0	0	0	0	0	0	0	0	0	0	0	0	0	0	0	0	0	0	0	0	0
P01703		LV140_HUMAN Immunoglobulin lambda variable 1-40 OS=Homo sapiens OX=9606 GN=IGLV1-40 PE=1 SV=2	0	0	0	0	0	0	0	0	0	0	0	0	0	0	0	0	0	0	0	0	0	0	0	0	0	0	0	0	0	0	0	0	0	0	0	0	0	0	0	0	0	0	0	0	0	0	0
P01714		LV319_HUMAN Immunoglobulin lambda variable 3-19 OS=Homo sapiens OX=9606 GN=IGLV3-19 PE=1 SV=2	0	0	0	0	0	0	0	0	0	0	0	0	0	0	0	0	0	0	0	0	0	0	0	0	0	0	0	0	0	0	0	0	0	0	0	0	0	0	0	0	0	0	0	0	0	0	0
P01717	NA		0	0	0	0	0	0	0	0	0	0	0	0	0	0	0	0	0	0	0	0	0	0	0	0	0	0	0	0	0	0	0	0	0	0	0	0	0	0	0	0	0	0	0	0	0	0	0
P01721		LV657_HUMAN Immunoglobulin lambda variable 6-57 OS=Homo sapiens OX=9606 GN=IGLV6-57 PE=1 SV=2	0	0	0	0	0	0	0	0	0	0	0	0	0	0	0	0	0	0	0	0	0	0	0	0	0	0	0	0	0	0	0	0	0	0	0	0	0	0	0	0	0	0	0	0	0	0	0
P01743		HV146_HUMAN Immunoglobulin heavy variable 1-46 OS=Homo sapiens OX=9606 GN=IGHV1-46 PE=1 SV=2	0	0	0	0	0	0	0	0	0	0	0	0	0	0	0	0	0	0	0	0	0	0	0	0	0	0	0	0	0	0	0	0	0	0	0	0	0	0	0	0	0	0	0	0	0	0	0
P01772	NA		0	0	0	0	0	0	0	0	0	0	0	0	0	0	0	0	0	0	0	0	0	0	0	0	0	0	0	0	0	0	0	0	0	0	0	0	0	0	0	0	0	0	0	0	0	0	0
P01780	NA		121370000	35594000	0	0	133140000	0	110140000	54010000	19628000	54517000	50815000	33903000	0	18357000	115610000	25293000	56679000	17650000	32181000	35232000	49523000	75096000	0	0	49663000	0	0	152780000	84174000	59211000	147110000	127340000	146450000	0	65514000	147340000	0	71191000	93005000	125270000	66337000	69690000	35829000	34275000	81779000	59530000	69497000
P01782	NA		0	0	0	0	0	0	28660000	0	0	0	0	0	0	0	31850000	0	20687000	0	0	3217600	16376000	20317000	0	0	9106100	12352000	0	0	0	0	0	0	0	0	0	25627000	0	0	0	0	0	9519100	0	0	4734700	9053000	0
P01833	PIGR	PIGR_HUMAN Polymeric immunoglobulin receptor OS=Homo sapiens OX=9606 GN=PIGR PE=1 SV=4	6930399999.999999	7426099999.999999	2902400000	6190499999.999999	19715000000	4880800000	7778899999.999999	1797199999.9999998	8072499999.999999	4068499999.9999995	7311799999.999999	2081799999.9999998	1308500000	2294800000	16101000000	2163800000	5875799999.999999	2567000000	6225299999.999999	2657900000	3866199999.9999995	5292800000	3285399999.9999995	14028000000	8014799999.999999	6934699999.999999	7946099999.999999	26760000000	18494000000	5142500000	13664000000	24838000000	7135999999.999999	9361200000	887830000	7855099999.999999	1515699999.9999998	7012199999.999999	5132000000	3716599999.9999995	7322499999.999999	8192599999.999999	4018799999.9999995	5405900000	6445899999.999999	5520600000	8004799999.999999
P01834	IGKC	IGKC_HUMAN Immunoglobulin kappa constant OS=Homo sapiens OX=9606 GN=IGKC PE=1 SV=2	0	0	0	0	0	0	0	4096000	5339700	18418000	0	0	0	0	14210000	0	8701900	0	0	5076800	12107000	33993000	0	16756000	0	0	0	0	0	0	0	28162000	33680000	0	14942000	0	0	0	0	0	0	0	0	0	0	0	0
P01859	NA		0	0	4867200	3240700	0	0	0	135130000	0	0	59215000	8342200	13143000	6538200	0	3025200	4245400	613670	0	0	42678000	881810	0	12368000	155510000	0	0	0	0	0	0	27629000	62982000	0	62813000	0	0	0	0	0	356120000	0	1687800	0	0	163470000	51259000
P01860	NA		0	0	0	0	2234900	0	839280	0	0	0	0	24984000	0	0	0	3809200	0	0	1724100	0	106560000	0	0	129910000	0	0	0	0	0	0	0	35964000	76305000	0	5193300	0	0	0	0	0	0	0	0	0	0	15425000	0
P01861	NA		249390000	22263000	0	74351000	61752000	0	211700000	150720000	11869000	27302000	34065000	13529000	5838400	13174000	37682000	219370000	215640000	7489400	40549000	21934000	68060000	2244000	17239000	72982000	48985000	231590000	332980000	0	91511000	75234000	509990000	208130000	780160000	0	181320000	112180000	43803000	108010000	85943000	72220000	77494000	0	0	20590000	0	161520000	154180000
P01871	NA		698540000	0	0	98439000	180790000	142670000	712940000	122910000	30828000	31832000	74801000	29747000	23333000	44407000	367950000	7826500	241530000	49827000	72046000	34203000	151400000	248960000	11117000	306330000	183270000	226430000	305840000	151150000	308170000	77061000	127110000	307090000	315940000	92637000	31599000	200340000	293230000	59559000	62759000	69471000	0	161340000	46294000	60346000	332820000	231790000	50822000
P01876	NA		25625000000	14287000000	3164199999.9999995	13943000000	44385000000	22718000000	30073000000	6900899999.999999	12698000000	23185000000	17964000000	7791799999.999999	1087400000	7376599999.999999	25596000000	8465899999.999999	14449000000	6689699999.999999	8376199999.999999	6038099999.999999	10576000000	12606000000	10509000000	19177000000	11394000000	16087000000	3374399999.9999995	77988000000	25694000000	20473000000	32408000000	27086000000	26540000000	21955000000	11059000000	24666000000	34881000000	16793000000	20842000000	14754000000	9445400000	11523000000	11021000000	9435600000	18162000000	19339000000	11273000000
P01877	NA		25988000	0	0	0	0	8615300	0	0	4082300	14925000	19488000	0	0	0	11092000	29332000	20091000	2179200	2512000	0	4634400	11273000	0	0	0	0	0	19213000	0	0	28798000	0	0	0	7485100	13581000	86149000	15513000	0	11932000	0	0	0	0	16409000	7424200	0
P01903	NA		0	0	0	0	0	0	0	0	0	0	0	0	0	379920	0	0	0	0	0	0	0	0	0	0	0	0	0	0	0	0	0	7506000	0	4757100	0	0	0	0	5769900	0	0	0	0	0	0	0	0
P02042	HBD	HBD_HUMAN Hemoglobin subunit delta OS=Homo sapiens OX=9606 GN=HBD PE=1 SV=2	0	0	0	0	0	0	0	5756800	0	0	0	0	0	0	0	1526200	0	0	0	0	14507000	2840600	0	0	0	0	38190000	0	0	0	0	80959000	47814000	0	0	0	0	0	0	0	0	0	0	0	0	0	22181000
P02511	CRYAB	CRYAB_HUMAN Alpha-crystallin B chain OS=Homo sapiens OX=9606 GN=CRYAB PE=1 SV=2	6095400	648500000	36100000	17917000	14167000	5143000	15873000	7242500	7846900	38866000	6219000	73928000	101900000	21234000	67960000	19948000	45470000	14015000	13693000	27724000	41191000	2239900	181470000	31209000	14373000	214960000	341720000	33099000	25083000	28022000	30473000	10598000	754320000	123760000	36752000	37312000	0	7843000	39758000	57120000	13244000	38861000	30307000	61304000	30206000	104450000	30731000
P02545	NA		37179000	423610000	44921000	53163000	244750000	29544000	212620000	56851000	11192000	45339000	41507000	173640000	111570000	193860000	282290000	142140000	209440000	61830000	147430000	117780000	220520000	18700000	237290000	49784000	108980000	106070000	21426000	386830000	90106000	26203000	763050000	395660000	436660000	258810000	192530000	340220000	171860000	735310000	449350000	362750000	127040000	259360000	329990000	326610000	175850000	180560000	217090000
P02549	NA		0	0	0	0	0	0	0	0	0	0	0	0	0	0	0	0	0	0	0	0	0	0	0	0	0	0	10595000	0	0	0	0	0	0	0	0	0	0	0	0	0	0	0	0	0	0	3804400	0
P02647	APOA1	APOA1_HUMAN Apolipoprotein A-I OS=Homo sapiens OX=9606 GN=APOA1 PE=1 SV=1	234610000	108860000	31571000	34712000	385830000	0	605910000	193570000	29568000	51197000	71267000	14105000	0	8629400	213800000	10537000	336030000	4634500	296830000	9295500	400350000	12363000	10555000	290640000	65070000	156600000	71299000	112490000	388130000	71441000	152030000	39388000	970780000	648630000	541290000	16810000	0	146260000	183830000	195280000	705090000	10225000	5087700	15878000	43652000	140520000	105720000
P02649	NA		0	0	0	0	0	0	0	0	0	0	0	0	0	0	0	0	0	0	0	0	0	0	0	0	0	0	0	0	0	0	0	0	0	0	0	0	0	0	0	0	0	0	0	0	0	0	0
P02652	APOA2	APOA2_HUMAN Apolipoprotein A-II OS=Homo sapiens OX=9606 GN=APOA2 PE=1 SV=1	0	0	0	0	0	0	0	0	0	0	0	0	0	0	0	0	0	0	0	0	0	0	0	0	0	0	0	0	0	0	0	0	0	0	0	0	0	0	0	0	0	0	0	0	0	0	0
P02654	APOC1	APOC1_HUMAN Apolipoprotein C-I OS=Homo sapiens OX=9606 GN=APOC1 PE=1 SV=1	0	0	0	0	0	0	0	0	0	0	0	0	0	0	0	0	0	0	0	0	0	0	0	0	0	0	0	0	0	0	0	0	0	0	0	0	0	0	0	0	0	0	0	0	0	0	0
P02671	NA		3295300	0	0	0	71600000	0	32451000	37580000	16382000	1591400	4292300	3426000	4627800	959040	33727000	12699000	111240000	0	29948000	0	212850000	3056500	2070000	84589000	29746000	6117300	268410000	95027000	110900000	54069000	118930000	517490000	26559000	19678000	8086700	9089600	4703500	6543900	2898800	6602500	65145000	16720000	3110100	3808200	0	31562000	60706000
P02675	FGB	FIBB_HUMAN Fibrinogen beta chain OS=Homo sapiens OX=9606 GN=FGB PE=1 SV=2	51675000	0	0	18149000	3244100	0	33005000	240770000	1004200	20058000	2766000	0	532330	4361800	0	9163800	195720000	15142000	307750000	0	111810000	13414000	11047000	1338400000	29048000	3390100	0	118090000	26203000	0	25710000	31482000	602830000	500210000	39299000	34791000	5155600	138120000	185660000	5269400	10611000	0	2788200	6528200	12997000	14622000	36777000
P02679	NA		92953000	99675000	0	40176000	563340000	5204500	1016599999.9999999	632830000	9681400	127090000	30078000	172680000	29147000	49357000	144490000	170290000	841730000	39910000	443870000	42749000	883360000	50412000	129390000	1799699999.9999998	146240000	226930000	815070000	1285800000	600070000	334660000	707030000	2806700000	2040599999.9999998	2085499999.9999998	345900000	545870000	202630000	390520000	377640000	391980000	149760000	100930000	38188000	180730000	82602000	295360000	639240000
P02730	NA		0	0	0	0	0	0	0	0	0	0	0	0	0	0	0	0	0	0	0	0	0	0	0	0	0	0	0	0	0	0	0	0	0	0	0	0	0	0	0	0	0	0	0	0	0	0	0
P02743	APCS	SAMP_HUMAN Serum amyloid P-component OS=Homo sapiens OX=9606 GN=APCS PE=1 SV=2	0	0	0	0	0	0	0	0	0	0	0	0	0	0	0	0	6959300	0	0	1962400	0	0	0	0	0	0	0	0	0	0	0	0	0	0	0	0	19481000	0	0	0	0	0	0	0	0	0	0
P02749	NA		14339000	61211000	0	17670000	46561000	8366900	114730000	54078000	21776000	11807000	7329400	24849000	14769000	16147000	67476000	24438000	36616000	10901000	23193000	8274700	105040000	5497300	44478000	91787000	12836000	30078000	123250000	31266000	36214000	45818000	63420000	154650000	703350000	212910000	32551000	61231000	44243000	28192000	15758000	53692000	27410000	9651200	7796200	16719000	7050900	19039000	30308000
P02750	LRG1	A2GL_HUMAN Leucine-rich alpha-2-glycoprotein OS=Homo sapiens OX=9606 GN=LRG1 PE=1 SV=2	0	0	0	0	0	0	0	0	6475300	0	17365000	0	0	0	0	0	0	0	0	0	0	4753500	0	31542000	0	0	0	0	0	0	0	0	40707000	0	0	0	0	0	0	0	0	0	0	0	0	0	0
P02751	NA		0	0	0	0	0	0	21810000	5105900	0	0	0	0	0	1444900	802620	8413900	0	0	8751100	0	1468800	0	3263700	4938100	0	0	0	0	0	7507000	0	0	88384000	0	0	0	6021400	0	0	0	0	0	0	0	0	2481400	0
P02753	RBP4	RET4_HUMAN Retinol-binding protein 4 OS=Homo sapiens OX=9606 GN=RBP4 PE=1 SV=3	0	0	0	0	0	0	0	0	0	0	0	0	0	0	0	0	6756600	0	0	0	8108900	0	0	0	0	0	0	0	0	0	0	0	0	0	0	0	0	0	0	0	0	0	0	0	0	0	0
P02760	NA		0	0	0	0	13238000	0	0	3882100	1387600	2022200	0	1709300	0	0	0	0	9259700	0	0	0	6166600	0	0	0	0	0	0	0	13405000	0	10222000	28226000	102970000	0	0	0	0	0	3214000	0	10403000	0	0	0	0	3485400	6306400
P02763	ORM1	A1AG1_HUMAN Alpha-1-acid glycoprotein 1 OS=Homo sapiens OX=9606 GN=ORM1 PE=1 SV=2	0	0	58812000	2290300	64135000	0	83253000	76092000	16736000	144930000	22271000	2773700	3328800	671240	13438000	15986000	120640000	9972500	113170000	1405700	239940000	1448800	3286700	246880000	3822500	0	0	0	0	0	0	101060000	554790000	6205100	5571100	2898200	0	44546000	0	370910000	17120000	19841000	2695300	39432000	7332300	7909400	93697000
P02765	NA		0	36544000	0	65210000	0	0	44586000	7350300	0	6203600	6226600	33743000	25658000	0	40116000	19033000	5908300	2836600	16368000	16660000	16074000	0	0	101760000	1010300	2086500	0	0	6050700	17908000	53566000	188010000	0	0	0	0	0	0	0	0	4805400	28477000	39378000	4584800	17261000	6955900	39548000
P02766	TTR	TTHY_HUMAN Transthyretin OS=Homo sapiens OX=9606 GN=TTR PE=1 SV=1	6372900	1831900	5420500	116900000	180130000	0	189310000	175760000	80232000	2760800	92122000	84764000	1571200	41071000	86937000	98888000	192740000	5025000	67934000	162640000	252740000	120700000	76164000	46993000	7199200	182910000	567390000	0	115480000	0	699410000	1044199999.9999999	759220000	46850000	6142100	375440000	1972900	125520000	140060000	8027000	4538900	72027000	0	2951800	7973300	253050000	167050000
P02774	NA		8682000	28001000	62962000	22108000	125260000	5090500	114130000	108100000	8716900	22375000	19818000	23343000	1746000	1500700	68727000	24088000	59087000	1200000	71367000	2308500	146710000	3076500	18287000	323210000	21544000	43051000	57994000	64128000	100370000	6195900	82128000	454970000	1137900000	113090000	122400000	152820000	25276000	33972000	162400000	10912000	173500000	2366500	4215000	43507000	4518100	55380000	216580000
P02787	NA		590150000	303100000	129520000	201490000	1207200000	27700000	970980000	1053999999.9999999	135190000	213530000	322470000	209520000	63164000	109230000	1018399999.9999999	336530000	1391200000	53135000	636430000	280260000	1359200000	265680000	293470000	1414700000	682450000	875040000	1490299999.9999998	1531599999.9999998	1116700000	1892799999.9999998	2044799999.9999998	5017700000	10652000000	1504099999.9999998	965420000	938420000	320330000	156690000	828450000	318260000	1715099999.9999998	116690000	257610000	302500000	91076000	667720000	902440000
P02788	NA		942070000	1797999999.9999998	5000000	923000000	606080000	876790000	2588800000	1591899999.9999998	2709000000	1823999999.9999998	1448000000	1518999999.9999998	332660000	738540000	2736800000	1345100000	1386900000	327100000	932540000	324860000	3353799999.9999995	653750000	1149800000	4792000000	1212000000	734580000	1830399999.9999998	2103799999.9999998	1028499999.9999999	597920000	1962099999.9999998	4678500000	2960399999.9999995	4765100000	1226500000	4470600000	2705900000	2188100000	8772500000	832480000	250620000	1387000000	262660000	3245599999.9999995	1075000000	724010000	990200000
P02790	HPX	HEMO_HUMAN Hemopexin OS=Homo sapiens OX=9606 GN=HPX PE=1 SV=2	46975000	34474000	14029000	0	494530000	0	562720000	438750000	70145000	123850000	193430000	184670000	22434000	44444000	180610000	116930000	319220000	31538000	113230000	38627000	280660000	35018000	73986000	684700000	152040000	254560000	283040000	93974000	528390000	270770000	328040000	1491199999.9999998	2948999999.9999995	436800000	280110000	716740000	6018800	126520000	227810000	382920000	492650000	100000000	123230000	116390000	74874000	213530000	200120000
P02792	FTL	FRIL_HUMAN Ferritin light chain OS=Homo sapiens OX=9606 GN=FTL PE=1 SV=2	0	5785600	0	0	0	0	7191100	0	0	1555500	0	0	0	0	0	0	1855900	0	0	0	0	0	0	6410000	0	0	0	0	0	5324500	6195300	0	24973000	0	4972800	10627000	0	6407900	5968500	0	0	0	0	0	0	1927600	0
P02794	N-terminally processed		0	0	0	0	0	2085000	9707300	0	0	0	0	0	0	0	0	0	0	0	0	0	0	0	0	0	0	0	0	0	0	0	0	0	0	0	0	0	0	0	0	0	0	0	0	0	0	0	0
P02808	STATH	STAT_HUMAN Statherin OS=Homo sapiens OX=9606 GN=STATH PE=1 SV=2	0	0	0	0	0	0	0	0	180470000	0	0	0	0	0	0	0	0	472530000	139650000	0	0	262240000	0	0	359810000	0	0	0	0	0	0	0	0	0	0	0	0	0	0	0	1782799999.9999998	0	0	0	0	0	0
P02810	PRH1	PRPC_HUMAN Salivary acidic proline-rich phosphoprotein 1/2 OS=Homo sapiens OX=9606 GN=PRH1 PE=1 SV=3	50189000000	86250000	6531199999.999999	3705299999.9999995	3989999999.9999995	27679000000	10495000000	142850000	25368000000	12608000000	14947000000	30851000	1837399999.9999998	5524300000	615500000	331240000	8939800000	21228000000	9467300000	91292000	2191500000	11070000000	3546899999.9999995	1473399999.9999998	22428000000	3398699999.9999995	0	2718500000	8852400000	2554800000	736080000	0	88590000	6107200	0	8045299999.999999	559780000	0	31679000	106610000	9881100000	66057000	90485000	1304900000	63444000	295030000	0
P02812	PRB2	PRB2_HUMAN Basic salivary proline-rich protein 2 OS=Homo sapiens OX=9606 GN=PRB2 PE=1 SV=4	4755900000	0	10073000	0	0	229520000	0	0	9207100	616020000	0	0	0	0	0	0	65641000	372300000	448480000	0	157480000	391240000	0	0	2148200000	8781200	0	0	0	6371500	0	0	0	0	0	48292000	0	0	0	0	0	0	0	0	0	0	0
P03950	ANG	ANGI_HUMAN Angiogenin OS=Homo sapiens OX=9606 GN=ANG PE=1 SV=1	0	0	0	0	0	0	0	0	0	0	0	0	0	0	16858000	0	0	0	0	0	0	0	0	48072000	0	0	0	0	0	0	0	0	0	0	0	0	0	0	0	0	0	0	0	0	0	0	0
P03952	KLKB1	KLKB1_HUMAN Plasma kallikrein OS=Homo sapiens OX=9606 GN=KLKB1 PE=1 SV=1	0	0	0	0	0	0	0	0	0	0	0	0	0	0	0	0	0	0	0	0	0	0	0	0	0	0	0	0	0	0	0	0	0	0	0	0	0	0	0	0	0	0	0	0	0	0	0
P03973	SLPI	SLPI_HUMAN Antileukoproteinase OS=Homo sapiens OX=9606 GN=SLPI PE=1 SV=2	980790000	724620000	0	980590000	418760000	552010000	1768199999.9999998	351060000	356960000	735280000	389610000	942280000	435560000	953060000	1079500000	501280000	1025499999.9999999	480540000	719190000	260240000	941480000	516280000	744680000	428120000	658540000	586070000	0	3222699999.9999995	1972199999.9999998	1582799999.9999998	1109700000	1827199999.9999998	1580399999.9999998	2387300000	673090000	1051799999.9999999	3031699999.9999995	820910000	667290000	753980000	886350000	721590000	218370000	516860000	344570000	270860000	790510000
P04003	C4BPA	C4BPA_HUMAN C4b-binding protein alpha chain OS=Homo sapiens OX=9606 GN=C4BPA PE=1 SV=2	0	0	0	0	0	0	7449200	0	0	0	0	0	0	0	0	0	0	0	0	0	0	0	0	11776000	0	0	15444000	0	0	0	0	0	0	0	0	0	0	0	0	0	0	0	0	0	0	0	0
P04004	NA		0	0	0	0	0	0	21145000	0	0	9982700	0	0	0	0	0	0	4276900	0	14456000	0	0	0	0	0	0	0	0	0	0	0	0	100260000	217600000	0	0	0	0	0	4812500	0	6366200	0	0	0	0	0	7564000
P04040	CAT	CATA_HUMAN Catalase OS=Homo sapiens OX=9606 GN=CAT PE=1 SV=3	7522200	171280000	4211600	20647000	33409000	10071000	54873000	35472000	47181000	19127000	67812000	80608000	8040000	12016000	42037000	75122000	12076000	50959000	19527000	42609000	54824000	24851000	42666000	473670000	12570000	21938000	253250000	409160000	29789000	37950000	169890000	73538000	176960000	66404000	50215000	184060000	1625100	141640000	310340000	52196000	7821200	26774000	17679000	39121000	19404000	18867000	63406000
P04066	FUCA1	FUCO_HUMAN Tissue alpha-L-fucosidase OS=Homo sapiens OX=9606 GN=FUCA1 PE=1 SV=4	4065700	0	0	0	0	0	14507000	0	0	0	0	0	0	0	0	0	0	2996900	0	3874500	0	0	2972600	2093300	3336800	0	0	7621300	0	0	11421000	0	0	0	0	0	0	3740500	0	4546700	0	0	4737000	0	0	0	5288300
P04075	NA		182070000	395300000	0	113300000	927850000	62589000	254550000	78349000	53126000	123100000	119610000	134920000	90859000	146480000	226760000	48621000	134190000	42056000	106870000	164760000	206590000	38897000	213390000	216140000	155670000	207250000	114280000	264760000	248150000	233710000	219070000	1901599999.9999998	276660000	357940000	39268000	198740000	132200000	237330000	89104000	188100000	926040000	148930000	186300000	198380000	135060000	162190000	106630000
P04080	CSTB	CYTB_HUMAN Cystatin-B OS=Homo sapiens OX=9606 GN=CSTB PE=1 SV=2	4971700000	5927999999.999999	1036599999.9999999	7669099999.999999	6622599999.999999	4061899999.9999995	10511000000	1594499999.9999998	1454100000	3833999999.9999995	7300899999.999999	5959699999.999999	2527500000	4659900000	8146799999.999999	2107499999.9999998	4075699999.9999995	1653899999.9999998	2674500000	5870799999.999999	4137699999.9999995	758230000	6076999999.999999	2601500000	7432399999.999999	6280299999.999999	3852799999.9999995	27736000000	13391000000	7596199999.999999	17681000000	18352000000	25380000000	17921000000	3289699999.9999995	30951000000	1709899999.9999998	9793100000	9213400000	10474000000	6627899999.999999	6605799999.999999	6058299999.999999	4476900000	3408199999.9999995	3515199999.9999995	4887200000
P04083	ANXA1	ANXA1_HUMAN Annexin A1 OS=Homo sapiens OX=9606 GN=ANXA1 PE=1 SV=2	12399000000	18035000000	1670199999.9999998	7429799999.999999	17286000000	3641399999.9999995	9461700000	6069799999.999999	2708000000	10614000000	4454700000	8205199999.999999	6384699999.999999	14119000000	15564000000	7667199999.999999	18622000000	3799999999.9999995	5172600000	13067000000	19478000000	1768999999.9999998	13885000000	8526099999.999999	4600800000	12041000000	19172000000	18624000000	14414000000	8644100000	24952000000	20564000000	24751000000	17800000000	4263299999.9999995	18603000000	21261000000	16360000000	10505000000	16193000000	8049799999.999999	11248000000	13610000000	11205000000	11368000000	11242000000	7534799999.999999
P04114	APOB	APOB_HUMAN Apolipoprotein B-100 OS=Homo sapiens OX=9606 GN=APOB PE=1 SV=2	0	0	670260	0	6585100	0	0	20228000	2288300	3610000	0	6234400	0	0	17581000	2436400	12246000	0	17652000	4989200	46350000	0	0	67564000	4327600	10974000	15131000	28014000	21646000	9561600	62153000	162430000	211100000	89626000	20220000	60296000	10700000	67078000	24954000	33894000	49722000	0	0	11444000	10233000	14431000	21133000
P04179	NA		0	0	0	0	0	0	0	0	0	0	0	0	0	0	0	0	0	0	0	0	0	0	0	0	0	0	0	0	0	0	0	0	0	0	0	0	0	0	0	0	0	0	0	0	0	0	0
P04196	HRG	HRG_HUMAN Histidine-rich glycoprotein OS=Homo sapiens OX=9606 GN=HRG PE=1 SV=1	0	0	0	0	0	0	0	0	0	6909300	0	0	0	0	0	4377300	15044000	0	4246000	0	20178000	0	5468000	71156000	0	0	0	0	0	0	23396000	0	0	0	10091000	21763000	0	0	6290600	0	0	2579500	0	15413000	0	0	23105000
P04217	NA		1713500	0	2196000	0	17274000	764510	59857000	25791000	7041200	15255000	903420	18855000	0	13966000	17018000	937530	47138000	7336400	16544000	505650	33589000	4830900	1173700	67572000	10522000	2378700	46519000	70067000	53864000	0	78894000	152590000	263160000	130830000	34865000	53816000	0	41043000	47708000	35118000	42903000	12773000	599710	2315000	18238000	46384000	36807000
P04259	type II cytoskeletal 6B		493780000	1602199999.9999998	0	674900000	1796099999.9999998	275150000	659820000	299500000	113300000	477510000	270440000	965450000	159710000	584090000	823860000	324820000	490010000	215100000	353250000	396640000	702500000	107030000	949220000	338900000	145190000	741220000	6498600	3749499999.9999995	773290000	1194400000	2185700000	6043499999.999999	9965800000	2090599999.9999998	1710999999.9999998	1508899999.9999998	910830000	1009099999.9999999	1162900000	916670000	371980000	750080000	935480000	709480000	851200000	417200000	720190000
P04280	PRB1	PRP1_HUMAN Basic salivary proline-rich protein 1 OS=Homo sapiens OX=9606 GN=PRB1 PE=1 SV=3	734260000	0	17632000	14797000	0	596200000	16630000	2742300	286740000	460030000	0	0	0	8819800	8674600	0	123530000	306180000	53759000	1583300	73184000	308220000	76912000	18355000	1032499999.9999999	12006000	0	0	0	0	0	0	0	0	0	0	0	0	0	0	27921000	0	0	0	0	0	0
P04406	NA		729990000	2248200000	51209000	1436000000	2919999999.9999995	66237000	1698299999.9999998	264640000	76430000	169590000	1204800000	990160000	247620000	1098600000	461670000	288440000	1118800000	481690000	734610000	529240000	1123200000	325660000	1379900000	997590000	892690000	1389800000	1429700000	3105099999.9999995	1149600000	1827099999.9999998	1820699999.9999998	1812099999.9999998	4886300000	1752799999.9999998	53161000	1234900000	638450000	2641600000	364490000	778730000	733650000	1225100000	775860000	488980000	481010000	338060000	90341000
P04424	NA		0	0	0	0	0	0	0	0	0	0	0	0	0	0	0	0	0	0	0	0	0	0	0	0	0	0	0	0	0	0	0	0	0	0	0	0	0	0	0	0	0	0	0	0	0	0	0
P04430		KV116_HUMAN Immunoglobulin kappa variable 1-16 OS=Homo sapiens OX=9606 GN=IGKV1-16 PE=1 SV=2	0	0	0	0	0	0	0	0	0	0	2201200	0	0	0	0	0	0	0	0	0	0	0	0	0	451770	0	0	0	0	0	0	0	0	0	0	0	0	0	0	0	0	0	0	0	0	0	0
P04432	NA		0	0	0	0	0	0	0	0	0	0	4518800	0	0	0	0	0	0	0	0	0	0	0	0	0	0	0	0	0	0	0	0	0	0	0	0	0	0	0	0	0	0	0	0	0	0	0	0
P04632	CAPNS1	CPNS1_HUMAN Calpain small subunit 1 OS=Homo sapiens OX=9606 GN=CAPNS1 PE=1 SV=1	16249000	26859000	0	0	0	0	0	0	0	0	0	0	23764000	5427000	9127000	2607500	10678000	4803200	26537000	8050900	47113000	1418400	49864000	4557400	7968100	35558000	24515000	17865000	0	0	41887000	0	0	0	0	0	0	64819000	58750000	0	12616000	49255000	10755000	89245000	5842000	8270000	4626600
P04792	HSPB1	HSPB1_HUMAN Heat shock protein beta-1 OS=Homo sapiens OX=9606 GN=HSPB1 PE=1 SV=2	443780000	1152400000	76520000	427990000	1174800000	253090000	917500000	519520000	202080000	542230000	204860000	602040000	378160000	688600000	1130900000	338580000	500180000	170770000	369110000	678630000	1077200000	31936000	842590000	384330000	315320000	767640000	584930000	2327000000	1211900000	847630000	1586699999.9999998	2016399999.9999998	2706100000	2102399999.9999998	440370000	1706299999.9999998	594340000	1754899999.9999998	1392800000	3995599999.9999995	540950000	683010000	771160000	983790000	598100000	1288700000	458810000
P04839	NA		2405100	7686700	14002000	4945900	6384000	2420900	30225000	28934000	5598000	10852000	2242300	22507000	1496500	3940100	22614000	18925000	3838700	1736700	6532100	1390000	8168100	1017200	8772400	85604000	3484300	5849200	32886000	43896000	11633000	0	13149000	0	52847000	47392000	6748100	69474000	10745000	25412000	42681000	9228800	834430	3731400	3531200	17213000	3027200	5141100	2352500
P04843	RPN1	RPN1_HUMAN Dolichyl-diphosphooligosaccharide--protein glycosyltransferase subunit 1 OS=Homo sapiens OX=9606 GN=RPN1 PE=1 SV=1	0	4731700	0	0	0	0	0	0	0	604920	749290	1518300	0	3791800	0	0	0	1209700	0	2929200	0	0	5357300	0	0	312880	0	17412000	0	0	0	0	0	0	0	9739000	2279700	2169200	9186500	2220200	0	0	0	6182000	0	0	0
P04844	NA		1238500	12142000	0	0	5616800	0	0	1694400	0	0	0	0	990100	2336300	2248800	1263100	0	0	1213000	1469000	0	313960	3491200	0	0	0	13141000	0	0	0	0	0	0	0	0	0	0	0	0	4786100	0	2130100	0	0	0	0	1822800
P04899	NA		0	0	0	9189800	0	0	21837000	9547700	3899000	0	0	11911000	0	8671500	17777000	12256000	0	0	0	4740600	20145000	0	11522000	0	0	0	0	0	0	20637000	0	0	0	39432000	25843000	0	0	40425000	0	0	0	11812000	11880000	25564000	0	0	10157000
P05067	NA		0	0	0	0	0	0	0	0	0	0	0	0	0	0	0	0	0	0	0	0	0	0	0	0	0	0	0	0	0	0	0	0	0	0	0	0	0	0	0	0	0	0	0	0	0	0	0
P05089	NA		120860000	0	1368200	0	1550800	0	3487100	293680000	447730000	652560000	194910000	772120000	0	0	0	0	0	0	0	0	0	0	0	0	0	71990000	6981300	1256100000	790040000	336030000	345020000	0	0	0	227750000	555610000	0	489480000	325110000	518410000	0	0	0	0	395800000	200770000	0
P05091	NA		0	5521300	1748600	19793000	0	0	0	12159000	0	6895800	3360400	12271000	5127400	4239000	19131000	4685000	8420200	2345200	783780	8316400	16526000	0	22114000	0	0	0	0	0	0	17435000	0	69708000	0	41165000	12498000	63434000	0	23468000	20916000	14559000	4039300	0	8377900	23885000	9167800	9838400	7908800
P05107	ITGB2	ITB2_HUMAN Integrin beta-2 OS=Homo sapiens OX=9606 GN=ITGB2 PE=1 SV=2	13969000	7541700	3012100	22600000	52074000	19190000	27072000	8673200	14581000	24576000	21878000	7677200	5576100	11280000	51831000	27428000	3186500	0	0	1662800	6825100	15008000	4413900	27225000	18757000	19456000	0	81611000	0	9286800	41379000	81739000	138870000	37951000	33135000	57282000	5492700	29710000	25763000	11799000	0	7884300	20663000	9290800	19369000	3301100	8272900
P05109	N-terminally processed		1040399999.9999999	8856100000	3748099999.9999995	6385899999.999999	5450300000	4268799999.9999995	3679699999.9999995	5811900000	2574700000	8041699999.999999	1529599999.9999998	10653000000	1857599999.9999998	7994799999.999999	12176000000	9051000000	8287699999.999999	2175000000	3740199999.9999995	3126699999.9999995	15048000000	1503499999.9999998	11483000000	3314399999.9999995	3618899999.9999995	4771000000	2998699999.9999995	13906000000	6919999999.999999	6330999999.999999	25739000000	22029000000	35182000000	41841000000	19405000000	31729000000	12684000000	27770000000	16452000000	17997000000	7188999999.999999	9341100000	9562600000	10464000000	6339299999.999999	3698899999.9999995	6019599999.999999
P05120	SERPINB2	PAI2_HUMAN Plasminogen activator inhibitor 2 OS=Homo sapiens OX=9606 GN=SERPINB2 PE=1 SV=2	229980	12036000	0	0	7259100	0	0	0	0	0	0	0	4220000	0	0	0	0	0	2516600	0	0	0	1004300	1477100	3812700	0	0	0	0	0	0	0	0	0	4734000	0	0	0	0	0	0	0	0	0	0	0	0
P05141	NA		19375000	84506000	5881700	22191000	0	0	51153000	17284000	0	26937000	9390500	38894000	9394700	50503000	84522000	35385000	29622000	6726800	15512000	10930000	44912000	4578000	29300000	18689000	9684100	39819000	39789000	65102000	34118000	31316000	57195000	142000000	0	299020000	61553000	170160000	39855000	72344000	53981000	56973000	15330000	15214000	19598000	97116000	23005000	29300000	17772000
P05155	NA		0	5597100	0	0	12517000	0	19067000	10566000	0	3205000	2084500	0	0	1436600	9395300	4015300	15076000	0	4094000	1762800	15175000	0	3145700	19265000	2407200	0	0	0	0	0	0	50573000	0	0	0	0	0	11979000	0	0	7995000	2198000	0	4394300	0	9087000	9365500
P05156	CFI	CFAI_HUMAN Complement factor I OS=Homo sapiens OX=9606 GN=CFI PE=1 SV=2	0	0	0	0	0	0	0	0	0	0	478110	0	0	0	0	0	0	0	0	0	0	0	0	0	0	0	0	0	0	0	0	0	0	0	0	0	0	0	0	0	0	0	0	0	0	1142200	0
P05164	NA		40525000	261910000	327100000	278710000	109990000	62118000	560750000	574150000	216820000	302340000	31011000	422620000	38704000	218000000	607790000	680090000	49810000	40314000	182050000	82682000	649070000	45133000	576610000	1324800000	67185000	153940000	1049999999.9999999	1430200000	129820000	38183000	604260000	103500000	1670199999.9999998	1633999999.9999998	261410000	1941999999.9999998	223470000	850030000	1020299999.9999999	97572000	6074700	346290000	13921000	599200000	191940000	247000000	351140000
P05166	NA		0	0	0	0	0	0	0	0	0	0	0	0	0	0	0	0	0	0	0	0	0	0	0	0	0	0	0	0	0	0	0	0	0	0	0	0	0	0	0	0	0	0	0	0	0	0	0
P05198	EIF2S1	IF2A_HUMAN Eukaryotic translation initiation factor 2 subunit 1 OS=Homo sapiens OX=9606 GN=EIF2S1 PE=1 SV=3	0	0	0	0	0	0	0	0	0	0	0	0	0	0	0	0	0	0	0	0	0	0	0	0	0	0	0	0	0	0	0	0	0	0	0	0	0	0	0	0	0	0	0	0	0	0	0
P05204	HMGN2	HMGN2_HUMAN Non-histone chromosomal protein HMG-17 OS=Homo sapiens OX=9606 GN=HMGN2 PE=1 SV=3	0	0	0	0	0	0	0	0	0	0	0	0	0	0	0	0	0	0	0	0	0	0	0	0	0	0	0	0	0	0	0	0	0	0	0	0	0	0	0	0	0	0	0	0	0	0	0
P05387	RPLP2	RLA2_HUMAN Large ribosomal subunit protein P2 OS=Homo sapiens OX=9606 GN=RPLP2 PE=1 SV=1	0	51117000	2035700	13837000	0	8785100	18727000	6268900	2550800	7849900	14130000	18924000	0	19501000	41863000	6975200	36001000	6425300	6872300	0	31697000	3098700	28266000	26938000	18104000	15638000	0	0	0	35313000	33352000	41680000	0	0	15870000	28942000	43436000	32790000	30959000	21434000	25098000	22204000	0	12750000	16074000	13470000	20094000
P05388	NA		0	85257000	0	19044000	30584000	0	17681000	9024000	0	9635800	6640000	0	22105000	28622000	36734000	0	18010000	0	6377000	25193000	23108000	2139500	52179000	7844800	0	57592000	20995000	83876000	0	15936000	62683000	112460000	0	179840000	4835500	37188000	0	0	0	55128000	16482000	39313000	35928000	27209000	29277000	16025000	12936000
P05452	CLEC3B	TETN_HUMAN Tetranectin OS=Homo sapiens OX=9606 GN=CLEC3B PE=1 SV=3	0	0	0	0	0	0	0	0	0	0	0	0	0	0	0	0	0	0	0	0	0	0	0	0	0	0	0	0	0	0	0	0	0	0	0	0	0	0	0	0	0	0	0	0	0	0	0
P05455	SSB	LA_HUMAN Lupus La protein OS=Homo sapiens OX=9606 GN=SSB PE=1 SV=2	0	0	0	0	0	0	0	0	0	0	0	0	0	0	0	0	0	0	0	0	0	0	0	0	0	0	0	0	0	0	0	0	0	0	0	0	0	0	0	0	0	0	0	0	0	0	0
P05546	SERPIND1	HEP2_HUMAN Heparin cofactor 2 OS=Homo sapiens OX=9606 GN=SERPIND1 PE=1 SV=3	624040	0	523440	0	0	0	5305900	6547400	0	1498100	0	3873200	0	0	1865500	1406400	0	0	1653200	0	0	233810	0	0	0	2405500	11842000	0	3911400	0	0	0	68839000	11767000	4878300	7135700	0	0	3643000	8079000	0	0	0	0	0	0	0
P05783	NA		177310000	78550000	0	0	175850000	99505000	232160000	53983000	44525000	91949000	96973000	93243000	19218000	32948000	151940000	0	153080000	37966000	0	46346000	72476000	0	55068000	0	153730000	0	0	0	0	109180000	151410000	195220000	115730000	0	39640000	136100000	370710000	68933000	114320000	129090000	0	0	55942000	26789000	64159000	88360000	70569000
P05976	NA		0	0	0	0	0	0	0	274180	0	0	0	0	0	0	0	0	0	0	0	0	0	0	0	0	0	0	5905900	0	0	0	22054000	0	70760000	0	0	0	0	0	0	0	0	0	2658800	0	0	6341600	0
P06312	IGKV4-1	KV401_HUMAN Immunoglobulin kappa variable 4-1 OS=Homo sapiens OX=9606 GN=IGKV4-1 PE=1 SV=1	0	0	0	0	0	0	0	0	0	0	0	0	0	0	80911000	0	10420000	0	0	0	0	38695000	0	50650000	0	0	0	0	0	0	0	0	0	0	0	0	0	0	0	0	0	0	0	0	0	33738000	0
P06331	NA		80986000	9101100	59746000	64617000	62796000	110730000	114180000	0	32412000	107740000	62904000	44182000	21380000	31600000	117890000	0	62389000	41702000	82223000	57426000	55792000	44711000	25965000	15691000	71544000	135450000	0	383910000	89814000	95030000	90951000	233000000	0	0	0	48581000	126700000	60111000	74964000	63540000	57795000	0	78770000	11711000	57295000	89518000	71920000
P06396	NA		0	0	0	0	0	0	0	0	0	0	0	0	0	0	0	0	0	0	0	0	0	0	0	0	0	0	0	0	0	0	0	0	0	0	0	0	0	0	0	0	0	0	0	0	0	0	0
P06454	NA		0	0	0	16936000	2717100	0	0	7799200	2205900	5804600	0	8929500	1798600	864920	0	816060	0	0	0	6319500	2431100	0	16449000	0	0	2112800	0	4208900	0	0	10701000	5803500	0	11879000	1907700	8059700	15805000	22130000	7255600	0	0	12380000	823330	1304200	2580600	8389400	2552900
P06576	mitochondrial		100730000	127960000	47285000	152350000	165430000	26294000	97128000	43372000	17071000	49329000	35829000	166200000	21000000	85451000	89887000	33203000	27997000	14367000	31570000	57084000	68258000	5594000	107270000	50407000	28599000	95594000	0	215700000	181060000	128170000	111470000	266410000	19947000	182870000	22096000	91015000	70863000	137860000	0	165350000	28055000	58653000	90229000	63468000	36015000	31722000	18020000
P06681	NA		0	0	0	0	0	0	0	0	0	0	0	0	0	0	0	0	0	0	0	0	0	0	0	0	0	0	0	0	0	0	0	0	0	0	0	0	0	0	0	0	0	0	0	0	0	0	0
P06702	S100A9	S10A9_HUMAN Protein S100-A9 OS=Homo sapiens OX=9606 GN=S100A9 PE=1 SV=1	309690000	2352200000	2419600000	14153000000	792420000	3336799999.9999995	2637300000	2607000000	3404599999.9999995	11032000000	2801900000	11423000000	577930000	6913799999.999999	18586000000	5505200000	7532199999.999999	2736400000	6124499999.999999	10153000000	18889000000	1676399999.9999998	13826000000	1104200000	3581699999.9999995	13134000000	4347500000	56038000000	12743000000	12215000000	32155000000	20733000000	37287000000	58405000000	14859000000	63967000000	6399399999.999999	21817000000	35104000000	5063800000	6611899999.999999	10745000000	9286600000	8292099999.999999	6557899999.999999	6407999999.999999	1556699999.9999998
P06703	S100A6	S10A6_HUMAN Protein S100-A6 OS=Homo sapiens OX=9606 GN=S100A6 PE=1 SV=1	0	0	0	0	0	0	0	0	0	0	0	0	0	0	0	282650000	0	0	0	123200000	0	0	0	0	0	1165500	0	0	0	0	0	10845000	0	0	0	0	0	0	505360000	0	0	0	0	0	0	192990000	0
P06727	NA		4625700	0	0	0	0	0	17977000	0	3526600	0	0	0	0	0	0	0	14947000	0	4250800	0	0	2771000	0	0	0	0	14701000	0	3916000	0	0	0	0	0	0	0	0	0	0	0	25111000	0	0	0	0	0	0
P06731	NA		13434000	22356000	7469200	0	12340000	13480000	18647000	6027800	5651900	25046000	9118200	7392000	856260	7716700	11206000	7189600	11684000	6261200	10771000	13936000	9398300	3032300	8721300	37174000	9308700	10114000	0	73380000	19424000	7135100	8342100	17497000	154420000	26418000	0	63521000	47180000	19154000	32430000	11043000	7852600	7788100	7587600	46007000	13246000	39915000	1379500
P06732	N-terminally processed		0	6492000	0	6027200	0	0	0	0	0	2284800	0	0	0	0	0	0	0	0	0	0	0	0	0	0	2551300	0	0	0	618760000	11648000	21338000	0	119150000	0	10134000	0	0	0	0	0	0	0	24566000	0	0	11044000	1638400
P06733	NA		36597000	35065000	0	11441000	2187000	33846000	123940000	142080000	25831000	1501500	192100000	131300000	23827000	269220000	191580000	125660000	20813000	10155000	87097000	197190000	156580000	45264000	202540000	116040000	120990000	94874000	12853000	53189000	77456000	0	25771000	0	1368700000	78109000	0	2262700	105900000	91052000	20592000	28682000	98533000	169250000	71633000	191020000	55644000	38596000	78371000
P06737	NA		3184700	11809000	4696400	14695000	61742000	0	58651000	12266000	3829300	10999000	3762700	9252900	1048200	11443000	39684000	19809000	16760000	5053300	12283000	11260000	30391000	4062800	33862000	33823000	17643000	0	0	100750000	26304000	19160000	79188000	38097000	16384000	42458000	3138800	4076700	52820000	80625000	15588000	31598000	10442000	29136000	30591000	41430000	9029100	31438000	16088000
P06744	NA		1271700	35514000	35119000	72941000	131850000	2450300	82707000	99853000	18883000	73606000	27510000	32037000	11657000	52739000	3005300	82981000	55264000	9936800	31977000	15750000	78079000	8064500	110430000	145460000	11344000	56978000	61989000	156670000	56981000	6102100	151880000	210570000	198390000	137210000	44240000	106820000	74397000	129490000	42050000	74952000	30798000	29233000	50234000	81791000	49199000	126520000	57481000
P06748	NA		0	0	0	0	0	0	12459000	0	0	0	0	0	0	0	0	0	7433800	1116000	6470000	5251000	16330000	0	3230400	0	0	0	0	0	0	0	0	41412000	35723000	76056000	16233000	5719800	0	12348000	0	0	0	0	2346500	0	0	0	0
P06753	NA		0	0	0	0	0	3814000	0	4352000	0	6516900	0	8111700	5370600	0	0	14032000	0	0	0	0	0	0	30684000	0	0	0	0	0	0	0	26980000	0	0	71005000	28335000	30119000	23545000	0	0	0	0	27533000	20552000	0	0	0	0
P06870	NA		397380000	355610000	36331000	33730000	198000000	26015000	278150000	38511000	778720000	428110000	290760000	110690000	69117000	236700000	403910000	196170000	390170000	182040000	118340000	243170000	0	220330000	114360000	308460000	397910000	493500000	63325000	335650000	1554599999.9999998	18027000	835950000	274960000	350530000	708160000	9951400	236010000	179060000	26255000	97447000	16240000	545230000	96334000	257560000	64143000	395510000	539190000	170660000
P07099	EPHX1	HYEP_HUMAN Epoxide hydrolase 1 OS=Homo sapiens OX=9606 GN=EPHX1 PE=1 SV=1	0	6462400	6257200	0	0	0	0	0	0	19611000	0	7580000	0	1717500	0	4571900	7451800	0	2956100	7799700	18197000	0	3982500	3880300	3442300	21877000	8540100	6042800	6891700	10704000	27784000	25930000	51385000	161710000	14912000	49063000	0	31141000	13461000	23568000	5320900	8449200	7852900	12683000	15436000	13094000	6465600
P07108	NA		0	1864300	0	0	11784000	45925000	2180800	0	0	0	41020000	0	0	0	87577000	0	74198000	0	33411000	0	57932000	0	1156300	63158000	2887700	415940	4709800	232320000	2944200	0	0	24272000	354270000	817440	0	4038600	24741000	2456600	0	9130400	0	0	0	0	32319000	50477000	0
P07195	LDHB	LDHB_HUMAN L-lactate dehydrogenase B chain OS=Homo sapiens OX=9606 GN=LDHB PE=1 SV=2	0	0	0	0	0	0	0	0	0	0	0	0	0	4173200	0	0	0	0	0	0	0	1766600	0	0	0	0	0	0	0	0	0	0	0	0	0	0	0	0	0	0	0	0	0	0	0	0	0
P07203	NA		0	0	0	0	0	0	0	0	0	0	0	0	0	0	0	0	0	0	0	0	0	0	0	0	0	0	0	0	0	0	0	0	0	0	0	0	0	0	0	0	0	0	0	0	0	0	0
P07225	PROS1	PROS_HUMAN Vitamin K-dependent protein S OS=Homo sapiens OX=9606 GN=PROS1 PE=1 SV=1	0	0	0	0	0	0	0	0	0	0	0	0	0	0	0	0	0	0	0	0	0	0	0	0	0	0	0	0	0	0	0	0	0	0	0	0	0	0	0	0	0	0	0	0	0	0	0
P07237	P4HB	PDIA1_HUMAN Protein disulfide-isomerase OS=Homo sapiens OX=9606 GN=P4HB PE=1 SV=3	71119000	149780000	15761000	119580000	255740000	36111000	113380000	238640000	90827000	62285000	141260000	87757000	43520000	72117000	105910000	134260000	79837000	17690000	49013000	568420000	123790000	17595000	161190000	0	53494000	94327000	14212000	194250000	123480000	60798000	268660000	645340000	466540000	256280000	223220000	262570000	85653000	299870000	189650000	149380000	89742000	88983000	215100000	123290000	99986000	169260000	75115000
P07305	NA		20694000	36639000	0	68152000	0	0	103220000	24629000	12358000	46358000	25680000	51060000	21314000	40491000	117850000	16640000	58828000	15017000	26129000	30021000	39667000	5797600	33996000	49660000	12325000	0	0	96662000	62537000	93603000	190730000	145080000	0	144350000	0	55277000	74095000	111260000	0	49909000	37366000	51173000	47498000	67168000	18312000	30784000	22350000
P07339	CTSD	CATD_HUMAN Cathepsin D OS=Homo sapiens OX=9606 GN=CTSD PE=1 SV=1	37784000	11053000	17844000	6757100	9141400	36029000	46891000	14466000	13084000	14690000	52786000	17106000	8787300	3170200	0	9899100	12243000	108590000	234340000	7718500	17045000	8821700	164510000	185440000	560020000	322400000	8026900	93764000	283420000	1086400	0	21584000	42662000	265510000	32589000	5977400	71994000	22830000	21479000	5726200	39499000	33894000	3941500	21182000	26619000	34946000	10139000
P07355	NA		985370000	2559600000	413700000	1330700000	3449799999.9999995	292140000	1195600000	827470000	266470000	2098799999.9999998	817730000	1181400000	621910000	1893999999.9999998	2046299999.9999998	1044099999.9999999	2740200000	563570000	792500000	1636999999.9999998	2124799999.9999998	283140000	1622999999.9999998	1246600000	652810000	1913899999.9999998	1707499999.9999998	3130399999.9999995	1434000000	1919299999.9999998	2444700000	4259099999.9999995	641340000	4006999999.9999995	1693599999.9999998	4656900000	3015399999.9999995	2857700000	1559899999.9999998	4702000000	1046099999.9999999	1705199999.9999998	1280000000	1629599999.9999998	2095699999.9999998	1600999999.9999998	1446700000
P07357	C8A	CO8A_HUMAN Complement component C8 alpha chain OS=Homo sapiens OX=9606 GN=C8A PE=1 SV=2	0	0	0	0	0	0	0	0	0	0	0	0	0	0	0	0	0	0	0	0	0	0	0	0	0	0	0	0	0	0	0	0	0	0	0	0	0	0	0	0	0	0	0	0	0	0	0
P07358	C8B	CO8B_HUMAN Complement component C8 beta chain OS=Homo sapiens OX=9606 GN=C8B PE=1 SV=4	0	0	0	0	0	0	0	0	0	0	0	0	0	0	2995400	0	0	0	0	0	0	0	0	1374800	0	0	0	0	0	0	0	0	0	0	0	0	0	0	0	0	0	0	0	901470	0	0	0
P07384	CAPN1	CAN1_HUMAN Calpain-1 catalytic subunit OS=Homo sapiens OX=9606 GN=CAPN1 PE=1 SV=1	35263000	226610000	0	44766000	120960000	0	47637000	23628000	0	25977000	44307000	28745000	19953000	48644000	72957000	36509000	86176000	10285000	31065000	37021000	62802000	2275700	47572000	60397000	46701000	111030000	90902000	232120000	94843000	138880000	268860000	224420000	243210000	320800000	51385000	185670000	21373000	119400000	81455000	87078000	41946000	42294000	39983000	95669000	60323000	48142000	15201000
P07437	NA		0	0	0	0	0	0	0	0	803440	0	0	0	0	19339000	0	0	0	0	0	0	3305200	0	0	0	0	0	0	0	0	1886300	0	0	0	0	0	0	0	11032000	0	3355900	0	0	0	0	0	0	0
P07476	IVL	INVO_HUMAN Involucrin OS=Homo sapiens OX=9606 GN=IVL PE=1 SV=2	161290000	836520000	285570000	515310000	741750000	147260000	201240000	79057000	51229000	209010000	102010000	209110000	259130000	398370000	90948000	63037000	194000000	102240000	102890000	179170000	166630000	45880000	473050000	170090000	177420000	279790000	484660000	853820000	521800000	276120000	815190000	941140000	521810000	632980000	203860000	261860000	447510000	276480000	235390000	581560000	138020000	408670000	391880000	537320000	316030000	206220000	124070000
P07550	ADRB2	ADRB2_HUMAN Beta-2 adrenergic receptor OS=Homo sapiens OX=9606 GN=ADRB2 PE=1 SV=3	0	0	0	0	0	0	0	0	0	0	0	0	0	0	0	0	0	0	0	0	0	0	0	0	0	0	0	0	0	0	0	0	0	0	0	0	0	0	0	0	0	0	0	0	0	0	0
P07602	NA		61425000	54227000	67670000	54013000	56493000	35650000	149400000	44091000	60850000	49517000	75163000	46427000	11277000	25763000	96930000	44448000	75639000	28828000	45377000	34237000	37767000	23135000	35111000	82205000	75276000	51969000	31264000	231550000	132880000	95909000	59070000	21149000	0	118950000	0	106790000	148310000	103220000	108000000	76949000	78394000	45283000	13820000	58989000	22230000	40805000	58811000
P07686	HEXB	HEXB_HUMAN Beta-hexosaminidase subunit beta OS=Homo sapiens OX=9606 GN=HEXB PE=1 SV=4	8923500	0	0	12367000	0	0	0	3144200	5910600	5712000	0	0	2025300	4752300	8212400	2995300	6592100	3068300	2615300	3854700	4773000	2523500	5475900	3549300	10679000	7198100	0	34199000	0	19897000	0	0	0	13626000	4808200	17479000	0	0	0	7264000	5704600	2767000	6244100	8686600	5108400	0	0
P07711	NA		0	0	0	0	0	0	0	0	0	0	0	0	0	0	0	0	0	0	0	0	0	0	0	0	0	0	0	0	0	0	0	0	0	0	0	0	0	0	0	0	0	0	0	0	0	0	0
P07737	NA		51851000	107610000	50134000	132990000	65930000	0	0	43020000	34078000	100140000	55734000	62080000	17327000	42248000	1738000	2932700	48271000	20252000	39533000	46045000	0	0	73647000	524990000	43330000	142380000	111600000	635270000	68663000	51386000	130300000	58731000	217550000	427750000	25056000	196450000	74054000	163920000	91030000	99822000	0	9228400	0	0	0	0	0
P07738	BPGM	PMGE_HUMAN Bisphosphoglycerate mutase OS=Homo sapiens OX=9606 GN=BPGM PE=1 SV=2	0	0	0	0	0	0	0	0	0	0	0	0	0	0	0	0	0	0	0	0	0	0	0	0	0	0	0	0	0	0	0	0	0	0	0	0	0	0	0	0	0	0	0	0	0	0	0
P07741	NA		0	0	0	0	0	0	0	0	0	6611900	0	7638300	0	0	0	0	0	0	0	0	0	0	3106800	0	0	0	0	0	0	0	0	20765000	0	0	0	0	0	0	0	12312000	0	0	11478000	4659800	8362400	0	6739100
P07814	EPRS	SYEP_HUMAN Bifunctional glutamate/proline--tRNA ligase OS=Homo sapiens OX=9606 GN=EPRS1 PE=1 SV=5	0	4336500	0	0	0	0	0	0	0	2409900	2338000	0	2470700	4142600	7082400	0	4672800	0	879230	4299300	6882600	0	11523000	0	0	4499700	0	0	0	0	0	0	8226700	0	0	6000800	0	0	0	6017000	3350500	0	3831300	9289400	0	0	0
P07858	CTSB	CATB_HUMAN Cathepsin B OS=Homo sapiens OX=9606 GN=CTSB PE=1 SV=3	0	0	20738000	0	38343000	36332000	105140000	0	17748000	0	0	0	0	11448000	15081000	5146500	20567000	0	0	7999900	0	0	0	0	6207600	12804000	0	0	40073000	0	179560000	0	84294000	57814000	44436000	0	24180000	0	0	30045000	37083000	7035900	20010000	28192000	0	0	14317000
P07900	NA		0	53499000	0	31582000	68790000	0	12659000	14297000	2046500	3912200	7209500	15627000	7180500	12409000	67321000	12152000	50807000	0	23265000	9098200	79924000	0	100300000	43995000	2989800	47328000	191160000	103420000	22505000	24057000	299550000	61653000	109300000	309560000	36962000	11327000	30696000	52262000	26849000	30471000	14479000	21107000	45471000	76207000	25694000	24260000	20465000
P07910	NA		0	0	0	0	0	0	0	0	0	0	0	0	0	2471100	0	0	0	0	0	0	0	0	0	8767800	0	0	0	0	0	0	0	0	0	0	0	0	0	0	0	0	0	0	0	0	0	0	0
P07919	NA		0	7956500	0	0	0	0	0	0	0	0	0	0	0	7999000	0	0	10411000	0	0	2515600	0	0	7338900	14006000	2378700	0	0	30206000	0	0	0	0	0	18937000	0	0	0	0	0	0	0	0	0	20702000	0	0	0
P07954	NA		0	4663500	0	0	0	0	0	0	0	0	0	1291200	0	10280000	13162000	4154300	14452000	2023300	0	6667600	6936500	0	10848000	0	5868200	0	0	0	0	0	0	0	35043000	21897000	0	19523000	0	8753700	0	0	0	0	17839000	0	0	0	6176000
P08133	NA		4832600	12973000	24808000	75716000	31108000	0	44818000	78327000	20156000	50304000	1641600	47108000	47172000	22254000	46289000	137170000	6089200	5432300	12223000	18793000	22142000	3755100	27606000	116730000	1403200	22969000	184140000	411660000	7025600	71589000	104680000	29762000	292670000	156870000	682150000	216910000	6510000	113200000	376270000	33471000	0	36168000	11172000	102040000	9839700	63472000	256890000
P08174	NA		0	0	0	0	0	0	0	0	2340200	0	0	0	0	0	0	0	0	0	0	0	0	0	0	0	0	0	0	0	0	0	0	0	0	0	4416100	0	0	0	0	5103600	0	0	4607400	0	0	0	0
P08185	SERPINA6	CBG_HUMAN Corticosteroid-binding globulin OS=Homo sapiens OX=9606 GN=SERPINA6 PE=1 SV=1	0	0	0	0	0	0	0	0	0	0	0	0	0	0	0	0	0	0	4667500	0	0	0	0	0	0	0	0	0	0	0	0	0	0	0	0	0	0	0	0	0	0	0	0	0	0	0	0
P08236	NA		0	0	0	0	0	0	0	0	0	0	0	0	0	0	0	0	0	0	0	0	0	0	0	0	0	0	0	0	0	0	0	0	0	0	0	0	0	0	0	0	0	0	0	0	0	0	0
P08238	NA		98840000	131290000	31458000	279790000	273830000	6800600	90847000	96706000	7452700	126210000	15238000	56696000	43538000	189140000	181470000	131520000	154900000	16646000	103150000	71196000	185430000	7430000	224380000	171220000	52236000	166730000	236290000	627190000	209360000	79118000	190520000	229280000	307660000	227880000	14370000	97000000	120200000	395860000	246310000	322390000	97743000	137010000	146010000	180320000	136990000	159380000	105960000
P08246	ELANE	ELNE_HUMAN Neutrophil elastase OS=Homo sapiens OX=9606 GN=ELANE PE=1 SV=1	0	7782400	0	0	0	4064599999.9999995	10606000	99517000	65265000	0	0	0	0	57204000	122060000	136960000	28998000	22657000	48953000	0	163800000	5687400	99770000	307220000	25808000	8652800	29336000	81798000	4918900	0	139020000	0	0	0	0	411840000	60527000	278290000	134900000	0	0	48306000	0	210270000	6767100	9319900	29262000
P08294	SOD3	SODE_HUMAN Extracellular superoxide dismutase [Cu-Zn] OS=Homo sapiens OX=9606 GN=SOD3 PE=1 SV=2	0	1286600	1575000	0	0	3980700	3707200	487620	1895700	1892500	2904300	1573800	0	0	0	0	1876600	609680	1005300	0	0	0	0	3677900	0	0	0	0	0	0	0	0	0	3278400	0	4236900	1870500	0	0	0	0	0	0	0	0	1353900	0
P08311	CTSG	CATG_HUMAN Cathepsin G OS=Homo sapiens OX=9606 GN=CTSG PE=1 SV=2	0	44165000	29577000	22997000	20966000	0	92110000	258320000	16110000	91163000	14947000	77490000	27404000	152530000	467480000	683040000	33920000	7561400	16433000	17540000	965590000	4621100	258190000	665550000	10828000	155000000	85872000	974100000	12428000	518450000	53584000	56644000	1631099999.9999998	1552999999.9999998	460640000	2425900000	220530000	1223400000	1350000000	46517000	48977000	366000000	64973000	1409400000	334600000	341040000	597460000
P08493	NA		0	0	0	0	0	0	0	0	0	0	0	0	0	0	0	0	0	0	0	0	0	0	0	0	0	0	0	0	0	0	0	0	0	0	0	0	0	0	0	0	0	0	0	0	0	0	0
P08571	urinary form,Monocyte differentiation antigen CD14		49699000	0	0	0	23390000	40888000	0	0	5789400	1010500	17153000	3289400	0	1653900	22158000	0	32494000	8678600	5404500	20138000	0	425150	0	22284000	26881000	0	0	57076000	25820000	12118000	22086000	0	33819000	19040000	0	0	16516000	0	0	0	0	0	0	22983000	0	0	0
P08574	heme protein		0	0	0	0	0	0	0	0	0	0	0	0	0	0	0	0	0	0	0	0	0	0	0	0	0	0	0	0	0	0	0	0	0	0	0	0	0	0	0	0	0	0	0	0	0	0	0
P08575	NA		0	0	0	1163700	0	0	0	2091600	0	0	0	0	4273800	454590	0	2721500	0	0	0	0	1894800	0	920560	7896000	0	0	3249400	0	0	0	2129000	0	0	0	2889500	2558300	0	8753000	2856800	0	0	0	0	0	0	0	0
P08582	MFI2	TRFM_HUMAN Melanotransferrin OS=Homo sapiens OX=9606 GN=MELTF PE=1 SV=2	0	0	0	0	0	0	0	0	0	0	0	0	0	0	0	0	0	0	0	0	0	0	0	0	0	0	0	0	0	0	0	0	0	0	0	0	0	0	0	0	0	0	0	0	0	0	0
P08603	NA		0	26347000	0	10975000	3109300	0	30885000	43952000	4615700	21736000	0	0	0	2894000	7253300	7072400	25527000	2670000	13115000	2327400	34809000	8117000	11294000	145410000	763730	11318000	39228000	56333000	5307300	0	8482300	105500000	183280000	27371000	30375000	63138000	0	0	0	5612000	0	0	3102900	5175300	0	6668200	15647000
P08631	NA		0	0	0	0	0	0	0	0	0	0	0	0	0	0	0	0	0	0	0	0	0	0	0	0	0	0	0	0	0	0	0	0	0	0	0	0	0	0	0	0	0	0	0	0	0	0	0
P08670	NA		8787100	61449000	51382000	40817000	0	11666000	80377000	49146000	20519000	64568000	4744100	19642000	7408600	25359000	105350000	51654000	9350100	11617000	19710000	1942600	44439000	2490800	101420000	108730000	5533400	38488000	298180000	157620000	32445000	33925000	107360000	59197000	125850000	163000000	96941000	186200000	26562000	23967000	204990000	24153000	0	36681000	18718000	41224000	33760000	37634000	29406000
P08708	RPS17	RS17_HUMAN Small ribosomal subunit protein eS17 OS=Homo sapiens OX=9606 GN=RPS17 PE=1 SV=2	19249000	89013000	3035000	26009000	6694100	0	0	0	0	38854000	0	0	16614000	11743000	8403000	8354700	6930800	9843100	21104000	16313000	0	937980	25425000	13476000	14705000	34196000	38741000	54370000	0	13051000	24324000	2391700	84105000	21143000	0	6384900	12915000	24368000	9682900	18144000	12950000	33884000	13859000	2714800	25310000	0	0
P08758	ANXA5	ANXA5_HUMAN Annexin A5 OS=Homo sapiens OX=9606 GN=ANXA5 PE=1 SV=2	3776000	15543000	1203300	10035000	13382000	6331500	43144000	14941000	14893000	28944000	10176000	14957000	0	18072000	24944000	18534000	22555000	2591700	5016000	11331000	28921000	3781800	25444000	42425000	13521000	42170000	0	28749000	29661000	10008000	23538000	27969000	114530000	69289000	44674000	59624000	12149000	76385000	62953000	34099000	24727000	27932000	16029000	28240000	15659000	27538000	27604000
P08865	NA		4449800	8364500	0	0	0	0	0	2039900	0	3807300	0	11029000	2303600	13361000	4116900	0	12024000	2737100	2106000	8665200	25461000	0	10085000	2927600	8752000	15346000	0	73247000	0	24152000	26803000	121110000	43413000	27453000	0	4026200	5317200	13374000	0	9236000	4840600	10000000	0	9609100	3360700	2324500	0
P08962	NA		0	0	0	0	0	0	0	0	0	0	0	0	0	0	0	0	0	0	0	0	0	0	0	0	0	0	0	0	0	0	0	0	0	0	0	0	0	0	0	0	0	0	0	0	0	0	0
P09012	SNRPA	SNRPA_HUMAN U1 small nuclear ribonucleoprotein A OS=Homo sapiens OX=9606 GN=SNRPA PE=1 SV=3	0	0	0	0	0	0	0	0	0	0	0	0	0	0	0	0	0	0	0	0	3085900	0	0	0	0	0	0	0	0	0	0	0	0	0	0	0	0	0	5872800	0	0	0	2138000	3207900	0	2605400	0
P09110	NA		0	0	0	0	0	0	0	0	0	0	0	0	0	0	0	0	0	0	0	0	0	0	0	0	0	0	0	0	0	0	0	0	0	0	0	0	0	0	0	0	0	0	0	0	0	0	0
P09211	GSTP1	GSTP1_HUMAN Glutathione S-transferase P OS=Homo sapiens OX=9606 GN=GSTP1 PE=1 SV=2	264540000	378810000	40811000	669450000	1655199999.9999998	0	93425000	140800000	121380000	315800000	1015699999.9999999	350370000	275160000	752760000	1009699999.9999999	501570000	597200000	233110000	518600000	417860000	105550000	19202000	889650000	1202600000	386990000	600160000	162040000	3886499999.9999995	712320000	1442300000	2920899999.9999995	3069499999.9999995	4978100000	971280000	405780000	130990000	1736299999.9999998	1602699999.9999998	101890000	730860000	779710000	66322000	100140000	853380000	1035699999.9999999	379820000	457510000
P09228	CST2	CYTT_HUMAN Cystatin-SA OS=Homo sapiens OX=9606 GN=CST2 PE=1 SV=1	5061800000	0	29395000	185530000	214700000	716290000	102610000	33412000	270630000	30275000	407560000	11645000	7846200	61767000	72697000	128780000	446030000	1854199999.9999998	29488000	68153000	237890000	925410000	122130000	38322000	6960500	567660000	23816000	1205800000	56055000	298660000	17000000	0	35106000	85675000	45111000	6687900	118090000	45118000	45340000	25975000	356130000	387450000	88679000	83099000	500530000	88178000	350630000
P09234	SNRPC	RU1C_HUMAN U1 small nuclear ribonucleoprotein C OS=Homo sapiens OX=9606 GN=SNRPC PE=1 SV=1	0	0	0	3433000	0	0	3118700	0	0	0	0	0	0	0	0	0	3577500	0	0	0	2412200	0	3677100	1128100	0	0	0	0	0	0	0	0	0	0	0	0	0	4614300	0	0	2286600	0	1238500	0	0	0	0
P09382	LGALS1	LEG1_HUMAN Galectin-1 OS=Homo sapiens OX=9606 GN=LGALS1 PE=1 SV=2	0	0	0	7876000	0	0	0	0	0	0	6117700	0	2199400	0	7672700	0	4059300	665860	0	2353000	3570800	0	3070900	0	0	0	0	0	0	0	6260000	0	0	0	0	0	0	0	0	5909400	0	0	1595500	0	0	0	0
P09429	NA		0	0	0	0	0	0	0	0	0	0	0	0	0	0	0	0	0	0	0	0	0	0	0	0	0	0	0	0	0	0	0	0	0	0	0	0	0	0	0	0	0	0	0	0	0	0	0
P09497	NA		0	0	0	0	0	0	0	5330300	0	0	2342600	0	0	0	4633300	0	0	0	0	0	0	0	3229300	0	0	0	0	0	0	0	0	0	0	40637000	5460600	0	9072900	7933100	11359000	20985000	0	0	0	0	0	0	0
P09525	NA		8704200	31712000	0	4034900	11391000	0	12277000	4776700	3377900	3775500	2792600	8398800	1599500	4281800	0	11399000	6315300	8109000	3099500	13065000	10363000	0	6938700	10046000	8086700	15842000	14404000	6743100	0	4097600	17630000	6058600	0	18418000	1458200	14450000	7598800	18602000	13960000	4010500	6552400	2669900	6736900	10631000	7050900	2041800	10227000
P09543	NA		0	0	0	0	0	0	0	0	0	0	0	0	0	2538600	0	2117300	0	0	0	0	0	0	0	0	0	0	0	0	0	0	0	0	0	0	0	0	14496000	0	0	8167200	0	3399800	2933900	0	0	0	0
P09601	HMOX1	HMOX1_HUMAN Heme oxygenase 1 OS=Homo sapiens OX=9606 GN=HMOX1 PE=1 SV=1	0	0	0	0	0	0	0	0	0	0	0	0	0	0	0	0	0	0	0	0	0	0	0	0	0	0	0	0	0	0	0	0	0	0	0	0	0	0	0	0	0	0	0	0	0	0	0
P09622	NA		0	0	0	2271400000	0	0	0	0	0	0	0	0	0	0	0	0	0	0	0	0	0	0	2094699999.9999998	0	0	0	0	6311099999.999999	0	2954999999.9999995	7306699999.999999	0	0	0	0	0	0	0	0	0	0	0	0	0	0	0	0
P09651	NA		0	0	5053200	0	272560000	0	3331700	0	0	5594500	0	0	0	0	3296000	0	5949900	0	0	2655900	0	0	10099000	0	0	3261500	6267100	8612100	0	0	0	24351000	26317000	0	1265500	4743200	0	3676200	2795300	3560100	0	1164600	1998100	0	0	8962500	1759900
P09669	COX6C	COX6C_HUMAN Cytochrome c oxidase subunit 6C OS=Homo sapiens OX=9606 GN=COX6C PE=1 SV=2	0	0	0	0	0	0	0	0	0	0	0	0	0	0	0	0	0	0	0	0	0	0	0	0	0	0	0	0	0	0	0	0	0	0	0	0	0	0	0	0	0	0	0	0	0	0	0
P09758	TACSTD2	TACD2_HUMAN Tumor-associated calcium signal transducer 2 OS=Homo sapiens OX=9606 GN=TACSTD2 PE=1 SV=3	0	16621000	1391600	15353000	0	0	0	6342500	0	0	0	6475600	5198500	6755000	12355000	5970700	0	0	0	0	10361000	0	8462200	0	0	26320000	0	0	0	0	0	13253000	58053000	79917000	10997000	50177000	0	19576000	14271000	0	0	6654500	15759000	14486000	0	10127000	11547000
P09769	FGR	FGR_HUMAN Tyrosine-protein kinase Fgr OS=Homo sapiens OX=9606 GN=FGR PE=1 SV=2	0	0	0	0	0	0	0	0	0	0	0	0	0	0	0	0	0	0	0	0	0	0	0	0	0	0	0	0	0	0	0	0	0	0	0	0	0	0	0	0	0	0	0	0	0	0	0
P09871	C1S	C1S_HUMAN Complement C1s subcomponent OS=Homo sapiens OX=9606 GN=C1S PE=1 SV=1	0	0	0	0	7573000	0	7487600	3677600	0	0	0	3803600	0	0	0	0	0	0	0	0	0	499950	0	0	0	0	15007000	11674000	0	0	8537700	18217000	42823000	7912000	7600900	8974100	0	0	0	0	0	0	0	0	0	0	0
P09914	NA		0	0	0	0	0	0	0	0	0	0	0	0	0	0	0	0	0	0	0	0	0	0	0	0	0	0	0	0	0	0	0	0	0	0	0	0	0	0	0	0	0	0	0	0	0	0	0
P09917	NA		0	0	0	0	0	0	0	5434300	0	0	0	0	0	0	0	0	0	0	0	0	0	0	0	0	0	0	0	12822000	0	0	0	0	0	0	0	0	0	0	0	0	0	0	1147600	0	0	0	0
P09958	FURIN	FURIN_HUMAN Furin OS=Homo sapiens OX=9606 GN=FURIN PE=1 SV=2	39853000	0	0	0	137610000	0	0	0	5255800	26973000	17709000	0	21098000	0	0	18150000	0	0	20400000	0	0	5032000	53155000	33318000	0	0	0	0	98808000	93027000	249920000	0	0	0	61571000	104840000	76431000	109720000	0	75897000	46039000	0	43055000	61077000	33124000	0	48056000
P09960	NA		0	36241000	1908700	11626000	56060000	0	19159000	4515500	2517300	31028000	15049000	67680000	0	4419900	24398000	36175000	16941000	2682000	11063000	3204000	15831000	4414600	18166000	17742000	12922000	33715000	0	82605000	12343000	97994000	11897000	0	132830000	84242000	0	6615300	27090000	104230000	13916000	7266400	3394400	11570000	20110000	51756000	27845000	17304000	9983300
P09972	ALDOC	ALDOC_HUMAN Fructose-bisphosphate aldolase C OS=Homo sapiens OX=9606 GN=ALDOC PE=1 SV=2	0	0	0	0	0	0	0	0	0	0	0	0	0	0	0	0	0	0	0	1838200	0	0	0	0	691410	0	0	0	0	0	0	0	0	0	0	0	0	0	0	0	0	3255300	0	0	0	2807600	0
P0C0L5	NA		229770000	400260000	33948000	301440000	655030000	68543000	690790000	303410000	153100000	148790000	288630000	494200000	112690000	77861000	545610000	431240000	586320000	50527000	173180000	512490000	917510000	116160000	140040000	805540000	118730000	218260000	1617799999.9999998	380970000	580460000	818220000	2864000000	5686000000	4215699999.9999995	2864500000	1077100000	1633499999.9999998	470500000	420950000	378030000	477010000	259440000	169010000	150970000	103270000	101080000	1084400000	832070000
P0C869	NA		0	0	0	0	9887400	0	10506000	6004100	0	0	0	8704100	0	0	8020100	7009400	13251000	0	0	0	0	0	14323000	7070400	0	0	9450800	0	0	0	0	0	0	12897000	0	0	0	13326000	0	0	0	0	0	0	0	0	0
P0CG30	NA		0	0	0	0	0	0	0	0	0	0	0	0	0	0	0	0	0	0	0	0	0	0	0	0	0	0	0	0	0	0	0	0	0	0	0	0	0	0	0	0	0	0	0	0	0	0	0
P0DJI8	NA		0	0	0	0	0	0	0	0	913940	0	9470900	0	0	0	0	0	0	6231600	4507900	0	13783000	0	0	0	0	0	0	0	0	0	0	0	0	0	8592900	0	0	17559000	0	0	3549700	0	0	0	0	0	0
P0DMV8	NA		13349000	85393000	3752200	105220000	307740000	13748000	66903000	31352000	11578000	110090000	16442000	34868000	37566000	62980000	91354000	83548000	56679000	9210100	39721000	37270000	160370000	11572000	95574000	54361000	28320000	123670000	0	138410000	60583000	69133000	110050000	150630000	139910000	184310000	153880000	72512000	87582000	152100000	166040000	219710000	76933000	54483000	65264000	100690000	13543000	167860000	124800000
P0DOX2	NA		2962399999.9999995	1468099999.9999998	3959799999.9999995	0	64723000	13295000	23871000	5981200	1661000	16432000	690780000	8547900	40033000	0	20452000	692440000	17303000	3599400	4821700	2065200	17378000	109450000	10190000	136960000	61197000	17464000	16086000	38269000	21006000	0	102480000	0	0	39035000	68241000	74447000	7913599999.999999	29992000	0	103550000	1394100000	10688000	30937000	12337000	18055000	33612000	12985000
P0DOX3	NA		0	0	0	0	0	0	0	1949300	0	6283100	4012600	0	0	0	0	1804000	0	0	3110700	0	0	1655000	0	0	0	0	0	0	0	0	0	0	0	0	0	0	0	0	0	0	2383500	0	0	1320800	0	3710000	0
P0DOX5	NA		5293800000	725450000	1445800000	3537499999.9999995	3026299999.9999995	618880000	7163599999.999999	2974899999.9999995	1038599999.9999999	2251600000	3856499999.9999995	1015799999.9999999	1037399999.9999999	1635199999.9999998	4778600000	617450000	10523000000	189590000	1315800000	1661799999.9999998	4918500000	1367600000	1125300000	10606000000	2981399999.9999995	1968599999.9999998	3346999999.9999995	3685199999.9999995	1607099999.9999998	2937299999.9999995	6160799999.999999	32512000000	7399199999.999999	6155799999.999999	3300999999.9999995	6909599999.999999	1077000000	455010000	690790000	5181100000	4197399999.9999995	642510000	927700000	1731899999.9999998	400690000	3484499999.9999995	2553600000
P0DOX7		IGK_HUMAN Immunoglobulin kappa light chain OS=Homo sapiens OX=9606 PE=1 SV=1	9855200000	2222100000	347160000	918010000	10660000000	4632800000	5812400000	2768700000	3625199999.9999995	6210999999.999999	6238199999.999999	3125699999.9999995	1241100000	1180300000	6202499999.999999	2171700000	3675299999.9999995	1876799999.9999998	2314900000	1962699999.9999998	3716899999.9999995	2855400000	2619900000	5739100000	4098099999.9999995	5296700000	5812500000	7478499999.999999	1839099999.9999998	711280000	7236599999.999999	8213299999.999999	330200000	3942999999.9999995	5290100000	8250399999.999999	4955800000	5432600000	535010000	7862899999.999999	826650000	3222199999.9999995	2807100000	2592700000	5340700000	4846100000	3435899999.9999995
P0DOX8	NA		111480000	133790000	5165900	0	316430000	344100000	179820000	159830000	239210000	380780000	766760000	131690000	5634500	40341000	139970000	29154000	144440000	52459000	120600000	639310000	215920000	103660000	44578000	360890000	78005000	52940000	71308000	27971000	276720000	0	262450000	1034299999.9999999	64477000	149470000	113610000	472910000	331330000	224570000	234550000	138510000	529480000	0	51920000	651830000	69191000	159850000	79731000
P0DOY2	NA		10688000000	3236599999.9999995	1053899999.9999999	1833599999.9999998	8510399999.999999	13433000000	4478300000	4213999999.9999995	5038300000	3531399999.9999995	6444799999.999999	943330000	868720000	1952699999.9999998	5665300000	2200500000	2986599999.9999995	1301900000	1677399999.9999998	2847900000	5418200000	2402200000	1330600000	2654100000	3770199999.9999995	7767999999.999999	5141500000	13137000000	7768499999.999999	3105399999.9999995	8740200000	16903000000	8782200000	2408500000	3739399999.9999995	4035399999.9999995	6139799999.999999	4192599999.9999995	3624099999.9999995	2369900000	808880000	1979099999.9999998	1780299999.9999998	4128299999.9999995	4578600000	6896599999.999999	2847700000
P0DOY3		IGLC3_HUMAN Immunoglobulin lambda constant 3 OS=Homo sapiens OX=9606 GN=IGLC3 PE=1 SV=1	0	0	0	0	0	0	0	0	0	0	0	0	0	0	0	0	0	0	0	0	0	0	0	0	0	0	0	0	0	0	0	0	0	0	0	0	0	0	0	0	0	0	0	0	0	0	0
P0DP03	NA		0	0	0	0	0	0	0	0	0	0	0	0	0	0	0	0	0	0	0	0	0	0	0	0	0	0	0	0	0	0	0	0	0	0	0	0	0	0	0	0	0	0	0	0	0	0	0
P0DP09	NA		0	0	0	0	0	0	0	0	0	0	0	0	0	0	0	0	0	0	0	2343400	0	0	0	0	0	1556700	0	80505000	0	0	0	0	0	0	0	0	0	0	0	0	0	0	0	0	0	0	0
P0DP25	NA		0	0	0	4508600	0	0	0	6130000	2417000	3177000	0	13033000	2557400	2505300	0	5658600	0	0	2150900	0	4497300	0	5450000	0	0	0	0	0	0	4275100	0	0	0	33150000	7520800	15418000	0	0	11625000	0	0	11335000	7076700	0	4869700	6320900	4101600
P0DP57	NA		0	0	0	0	0	0	0	0	0	0	0	0	0	0	0	0	0	0	0	0	0	0	0	0	0	0	0	0	0	0	0	0	0	0	0	0	0	0	0	0	0	0	0	0	0	0	0
P0DPA2	NA		0	8565800	0	0	0	0	0	0	4583900	0	0	0	0	0	0	0	0	0	0	0	0	0	0	0	0	0	0	0	0	0	0	0	0	0	0	0	0	0	0	0	0	0	4130000	0	0	0	0
P0DPI2	NA		0	0	0	0	15566000	0	8406800	0	0	0	0	0	0	4049100	3690300	0	0	0	0	1569400	0	0	2134700	0	0	0	0	0	12415000	10831000	0	0	0	0	0	0	0	0	0	0	0	0	2656100	0	0	0	3445500
P0DTE1		HV383_HUMAN Probable non-functional immunoglobulin heavy variable 3-38-3 OS=Homo sapiens OX=9606 GN=IGHV3-38-3 PE=1 SV=1	0	0	0	0	0	0	0	0	0	0	0	0	0	0	0	0	0	0	0	0	0	0	0	0	0	0	0	0	0	0	0	0	0	0	0	0	23375000	0	0	0	0	0	0	0	0	0	0
P0DUB6	NA		158410000000	369040000000	118560000000	281260000000	1039100000000	228890000000	482980000000	120780000000	261690000000	149580000000	120620000000	221790000000	92005000000	100250000000	106000000000	70962000000	205660000000	76082000000	119430000000	37547000000	29709000000	186500000000	27114000000	183130000000	280480000000	74118000000	64249000000	194770000000	1107500000000	245490000000	285790000000	56157000000	56349000000	149470000000	25822000000	61932000000	209550000000	66037000000	118230000000	135490000000	539660000000	139500000000	104780000000	166380000000	125950000000	87215000000	122220000000
P10153	RNASE2	RNAS2_HUMAN Non-secretory ribonuclease OS=Homo sapiens OX=9606 GN=RNASE2 PE=1 SV=2	0	0	0	0	0	0	0	0	0	0	0	0	0	0	0	0	0	0	0	0	0	0	0	8754800	0	8390400	0	0	0	0	0	0	0	0	0	0	0	0	0	0	0	0	0	0	0	0	0
P10163	PRB4	PRB4_HUMAN Basic salivary proline-rich protein 4 OS=Homo sapiens OX=9606 GN=PRB4 PE=1 SV=4	0	0	383300000	0	0	0	0	0	226780000	11450000	0	0	0	0	0	0	0	0	0	0	0	0	0	0	0	0	0	0	0	0	0	0	0	0	0	0	0	0	0	0	0	0	0	0	0	0	0
P10253	GAA	LYAG_HUMAN Lysosomal alpha-glucosidase OS=Homo sapiens OX=9606 GN=GAA PE=1 SV=4	0	0	0	0	0	0	0	0	0	0	0	0	0	0	0	0	0	0	0	0	0	0	0	0	0	0	0	0	0	0	0	0	0	0	0	0	0	0	0	0	0	0	0	0	0	0	0
P10515	mitochondrial		0	0	0	0	0	0	0	0	0	0	0	0	0	0	0	0	0	0	0	0	0	0	0	0	0	0	0	0	0	0	0	0	0	9211100	5952500	0	0	0	0	0	0	0	0	0	0	0	0
P10599	NA		520840	92555000	21336000	103910000	175960000	131660000	1161900000	402170000	187290000	456740000	185880000	114950000	228990000	1805499999.9999998	1332300000	1104100000	1895699999.9999998	27567000	1393900000	1824499999.9999998	1622299999.9999998	208440000	2939499999.9999995	40765000	1525599999.9999998	72614000	567590000	1406700000	0	839240000	237100000	190510000	445700000	158310000	1026799999.9999999	5823600000	130780000	131300000	138050000	152660000	787200000	2617500000	2094199999.9999998	1291900000	940660000	147920000	103390000
P10643	C7	CO7_HUMAN Complement component C7 OS=Homo sapiens OX=9606 GN=C7 PE=1 SV=2	0	0	0	0	0	0	0	0	0	0	0	0	0	0	0	0	0	0	0	0	0	0	0	0	0	0	0	0	0	0	0	0	0	0	0	0	0	0	0	0	0	0	0	0	0	0	0
P10768	ESD	ESTD_HUMAN S-formylglutathione hydrolase OS=Homo sapiens OX=9606 GN=ESD PE=1 SV=2	0	0	0	0	0	0	0	0	0	0	0	0	0	0	0	0	0	0	0	0	0	0	0	0	0	0	0	0	0	0	0	0	0	0	0	0	0	0	0	0	0	0	0	0	0	0	0
P10809	NA		0	0	0	0	0	0	0	13534000	0	9134900	0	0	0	0	0	0	12009000	0	10396000	0	9421000	0	25185000	12086000	0	0	42952000	45355000	0	0	0	0	0	0	0	0	0	0	0	0	4410400	0	0	13902000	6005200	13113000	0
P10909	NA		0	0	211960000	0	0	3015200	0	0	0	0	0	0	5417100	0	0	0	0	0	0	0	2798400	0	0	6418800	1969400	0	0	0	0	0	10674000	0	0	0	188030000	0	0	0	34126000	0	0	0	0	0	7280800	6606700	2484600
P11021	HSPA5	BIP_HUMAN Endoplasmic reticulum chaperone BiP OS=Homo sapiens OX=9606 GN=HSPA5 PE=1 SV=2	44125000	71342000	19704000	8406300	93516000	29795000	84686000	34169000	7894100	8403500	29404000	11871000	1643700	32973000	36867000	6265700	21749000	6782500	14611000	32376000	48235000	0	53836000	5893800	16267000	72296000	22387000	109870000	39302000	53894000	212320000	134110000	21638000	84575000	9030600	132270000	50243000	134150000	66470000	73699000	24225000	38481000	11972000	84520000	38586000	39422000	32041000
P11055	NA		0	0	0	0	0	0	0	0	0	0	0	0	0	0	0	0	0	0	0	0	0	0	0	0	0	0	1694900	0	0	0	0	0	0	0	0	0	0	0	0	0	0	0	0	0	0	2325100	0
P11142	NA		222820000	465420000	23117000	143110000	959370000	154200000	259170000	125490000	51340000	67069000	53816000	123180000	91712000	214590000	117260000	185350000	190980000	33488000	38017000	187510000	421990000	24073000	262440000	82922000	105390000	311900000	372860000	606360000	128900000	276910000	999650000	332680000	2092799999.9999998	226460000	452670000	745160000	81338000	298370000	128970000	399410000	152490000	169040000	151420000	373910000	100850000	372080000	93657000
P11166	facilitated glucose transporter member 1		1759400	0	0	0	0	0	0	0	0	1168000	0	0	0	0	2548900	0	0	367910	0	0	559960	0	0	0	0	1191500	15746000	0	0	0	0	0	19634000	6180200	0	0	5295500	0	0	0	1627600	0	2685500	4565500	0	2167900	0
P11182	mitochondrial		0	0	0	0	0	0	0	0	0	0	0	0	0	0	0	0	0	0	0	0	0	0	0	0	0	0	0	0	0	0	0	0	0	0	0	0	0	0	0	0	0	0	0	0	0	0	0
P11215	NA		0	0	0	24225000	0	1450400	0	10198000	5085100	3103700	0	0	0	1861000	5088100	21098000	593850	0	3572300	0	8101400	1090800	0	38371000	945610	0	0	12815000	8567700	0	0	0	0	0	3551100	0	9918900	11050000	0	7192400	1578100	0	7617200	1532100	0	0	0
P11216	brain form		0	0	0	0	0	0	0	0	0	0	0	0	0	0	0	0	0	0	0	0	0	0	0	0	0	0	6410800	0	0	0	0	0	0	0	0	0	0	0	0	0	0	0	0	0	0	0	0
P11217	NA		0	0	0	0	0	0	0	0	0	0	1480100	0	0	0	0	0	2669000	0	0	0	0	0	0	0	0	0	0	0	0	0	0	0	0	0	0	0	0	0	0	0	0	0	0	0	0	0	0
P11233	RALA	RALA_HUMAN Ras-related protein Ral-A OS=Homo sapiens OX=9606 GN=RALA PE=1 SV=1	12956000	27346000	0	22115000	15453000	0	0	0	0	0	11707000	9631800	10493000	12154000	22596000	9030100	22524000	7088400	6275600	11918000	21152000	0	16319000	16905000	6997600	12825000	41391000	44730000	21087000	15617000	50614000	63585000	123110000	64607000	10114000	44020000	60644000	41145000	22304000	20160000	14026000	15142000	12515000	5993100	10920000	9673300	7383100
P11234	NA		35181000	53954000	17062000	0	52498000	0	0	12440000	0	20747000	15920000	23096000	15873000	19507000	34226000	22207000	25476000	7858500	18901000	15745000	44779000	3278400	42652000	22660000	12391000	40898000	57842000	94392000	30954000	47785000	77310000	0	109700000	0	35851000	71388000	33669000	0	36279000	0	19183000	22981000	22550000	54027000	15893000	21082000	17568000
P11277	NA		0	0	0	0	0	0	0	0	0	0	0	0	0	0	0	0	0	0	0	0	0	0	0	0	0	0	29527000	0	0	0	0	0	0	0	0	0	0	0	0	0	0	0	0	0	0	0	0
P11279	NA		0	0	0	0	0	7748600	3916400	8802500	4399600	12907000	0	3252300	0	0	0	0	16799000	5016200	6460900	18069000	0	0	20584000	0	0	0	0	0	1660200	0	73017000	83845000	0	69931000	2315000	15937000	0	1108700	7316400	2526900	0	0	0	0	0	0	14606000
P11413	NA		0	1983600	0	0	0	0	0	27251000	0	2846400	0	19374000	6329000	6939900	0	12743000	0	0	14270000	6800200	14851000	0	0	10130000	4492300	0	0	31016000	0	0	0	0	0	0	1175400	35711000	0	0	0	0	0	15769000	0	35309000	0	319320	7578200
P11586	cytoplasmic,Methylenetetrahydrofolate dehydrogenase,Methenyltetrahydrofolate cyclohydrolase,Formyltetrahydrofolate synthetase,C-1-tetrahydrofolate synthase		0	0	0	0	8330700	0	0	0	0	0	0	0	0	0	0	0	0	0	0	0	0	0	6175200	0	0	0	0	0	0	0	0	0	0	0	0	0	0	0	0	0	0	0	0	3961400	0	1714600	0
P11766	ADH5	ADHX_HUMAN Alcohol dehydrogenase class-3 OS=Homo sapiens OX=9606 GN=ADH5 PE=1 SV=4	0	0	0	0	0	0	0	0	0	0	0	0	0	0	0	0	0	0	0	0	0	0	0	0	0	0	0	0	0	0	0	0	0	0	0	0	0	0	0	0	0	0	0	0	0	0	0
P11908	NA		0	0	0	0	0	0	0	0	0	0	0	0	0	0	0	0	0	0	0	0	0	0	0	0	0	0	0	0	0	0	0	0	0	0	0	0	0	0	0	0	0	0	0	0	0	0	0
P11940	NA		4176100	6047200	0	7047100	5770300	2730000	4502200	2722700	1347400	6596000	2292700	4253100	0	3448100	3009600	2547200	2698400	1287500	1839100	1974900	6450900	789830	5675700	2113800	1521300	4567700	0	7417900	0	3760200	10508000	0	0	6711300	3863100	6997700	3592300	8541100	6129100	6901400	3599500	8879400	3298600	8093800	5600300	6315100	5834700
P12081	NA		0	0	0	0	0	0	0	0	0	0	0	0	0	1540700	0	663260	0	0	0	0	603310	0	3093000	0	0	0	4174600	0	0	0	8361400	0	0	0	0	0	0	0	0	5724400	0	937880	2119900	778170	0	0	1099900
P12109	COL6A1	CO6A1_HUMAN Collagen alpha-1(VI) chain OS=Homo sapiens OX=9606 GN=COL6A1 PE=1 SV=3	15061000	8098500	0	0	0	0	0	0	0	0	8592400	0	4810100	0	0	0	0	0	0	0	0	1982800	0	0	0	0	0	0	0	0	0	0	0	0	0	0	0	0	0	0	0	0	0	0	0	0	0
P12268	NA		0	8224600	1678700	0	0	0	0	4152400	0	0	2384600	5135300	2467500	5328500	8783700	4424700	8504100	1625800	2039600	4225700	11845000	607890	11648000	8334400	3036000	4469300	13542000	14235000	5912800	0	0	50661000	29036000	18442000	5832100	30672000	10546000	18649000	14326000	17096000	7441300	0	2616900	11338000	158360000	4352900	5711400
P12270	NA		0	0	0	0	0	0	0	0	0	0	0	0	0	0	0	25912000	0	0	0	0	0	0	0	0	0	0	0	0	0	0	0	0	0	0	0	0	0	0	0	0	0	0	0	0	0	0	0
P12273	PIP	PIP_HUMAN Prolactin-inducible protein OS=Homo sapiens OX=9606 GN=PIP PE=1 SV=1	738190000	4247699999.9999995	1742599999.9999998	16962000000	224950000	57365000	38809000	4041499999.9999995	6125999999.999999	2797600000	11244000000	4109199999.9999995	1236900000	2719900000	5200300000	2796500000	5749700000	3997499999.9999995	3461999999.9999995	3634599999.9999995	2649700000	5498300000	3856799999.9999995	4062899999.9999995	16343000000	7481099999.999999	94084000	29148000000	21867000000	13614000000	8999100000	13507000000	33819000	30135000000	715440000	3409399999.9999995	20415000000	5040100000	3332399999.9999995	9287200000	7448399999.999999	30197000	23907000	7519899999.999999	2857600000	2558900000	3696699999.9999995
P12277	CKB	KCRB_HUMAN Creatine kinase B-type OS=Homo sapiens OX=9606 GN=CKB PE=1 SV=1	0	0	0	17255000	0	0	29019000	0	0	10449000	0	14633000	0	0	0	0	0	0	0	3186000	0	0	0	0	0	0	16979000	0	0	0	0	0	0	0	0	0	0	0	0	13639000	0	0	0	16377000	0	9378400	0
P12429	ANXA3	ANXA3_HUMAN Annexin A3 OS=Homo sapiens OX=9606 GN=ANXA3 PE=1 SV=3	68786000	43467000	40103000	18155000	405970000	9830400	22131000	53453000	39971000	43995000	16395000	223420000	4552000	102920000	88420000	146270000	46626000	22839000	19927000	27358000	110710000	7191000	72548000	271480000	33523000	125580000	143010000	359930000	46879000	74226000	167040000	117230000	315050000	187080000	62170000	212760000	130900000	165700000	268240000	69585000	27491000	111910000	31298000	181380000	69763000	56904000	85436000
P12532	NA		17606000	75764000	0	67427000	49735000	0	38206000	0	0	13708000	15736000	62569000	14758000	531130000	0	0	55072000	11789000	14386000	16834000	0	0	40835000	0	14522000	30159000	0	56726000	0	37576000	72538000	87191000	101500000	122560000	0	92608000	34422000	37287000	24774000	52939000	9429100	29239000	24303000	0	30105000	21427000	0
P12724	RNASE3	ECP_HUMAN Eosinophil cationic protein OS=Homo sapiens OX=9606 GN=RNASE3 PE=1 SV=2	0	0	0	0	0	0	0	17389000	8952700	0	0	25623000	0	0	0	0	0	4024100	0	0	0	0	0	14387000	0	0	0	0	0	0	0	0	0	0	0	0	0	0	0	0	0	0	0	0	0	0	0
P12814	NA		18193000	2341400	6184600	11600000	14341000	1084800	17340000	13671000	5137500	12007000	15258000	16387000	4050200	5079800	20966000	33870000	4121000	2859100	10689000	3805700	17029000	1865200	27365000	121190000	12502000	11344000	96039000	80783000	9421300	28799000	70071000	85632000	8599100	103870000	9517700	37192000	28157000	60146000	60334000	50419000	0	14650000	11704000	42453000	9022200	4761200	13108000
P12821	NA		0	0	0	0	0	0	0	0	0	0	0	0	0	0	0	0	0	0	0	0	0	0	0	0	0	0	0	0	0	0	0	0	0	0	0	0	0	0	0	0	0	0	0	0	0	0	0
P12830	NA		7844800	10645000	1248700	9251500	29272000	5759800	14060000	0	9939500	14956000	19466000	7392600	6233800	16510000	25981000	5871600	15845000	9757600	10267000	13695000	7395700	4709000	18243000	8444800	0	10265000	0	4480400	0	23663000	0	21006000	61174000	26391000	28451000	24853000	0	17609000	4937300	21043000	8636700	18723000	19384000	28209000	22500000	15576000	19004000
P12882	NA		0	0	0	0	0	0	0	0	0	0	0	0	0	0	0	0	3286900	0	0	0	0	0	0	0	0	0	0	0	15502000	0	362360000	0	132240000	0	0	0	0	0	0	0	0	0	0	0	0	8328500	0
P12883	NA		0	69286000	0	0	0	0	48298000	0	0	0	0	0	0	0	0	0	15350000	0	0	1424800	0	0	0	1679700	0	0	35487000	7977700	24875000	4357300	0	0	94181000	0	0	0	0	0	0	0	0	0	8952200	0	0	35408000	0
P12955	NA		0	0	0	0	0	0	0	0	0	0	0	0	0	0	0	0	0	0	0	0	0	0	0	0	0	0	0	0	0	0	0	0	0	0	0	0	0	0	0	0	0	0	0	0	0	0	0
P12956	NA		2377200	6406000	5304300	0	0	0	0	3266700	0	0	0	8197300	0	0	0	0	0	0	0	0	0	0	0	0	0	5520900	0	17244000	6302500	2668800	0	0	0	0	0	0	0	0	0	0	0	0	0	0	0	0	0
P13010	XRCC5	XRCC5_HUMAN X-ray repair cross-complementing protein 5 OS=Homo sapiens OX=9606 GN=XRCC5 PE=1 SV=3	0	0	0	0	0	0	0	0	0	0	0	0	0	0	0	0	0	0	0	0	0	0	0	0	0	0	0	0	0	0	0	0	0	0	0	0	0	0	0	0	0	0	0	0	0	0	0
P13073	mitochondrial		0	0	0	0	0	0	0	0	0	0	0	0	0	0	0	0	15825000	6091100	15498000	0	17675000	1103700	22193000	9404600	8477700	0	0	0	24059000	0	43134000	0	0	0	0	0	0	0	0	0	8669900	0	17016000	17802000	14829000	0	0
P13164	NA		0	0	0	0	0	0	0	0	0	0	0	0	0	0	0	0	0	0	0	0	0	0	0	0	0	0	0	0	0	0	0	0	0	0	0	0	0	0	0	0	0	0	0	0	0	0	0
P13473	NA		0	0	0	0	0	0	0	0	0	0	0	0	0	0	0	16241000	0	0	0	0	0	0	0	31104000	0	0	0	0	0	0	0	0	0	0	0	82125000	0	0	51501000	0	0	0	0	0	0	287460	0
P13489	RNH1	RINI_HUMAN Ribonuclease inhibitor OS=Homo sapiens OX=9606 GN=RNH1 PE=1 SV=2	3354800	120530000	0	52820000	0	11941000	14407000	40755000	0	68607000	4743800	60729000	6250500	3603800	26161000	4178900	18925000	8761200	37583000	30289000	58240000	0	80158000	0	37085000	0	0	9193000	0	0	248830000	69601000	315560000	289140000	16315000	34294000	16946000	95818000	76230000	34931000	15104000	2452600	15992000	122740000	46004000	49714000	1830100
P13498	CYBA	CY24A_HUMAN Cytochrome b-245 light chain OS=Homo sapiens OX=9606 GN=CYBA PE=1 SV=3	0	0	0	0	0	0	0	0	0	0	0	0	0	0	0	0	0	0	0	0	0	0	0	0	0	0	0	0	0	0	0	0	0	0	0	0	0	0	0	0	0	0	0	0	0	0	0
P13639	EEF2	EF2_HUMAN Elongation factor 2 OS=Homo sapiens OX=9606 GN=EEF2 PE=1 SV=4	49208000	218000000	1864300	191690000	362320000	65591000	181010000	96686000	6252700	83366000	73119000	130660000	57836000	245010000	248530000	82945000	250430000	42827000	37436000	152700000	654920000	15322000	266810000	42566000	90128000	78541000	125990000	248860000	266060000	155250000	354160000	401590000	531330000	474400000	275480000	510380000	284220000	308960000	319880000	325190000	437750000	130830000	230220000	215030000	194120000	318050000	146080000
P13667	PDIA4	PDIA4_HUMAN Protein disulfide-isomerase A4 OS=Homo sapiens OX=9606 GN=PDIA4 PE=1 SV=2	17238000	0	0	0	0	0	0	2653900	0	5298700	1819400	0	0	0	6460600	0	0	0	0	0	0	0	0	8057100	30489000	0	0	19249000	0	0	40819000	0	0	0	0	5919400	0	0	3635800	0	0	0	3182800	0	0	0	0
P13671	C6	CO6_HUMAN Complement component C6 OS=Homo sapiens OX=9606 GN=C6 PE=1 SV=3	0	0	0	0	0	0	0	0	0	0	0	0	0	0	0	0	0	0	0	0	0	0	0	0	0	0	0	0	0	0	0	19749000	93337000	15465000	0	2657300	0	0	0	0	0	0	0	0	0	0	0
P13688	NA		0	0	0	0	0	0	0	0	0	0	0	0	0	0	0	0	0	0	0	0	0	0	0	0	0	0	0	0	0	0	0	0	0	0	0	0	0	0	0	0	0	0	0	0	0	0	0
P13693	NA		14896000	37055000	0	13482000	45468000	0	9758600	2895600	1613000	3212900	2475500	0	2712400	0	25351000	876560	18462000	0	7423800	10250000	11553000	3370000	12734000	7421700	10839000	16662000	46934000	51341000	36901000	105870000	73490000	0	65814000	32575000	12612000	22840000	23761000	30666000	16952000	8983300	1719200	11080000	0	12710000	0	6928100	16479000
P13716	NA		0	0	0	0	0	0	0	0	0	0	0	0	0	0	0	0	0	0	0	0	0	0	0	0	0	0	0	0	0	0	0	0	0	0	0	0	0	0	0	0	0	0	0	0	0	0	0
P13796	NA		22700000	26111000	115730000	42169000	59718000	9483900	75784000	108230000	24989000	35922000	2563000	80567000	23950000	17599000	58804000	83058000	22411000	9832600	27007000	16789000	79993000	7868700	85210000	284150000	24686000	22942000	186180000	242940000	63269000	35715000	89150000	0	99013000	245760000	36082000	218130000	3655600	66403000	135260000	0	20938000	49960000	8328400	89645000	21658000	11818000	39717000
P13797	NA		86880000	286770000	2521000	154630000	192070000	11710000	126700000	67468000	10555000	142560000	32778000	152430000	98135000	180480000	48942000	79983000	115730000	34370000	66580000	91681000	135900000	29690000	123270000	89870000	64449000	64518000	9980200	421920000	104810000	78788000	426100000	338350000	168600000	194130000	37017000	315160000	142260000	118230000	198040000	182040000	45911000	165980000	156930000	97093000	138290000	59188000	112550000
P13804	NA		0	5640300	0	0	0	0	0	0	0	2983700	0	0	0	3060600	4386100	7018600	0	0	0	0	0	2736000	3700300	0	0	0	0	0	0	0	0	0	0	0	0	0	0	0	0	7723300	0	0	0	0	0	0	0
P13807	NA		0	0	0	0	0	0	0	2768700	0	0	0	0	0	0	0	0	0	0	0	0	0	0	0	0	0	0	0	0	0	0	0	15286000	0	0	491730	0	0	0	0	0	2564200	0	0	0	0	0	2295800
P13861	NA		0	0	0	0	0	0	0	0	0	0	0	0	0	0	0	0	0	0	0	0	0	0	0	0	0	0	0	0	0	0	0	0	0	0	0	0	0	0	0	0	0	0	0	0	0	0	0
P13929	NA		0	0	0	0	0	0	0	0	0	0	0	0	0	0	0	0	0	0	0	0	0	0	0	0	0	0	0	0	0	0	0	0	0	0	0	0	0	0	0	0	0	0	0	0	0	0	0
P13987	NA		28304000	42116000	0	0	60245000	30539000	0	20743000	33598000	52175000	79023000	11040000	0	16067000	0	27969000	0	0	5497700	0	30010000	45023000	0	38386000	20064000	42831000	0	96583000	42526000	7729600	84951000	0	0	76107000	0	0	114150000	67560000	0	31648000	19404000	59085000	0	0	12680000	12991000	10432000
P14174	MIF	MIF_HUMAN Macrophage migration inhibitory factor OS=Homo sapiens OX=9606 GN=MIF PE=1 SV=4	32208000	0	0	0	0	0	0	0	0	44956000	0	0	0	0	0	0	0	0	0	0	0	13169000	0	0	117870000	0	0	0	0	108840000	0	0	0	0	0	0	0	0	0	0	0	0	0	0	0	69071000	0
P14209	NA		0	0	0	0	0	0	0	0	0	0	0	0	0	0	0	0	0	0	0	0	0	0	0	0	0	0	0	0	0	0	0	0	0	0	0	0	0	0	0	0	0	0	0	0	0	0	0
P14314	NA		6606500	18977000	0	37680000	69696000	0	17814000	9460900	0	0	6561800	0	7106000	8938700	19938000	9472000	0	9347400	11525000	9498200	17837000	4241000	25833000	27697000	9411800	7766400	25859000	69755000	0	18564000	51099000	50693000	86828000	0	0	52041000	0	0	30739000	13581000	12484000	14809000	11555000	18487000	12193000	12742000	0
P14324	NA		0	0	0	0	0	0	0	0	0	0	0	0	0	0	3612500	0	0	0	0	3165200	0	0	2637700	0	1661300	0	0	0	0	0	10803000	0	0	0	0	0	0	0	0	0	0	3043000	2605800	0	0	0	1838200
P14550	AKR1A1	AK1A1_HUMAN Aldo-keto reductase family 1 member A1 OS=Homo sapiens OX=9606 GN=AKR1A1 PE=1 SV=3	3259100	9814000	0	14785000	5154000	0	9064100	0	0	0	2805800	0	2938400	31398000	0	0	8883400	5970000	2346400	1741900	5780000	789380	2868300	9579900	20444000	0	0	19285000	0	10409000	12599000	14471000	0	9119500	23354000	0	0	0	15072000	516290000	922630000	3282300	0	0	0	4170600	4074600
P14555	membrane associated		0	21638000	0	0	20954000	0	0	0	0	0	0	11526000	0	0	41762000	0	0	0	0	0	8937200	0	0	4515600	0	0	0	0	0	0	0	0	0	0	7945600	45721000	37465000	12345000	11174000	0	0	8322400	0	0	0	3087900	0
P14598	NA		0	0	0	0	0	0	0	0	0	0	0	0	0	0	0	0	0	0	0	0	0	0	0	0	0	0	0	0	0	0	0	0	0	0	0	0	0	0	0	0	0	0	0	0	0	0	0
P14618	NA		59771000	369730000	32712000	143820000	292210000	36202000	340430000	99656000	99324000	218760000	163900000	143120000	133480000	122780000	158880000	114430000	237350000	65689000	91337000	122390000	242490000	51429000	294700000	140630000	131370000	205960000	105010000	548140000	229920000	188560000	595250000	236000000	396030000	302520000	53164000	53642000	139490000	201900000	114890000	385960000	249450000	218100000	218570000	300120000	198060000	231190000	82718000
P14625	NA		12095000	38935000	0	30201000	66996000	0	0	15750000	0	13688000	0	18688000	20530000	26752000	15957000	20974000	21230000	4844500	5655800	29298000	25029000	0	33466000	14027000	4248100	54170000	21341000	141390000	20353000	76448000	139870000	26096000	8884300	81542000	17210000	18215000	0	37984000	45694000	57761000	0	42644000	25767000	13053000	0	24358000	0
P14649	MYL6B	MYL6B_HUMAN Myosin light chain 6B OS=Homo sapiens OX=9606 GN=MYL6B PE=1 SV=1	0	0	25543000	0	0	0	0	0	0	0	0	0	0	0	0	0	0	0	0	0	0	0	0	0	0	0	0	0	0	0	0	0	0	0	0	0	0	0	0	0	0	0	0	0	0	0	0
P14678	NA		0	0	0	0	0	0	0	8428700	975470	0	0	1553900	0	2713100	0	4409200	2734300	0	0	0	0	0	7213800	10985000	0	0	0	0	0	0	0	0	0	36432000	0	18396000	0	0	10228000	21460000	0	0	0	0	0	0	4179200
P14735	NA		2277000	9523600	0	18327000	0	0	0	0	0	0	0	20811000	0	0	0	1468500	0	0	1319800	0	6773900	0	0	0	0	8109100	25269000	0	0	12329000	45248000	30132000	0	0	4294400	0	0	0	20409000	0	4479900	5073900	4706400	0	2777300	0	5818500
P14780	MMP9	MMP9_HUMAN Matrix metalloproteinase-9 OS=Homo sapiens OX=9606 GN=MMP9 PE=1 SV=3	22691000	54560000	42655000	19699000	13432000	0	66692000	70254000	17754000	16773000	13332000	56449000	6187900	53302000	50596000	86349000	23057000	10506000	51500000	13398000	51572000	5796900	50469000	427100000	28238000	32363000	23993000	18033000	40077000	15005000	20743000	72984000	31107000	202960000	48585000	131360000	21611000	27423000	150040000	23538000	8932700	27803000	13390000	87181000	31135000	19915000	24092000
P14854	COX6B1	CX6B1_HUMAN Cytochrome c oxidase subunit 6B1 OS=Homo sapiens OX=9606 GN=COX6B1 PE=1 SV=2	0	0	0	0	0	0	0	9687900	0	0	0	0	5471200	16381000	26305000	0	0	0	0	0	0	0	595900	0	0	0	0	0	0	0	0	0	0	0	14752000	0	0	0	25545000	0	0	0	0	0	0	0	0
P14866	NA		0	12865000	0	0	0	0	1947000	12349000	2204400	6460100	5290800	8703600	0	0	0	0	0	0	0	0	0	0	0	0	0	8781600	0	0	7062900	7997600	2348000	0	0	0	0	14115000	0	15865000	0	19905000	0	0	0	0	0	0	0
P14868	NA		0	27260000	0	0	0	0	0	6116400	0	0	0	0	0	0	0	0	0	0	0	3318600	0	0	0	0	0	0	6905100	0	0	0	0	0	0	0	0	10329000	0	12915000	0	7847400	0	0	0	7639700	323270	0	0
P14923	JUP	PLAK_HUMAN Junction plakoglobin OS=Homo sapiens OX=9606 GN=JUP PE=1 SV=3	173410000	1179300000	69118000	382810000	803320000	129460000	381600000	327440000	102730000	422270000	200600000	671410000	134700000	395780000	751350000	181230000	626220000	223710000	267740000	296510000	645210000	107440000	927320000	596530000	299110000	550910000	718640000	907250000	667070000	543200000	1134400000	2260900000	2055399999.9999998	1321800000	229140000	623010000	1186800000	535840000	476340000	1224000000	638680000	430970000	670640000	759490000	524060000	428730000	615010000
P14927	NA		0	0	0	0	0	0	0	0	0	0	0	0	0	0	0	0	0	0	0	0	0	0	0	0	0	0	0	0	0	0	0	0	0	0	0	0	0	0	0	0	0	0	0	0	0	0	0
P15104	GLUL	GLNA_HUMAN Glutamine synthetase OS=Homo sapiens OX=9606 GN=GLUL PE=1 SV=4	0	0	0	5418200	0	0	0	0	0	0	0	0	0	4476600	0	2456800	10954000	0	94047000	0	0	0	10944000	0	4623400	0	0	0	0	0	0	36196000	167420000	29330000	0	31720000	0	1652500	0	0	0	4854500	0	0	0	0	0
P15144	ANPEP	AMPN_HUMAN Aminopeptidase N OS=Homo sapiens OX=9606 GN=ANPEP PE=1 SV=4	0	4738200	0	0	0	0	0	0	0	0	0	0	0	0	0	0	0	0	0	0	0	0	0	3516300	0	2706700	0	0	0	0	0	0	0	0	0	0	0	7418700	0	0	0	0	0	0	0	0	0
P15153	NA		0	9444500	0	55589000	49675000	0	73534000	36470000	6926000	48135000	18473000	15336000	1713300	25084000	47628000	18326000	30010000	11930000	25706000	22184000	56682000	7284100	51756000	39113000	2643200	10458000	0	21883000	60076000	53980000	30616000	0	25657000	8030900	56444000	11224000	30050000	0	0	7403300	25950000	9384600	9493000	13681000	34939000	14988000	34649000
P15170	NA		0	0	0	0	0	0	0	0	0	0	0	0	0	0	0	0	0	0	0	0	0	0	0	0	0	0	0	0	0	0	0	0	0	0	0	0	0	0	0	0	0	0	0	0	0	0	0
P15259	PGAM2	PGAM2_HUMAN Phosphoglycerate mutase 2 OS=Homo sapiens OX=9606 GN=PGAM2 PE=1 SV=3	0	0	0	0	0	0	0	0	0	0	0	0	0	0	0	0	0	0	0	0	0	0	0	0	0	0	0	0	0	0	0	0	0	0	0	0	0	0	0	0	0	0	0	0	0	0	0
P15289	NA		0	0	0	0	0	0	0	0	0	0	0	0	0	0	0	0	0	0	0	0	0	0	0	0	0	0	0	0	0	0	0	0	0	0	0	0	0	0	0	0	0	0	0	0	0	0	0
P15291	NA		0	0	0	0	0	0	0	0	0	0	0	0	0	0	0	0	0	0	0	0	0	0	0	0	0	0	0	0	0	0	0	0	0	0	0	0	0	0	0	0	0	0	0	0	0	0	0
P15309	NA		0	0	0	0	0	0	0	0	0	0	0	0	0	1260800	2153200	0	0	757970	907800	1894100	1967600	827820	2489800	1232500	2067700	0	0	0	0	0	0	0	0	0	0	0	0	0	0	0	1897400	0	0	2060500	2536300	1399200	1310900
P15311	NA		38827000	3732099999.9999995	4242699999.9999995	101270000	206960000	3824400	48546000	36313000	3889500	36056000	54745000	5677700	23006000	106800000	95755000	22168000	69589000	14136000	32454000	74290000	149650000	9194500	120290000	9408100	45062000	303810000	13500000	61692000	126700000	4396100	118520000	300020000	325000000	350830000	8377700	100370000	78046000	188150000	103290000	262630000	87760000	54709000	112220000	90154000	65106000	58639000	35351000
P15328	FOLR1	FOLR1_HUMAN Folate receptor alpha OS=Homo sapiens OX=9606 GN=FOLR1 PE=1 SV=3	0	0	0	0	0	0	0	0	0	0	0	0	0	0	0	0	0	0	0	0	0	0	0	0	0	0	0	0	0	0	0	0	0	0	0	0	0	0	0	0	0	0	0	0	0	0	0
P15374	UCHL3	UCHL3_HUMAN Ubiquitin carboxyl-terminal hydrolase isozyme L3 OS=Homo sapiens OX=9606 GN=UCHL3 PE=1 SV=1	0	0	0	0	0	0	0	0	0	0	0	0	841310	0	0	0	0	0	0	3014400	0	0	0	0	0	0	0	0	0	0	0	7391000	0	0	2326100	0	0	4757900	0	0	0	0	2529300	0	0	0	0
P15515	HTN1	HIS1_HUMAN Histatin-1 OS=Homo sapiens OX=9606 GN=HTN1 PE=1 SV=2	0	0	0	0	0	0	0	0	0	0	0	0	0	0	0	0	0	0	0	0	0	0	0	0	200300000	0	0	0	0	0	0	0	0	0	0	0	0	0	0	0	0	0	0	37182000	0	0	0
P15531	NA		0	0	0	0	0	0	0	0	0	0	0	0	0	0	0	0	0	0	0	0	0	0	0	0	0	0	0	0	0	0	0	0	0	0	0	0	0	0	0	0	0	0	0	0	0	0	0
P15559	NA		0	0	0	0	0	0	0	0	0	0	0	0	0	0	0	0	0	0	0	0	0	0	0	0	0	0	0	0	0	0	0	0	0	0	0	0	0	0	0	0	0	0	0	0	0	0	0
P15880	RPS2	RS2_HUMAN Small ribosomal subunit protein uS5 OS=Homo sapiens OX=9606 GN=RPS2 PE=1 SV=2	9195900	36307000	2529600	28257000	37973000	10865000	32290000	10508000	2766700	13157000	8772100	15322000	9034900	13246000	0	6295700	31858000	4813000	5172100	9803600	17386000	1973500	22214000	9759500	7005900	15157000	31997000	55829000	35499000	32761000	62613000	97982000	88874000	77595000	17036000	33771000	32810000	38946000	29134000	33334000	11683000	17391000	17381000	16863000	15023000	40859000	11294000
P15924	NA		1365700000	4535600000	459790000	3233899999.9999995	4636400000	877370000	2307300000	1676699999.9999998	266000000	2097899999.9999998	2619000000	2530000000	1389300000	3259599999.9999995	3371299999.9999995	1590099999.9999998	2922399999.9999995	1854699999.9999998	1365200000	1588299999.9999998	3929899999.9999995	313850000	4395500000	1584199999.9999998	1255900000	2596100000	3390799999.9999995	7252899999.999999	3133799999.9999995	3650399999.9999995	6511899999.999999	7258499999.999999	12702000000	9678800000	3066299999.9999995	6203299999.999999	4165999999.9999995	5130500000	4763000000	7071199999.999999	1972199999.9999998	3167399999.9999995	3851099999.9999995	4176199999.9999995	2751700000	2635500000	2645600000
P15941	NA		0	0	0	0	0	0	0	0	0	0	0	0	0	0	0	0	0	0	0	0	0	0	0	0	0	0	0	0	0	0	0	0	0	0	0	0	0	0	0	0	0	0	0	0	0	0	0
P16070	NA		0	0	6672200	0	0	0	0	0	0	0	0	0	0	0	0	0	0	0	0	0	0	0	8412000	0	0	0	0	0	0	0	0	0	0	0	0	0	0	0	0	0	0	0	0	0	406370	0	0
P16152	NA		12922000	10986000	0	15005000	18790000	0	0	7314300	10532000	6203800	0	0	45674000	53947000	10691000	1502200	61809000	20235000	8269200	42309000	46218000	6342400	88329000	52862000	5828700	9457100	0	21128000	13798000	69229000	0	201230000	51486000	23204000	665320	10876000	10945000	155660000	10965000	18367000	6718900	7768600	56137000	58269000	53802000	9389100	69539000
P16157	NA		0	0	0	0	0	0	0	0	0	0	0	0	0	0	0	0	0	0	0	0	0	0	0	0	0	0	13360000	0	0	0	0	0	0	0	0	0	0	0	0	0	0	0	0	0	0	0	0
P16401	HIST1H1B	H15_HUMAN Histone H1.5 OS=Homo sapiens OX=9606 GN=H1-5 PE=1 SV=3	11500000	28381000	0	32466000	0	13188000	78744000	13878000	12951000	22361000	8298700	22990000	6507500	16384000	29998000	3886200	13368000	9496900	13333000	11750000	0	0	29803000	15528000	11385000	21525000	0	93744000	1476000	21520000	0	15825000	27957000	26226000	0	0	3527800	0	0	0	0	21826000	0	0	0	0	0
P16403	NA		0	55716000	10039000	86077000	0	0	112490000	0	1662800	39771000	19537000	25518000	0	0	119250000	0	0	0	30742000	19119000	113140000	0	70695000	0	0	62052000	22069000	220170000	0	0	124570000	0	45550000	55524000	0	21672000	62585000	34102000	9422300	18767000	0	0	0	73900000	6118200	79966000	0
P16435	POR	NCPR_HUMAN NADPH--cytochrome P450 reductase OS=Homo sapiens OX=9606 GN=POR PE=1 SV=2	1790700	0	0	0	0	0	0	4537700	0	0	0	3440700	0	0	0	0	0	0	0	0	6646100	0	11040000	0	0	12610000	33376000	34732000	0	0	0	41412000	35950000	0	0	0	0	23356000	2224000	21068000	0	0	7146600	10662000	0	7365200	0
P16615	NA		0	0	0	0	14916000000	0	2316000	0	0	0	0	5248300	0	1243400000	0	0	0	0	0	2070200	0	0	8834100	0	0	0	0	4083799999.9999995	0	0	0	0	2903600000	16383000	0	0	0	0	7491300	0	5294900	14980000	10438000	0	0	830100000	8244200
P16870	NA		20324000	6449900	0	0	0	20479000	40758000	618530	0	18385000	20113000	5488400	0	0	0	0	9700000	3429900	3365400	2727800	0	9996000	3768400	0	0	0	0	0	6445700	10851000	0	27030000	0	0	0	0	17625000	0	0	0	77185000	0	3782900	14550000	6540900	3063500	5208700
P16930	NA		0	0	0	0	0	0	0	0	0	0	0	0	0	0	0	0	0	0	0	0	0	0	0	0	0	0	0	0	0	0	0	0	0	0	0	0	0	0	0	0	0	0	0	0	0	0	0
P16989	NA		0	0	0	0	0	0	0	0	0	0	0	0	0	0	0	0	0	0	0	0	0	0	0	0	0	0	0	0	0	0	0	0	0	0	0	0	0	0	0	0	0	0	0	0	0	0	0
P17066	NA		0	0	0	0	0	0	0	0	0	0	0	0	0	0	0	0	0	0	0	0	0	0	0	0	0	0	0	0	0	0	0	0	0	0	0	0	0	0	0	0	0	0	0	0	0	0	0
P17174	NA		0	10587000	0	36137000	33584000	4010100	7429400	5749400	1714700	2277300	0	7698500	3782300	12444000	0	0	20647000	0	6474400	11174000	0	0	3586300	17784000	7541200	0	18286000	35384000	0	11089000	0	13681000	73977000	10528000	6734700	0	40805000	17912000	6562700	12007000	3256600	3734000	6531200	0	8422700	3422900	0
P17213	BPI	BPI_HUMAN Bactericidal permeability-increasing protein OS=Homo sapiens OX=9606 GN=BPI PE=1 SV=4	2361100	0	0	24847000	0	856830	14142000	7364100	4635000	23805000	2316800	26220000	15358000	8045400	0	11673000	0	0	5036300	2372200	15378000	533630	8403000	90879000	0	0	0	11188000	0	26139000	0	0	0	0	24223000	18213000	41145000	92250000	16779000	2747600	0	12109000	2954400	84623000	4958300	0	5657000
P17655	NA		0	22313000	0	0	11121000	0	0	0	0	0	0	0	0	0	0	0	9417400	0	0	0	0	0	13223000	0	5537000	14204000	0	0	17238000	0	28890000	0	0	0	0	0	0	0	0	0	8716800	0	0	0	0	0	0
P17858	NA		0	0	0	0	0	0	0	0	0	0	0	0	0	0	0	0	0	2635400	0	0	0	0	0	0	0	0	0	0	0	0	0	0	0	0	0	0	0	0	0	0	0	0	0	0	0	0	0
P17900	GM2A	SAP3_HUMAN Ganglioside GM2 activator OS=Homo sapiens OX=9606 GN=GM2A PE=1 SV=4	0	60039000	0	20958000	0	0	20105000	5474800	0	0	0	13685000	0	8607900	0	6990200	0	3099100	0	7704200	11650000	0	0	0	8021500	0	94686000	0	0	24027000	0	65915000	0	0	7213000	0	11539000	20303000	0	0	13200000	16196000	0	0	10341000	9765000	12650000
P17931	LGALS3	LEG3_HUMAN Galectin-3 OS=Homo sapiens OX=9606 GN=LGALS3 PE=1 SV=5	30088000	27449000	0	18935000	16090000	14138000	7680300	25647000	20129000	53261000	33069000	31730000	18424000	46370000	75743000	24457000	27393000	6614200	22044000	26910000	28690000	1593300	27348000	17074000	48062000	34138000	0	77078000	36049000	30277000	0	0	0	121790000	51886000	125400000	4330300	112330000	58323000	51981000	41542000	59342000	39318000	10675000	39200000	55016000	27458000
P17980	PSMC3	PRS6A_HUMAN 26S proteasome regulatory subunit 6A OS=Homo sapiens OX=9606 GN=PSMC3 PE=1 SV=3	0	4783600	0	0	0	0	0	0	0	0	0	0	1820800	7038800	10568000	0	9740000	1127900	3734400	1879900	4054900	0	13266000	3672800	1261800	2892400	0	7626200	5392400	0	5086300	9136600	16343000	10695000	2796400	5284600	2676100	4224700	3052800	6891300	2539000	2796300	3217400	3632800	2351400	2078500	0
P17987	TCP1	TCPA_HUMAN T-complex protein 1 subunit alpha OS=Homo sapiens OX=9606 GN=TCP1 PE=1 SV=1	8390700	33762000	2986700	6272000	0	6861900	16456000	3693300	0	5242100	3202300	17451000	2711800	5577400	7449700	4068500	6164500	2077200	2927600	4081200	10248000	983570	8966500	11884000	3441200	26342000	0	21150000	14653000	11153000	38965000	15289000	28822000	42317000	5966000	18337000	10835000	18640000	28872000	17116000	6872800	7305300	6761700	8764100	7614600	6830600	0
P18054	12S-type		6705400	13148000	0	3335500	11976000	0	12561000	3678700	2306100	0	3578800	8040300	2471300	6755800	0	4718500	17704000	2178700	8114400	0	19498000	918870	11759000	28367000	6347400	25566000	17307000	0	14167000	0	18881000	0	0	23185000	2261400	0	0	18234000	0	32815000	6581500	5942500	7546000	16306000	21166000	12427000	20724000
P18077	RPL35A	RL35A_HUMAN Large ribosomal subunit protein eL33 OS=Homo sapiens OX=9606 GN=RPL35A PE=1 SV=2	11198000	19443000	0	19836000	14487000	0	12322000	665460	3355100	12096000	8446500	17526000	9240500	12450000	13622000	8470100	4233700	6311900	7296400	10425000	21538000	2769300	20358000	32554000	6629500	21748000	27046000	54811000	13991000	19831000	51052000	117760000	182060000	0	24771000	42694000	0	31475000	31957000	32373000	12637000	16577000	20333000	21126000	17521000	16304000	20901000
P18085	ARF4	ARF4_HUMAN ADP-ribosylation factor 4 OS=Homo sapiens OX=9606 GN=ARF4 PE=1 SV=3	7289100	30277000	0	19248000	26493000	0	27414000	26409000	3369700	42202000	7000600	15931000	9688900	12527000	27599000	14466000	22680000	5382300	11746000	11181000	26727000	1384700	22187000	13931000	8600900	22148000	34116000	56944000	22268000	26438000	80941000	94136000	111500000	76593000	34874000	46895000	29315000	48360000	37106000	0	13636000	18483000	26312000	30911000	18461000	15077000	20435000
P18124	RPL7	RL7_HUMAN Large ribosomal subunit protein uL30 OS=Homo sapiens OX=9606 GN=RPL7 PE=1 SV=1	23981000	33163000	18349000	51299000	46417000	17773000	96540000	38845000	3228400	39315000	25965000	52670000	21760000	24330000	17846000	24270000	42533000	7623300	17488000	29935000	42337000	4176700	54431000	20942000	12721000	62233000	121580000	118770000	68978000	58833000	46092000	133140000	207010000	188120000	45428000	110570000	76267000	108220000	94127000	101140000	17922000	22421000	18279000	26586000	16313000	24128000	15331000
P18206	NA		6644400	26888000	0	35942000	76077000	0	23425000	10425000	0	7021900	9809800	29122000	5970100	12054000	13247000	9151700	11450000	4003800	7038300	14547000	24688000	716600	17406000	18314000	7004700	9067300	32029000	39376000	49422000	16952000	37797000	62960000	88922000	48428000	12599000	49619000	0	46003000	34977000	41450000	3643100	14946000	13142000	12503000	23335000	12242000	25604000
P18510	NA		158930000	513350000	982180	513100000	984470000	84420000	342690000	179540000	88966000	241800000	360810000	336120000	177410000	323920000	559300000	216060000	444180000	73991000	400630000	342690000	315910000	90873000	320310000	368350000	380340000	318070000	550370000	616290000	751090000	365170000	1281600000	785560000	506760000	851230000	321560000	1479399999.9999998	447190000	622770000	252490000	572500000	612860000	272120000	281750000	411200000	575120000	345540000	298620000
P18621	NA		2568400	8609500	0	0	5516300	0	0	986620	0	1457000	2999000	3656900	1178100	0	3352300	1518200	4670800	841140	11713000	19930000	31887000	0	43040000	38437000	1036500	1846800	32981000	15095000	8257200	0	13033000	7724100	48283000	14049000	0	6589800	21417000	3110900	2710500	5739600	4075500	1273100	663320	874130	1012200	23565000	1227700
P18669	NA		123980000	230610000	22233000	90754000	510500000	75234000	218100000	110270000	40500000	86665000	131680000	75149000	85606000	113480000	251350000	72704000	170290000	34415000	71300000	107090000	189150000	11177000	191050000	76852000	120410000	197340000	305810000	606930000	333430000	352120000	645020000	408930000	960380000	421080000	196320000	175020000	336790000	482710000	144980000	264440000	137220000	148780000	135890000	193150000	104680000	127460000	104520000
P19021	NA		24292000	11229000	0	6595800	13094000	10340000	22362000	1942100	13466000	4916600	7673400	6915000	1686200	3097300	6021800	3499600	1475200	3935100	3037600	2199600	4232700	4247800	2529800	6247900	15414000	4654900	0	15886000	21057000	9773000	0	0	9050700	40378000	1192400	16685000	17773000	4218000	4269400	5485200	7468700	7251800	3005100	14300000	4756100	4274200	4281600
P19105	NA		0	0	0	0	0	0	0	4520200	0	7031700	0	0	0	13603000	0	6067200	0	9063000	0	0	19043000	0	0	0	0	0	0	0	0	0	0	0	0	0	0	0	0	0	0	4780500	0	0	7647300	23266000	7908900	0	43979000
P19338	NCL	NUCL_HUMAN Nucleolin OS=Homo sapiens OX=9606 GN=NCL PE=1 SV=3	0	6579000	0	9672600	0	4782700	0	7627500	2205300	10993000	2633400	14335000	0	7311200	5889900	6028000	7384600	0	10920000	3351700	21173000	0	9044200	11431000	0	14664000	0	5191400	0	9206500	39701000	75355000	33704000	0	12377000	27971000	22629000	0	0	16614000	10209000	12555000	6498400	19906000	12132000	7913500	10843000
P19367	NA		2306400	16804000	0	3762700	0	6275500	22640000	1594200	0	1260100	0	11237000	2349400	2862600	10223000	0	0	4301800	1427400	5446800	8315400	0	3249500	2518500	1874200	5289700	0	0	0	0	7308200	0	37170000	5811300	0	7806800	0	8299000	5487600	10059000	0	3404000	4471000	0	0	5866200	0
P19652	ORM2	A1AG2_HUMAN Alpha-1-acid glycoprotein 2 OS=Homo sapiens OX=9606 GN=ORM2 PE=1 SV=2	0	0	0	0	0	0	0	0	0	0	0	0	0	7935400	0	0	0	6921300	17062000	20757000	0	0	0	0	0	0	0	0	0	0	0	0	0	0	0	0	0	0	0	0	5828400	0	0	0	0	0	0
P19784	CSNK2A2	CSK22_HUMAN Casein kinase II subunit alpha OS=Homo sapiens OX=9606 GN=CSNK2A2 PE=1 SV=1	0	0	0	0	0	0	0	0	0	0	0	0	0	0	0	0	0	0	0	0	0	0	0	0	0	0	0	0	0	0	0	0	0	0	0	0	0	0	0	0	0	0	0	0	0	0	0
P19823	NA		1414100	0	0	0	16969000	0	44265000	1430300	0	0	0	3083400	0	0	5106000	2186500	10028000	0	8823500	0	20105000	1502400	0	0	0	4322400	23400000	0	13696000	18275000	15926000	31888000	32144000	21484000	0	0	7176300	0	0	6804600	13561000	2834000	2280300	2920800	0	3788800	11628000
P19827	NA		0	0	0	0	0	0	0	8996600	0	0	10159000	0	0	0	0	0	0	0	0	0	0	0	0	0	0	0	5882600	0	0	0	0	0	0	52640000	0	0	0	0	0	0	17056000	0	0	0	0	0	0
P19878	NA		0	0	0	0	0	0	0	0	0	0	0	0	0	0	0	0	0	0	0	0	0	0	0	0	0	0	0	0	0	0	0	0	0	0	0	0	0	0	0	0	0	0	0	0	0	0	0
P19957	PI3	ELAF_HUMAN Elafin OS=Homo sapiens OX=9606 GN=PI3 PE=1 SV=3	0	0	0	0	0	0	0	42149000	0	0	0	18585000	0	0	0	18308000	0	0	0	0	0	0	0	0	0	0	0	0	0	0	0	0	0	0	0	0	0	0	0	0	0	0	0	0	0	0	866580
P19961	NA		12864000	36282000	3945400	0	28441000	31797000	0	0	12023000	7711400	5987900	9404900	0	0	27968000	0	29179000	10491000	16336000	51929000	92934000	0	88283000	0	87343000	45069000	0	0	2702300	32693000	0	0	0	0	0	335380000	0	0	0	0	55180000	0	0	58964000	0	0	0
P19971	NA		0	0	0	0	0	0	0	0	0	0	0	0	0	0	0	0	0	0	0	0	0	0	0	0	0	0	0	48357000	0	0	0	0	0	0	0	0	0	0	0	0	0	0	0	0	0	0	0
P20042	EIF2S2	IF2B_HUMAN Eukaryotic translation initiation factor 2 subunit 2 OS=Homo sapiens OX=9606 GN=EIF2S2 PE=1 SV=2	0	0	0	0	0	0	0	0	0	0	0	0	0	0	0	0	0	0	0	0	0	0	7160100	0	0	0	0	0	0	0	0	0	0	0	0	0	0	0	0	0	2481100	0	0	0	0	0	0
P20061	TCN1	TCO1_HUMAN Transcobalamin-1 OS=Homo sapiens OX=9606 GN=TCN1 PE=1 SV=2	110790000	117010000	66745000	291300000	237540000	131620000	319840000	86205000	177340000	209350000	291680000	163840000	28380000	90125000	221670000	92919000	211860000	84594000	104980000	66919000	54472000	156960000	174650000	146360000	282580000	218410000	105860000	451650000	361230000	279000000	348130000	255290000	0	215980000	237760000	144410000	237640000	274020000	110350000	209830000	169070000	158080000	88951000	352840000	277940000	100750000	104290000
P20073	NA		0	0	0	0	0	2359400	0	0	0	4119500	0	0	0	0	0	0	0	1803100	0	3394000	11032000	0	15918000	0	3582700	0	0	0	0	0	0	27580000	0	39434000	0	16138000	20438000	30032000	16996000	23552000	5106200	0	9818400	0	0	568180	4810000
P20160	AZU1	CAP7_HUMAN Azurocidin OS=Homo sapiens OX=9606 GN=AZU1 PE=1 SV=3	7024300	16125000	216020000	0	0	0	270990000	765650000	82166000	70365000	0	299250000	31813000	83651000	171160000	157830000	66684000	16473000	75094000	11047000	205290000	59001000	87974000	313100000	22679000	89270000	0	933390000	0	3624300	0	0	0	135880000	0	566520000	103840000	450960000	1088000000	0	0	23219000	401940	173800000	54960000	78872000	266440000
P20339	NA		0	0	0	0	0	0	0	0	0	0	0	0	0	0	0	0	0	0	0	0	0	0	0	0	0	0	0	0	0	0	0	0	0	0	0	0	0	0	0	0	0	0	0	0	0	0	0
P20340	NA		0	0	0	0	6022100	0	5011900	1476100	0	0	0	1978900	0	1847900	0	0	0	0	0	0	0	0	0	0	0	0	0	0	0	0	0	0	0	0	0	0	0	0	4677600	6022700	0	0	0	3406200	0	3006200	2579600
P20591	NA		0	0	3204500	0	0	0	0	0	0	0	0	0	0	1058600	1123700	1659600	2576900	639170	2464600	856400	2641800	0	1707300	1862400	948630	0	6264900	23086000	0	0	9803500	0	9338000	0	0	4782600	0	0	0	6252800	0	0	795610	7144000	807030	0	3405900
P20618	PSMB1	PSB1_HUMAN Proteasome subunit beta type-1 OS=Homo sapiens OX=9606 GN=PSMB1 PE=1 SV=2	0	0	0	16365000	0	0	0	0	5628100	0	6292500	15914000	0	0	0	17949000	0	0	0	0	0	1259700	6737700	2215200	0	0	43133000	12432000	0	0	18866000	0	0	48618000	15440000	0	0	26135000	38629000	25994000	0	5531800	0	0	0	0	7215700
P20674	mitochondrial		7088400	19714000	0	0	4774000	0	0	8508400	3408900	11350000	5761600	12276000	6790600	12368000	29181000	10971000	21037000	5131200	10475000	11368000	24046000	1753000	24921000	14130000	6521900	16624000	27261000	37016000	18863000	22489000	52072000	35197000	81116000	62521000	0	48615000	14831000	0	29050000	0	12033000	14025000	13237000	17195000	11072000	18796000	6825600
P20700	LMNB1	LMNB1_HUMAN Lamin-B1 OS=Homo sapiens OX=9606 GN=LMNB1 PE=1 SV=2	5323300	0	9748900	0	6959000	0	15777000	12761000	3593900	10255000	4648200	13370000	7237400	12485000	11114000	13674000	12609000	2637500	4243800	8690200	17521000	0	16967000	14345000	4622200	5984300	20003000	38655000	4495500	26071000	42200000	30508000	36469000	44194000	11790000	46401000	21488000	14562000	42271000	15399000	4084600	10266000	7993900	11139000	6197400	10310000	8778700
P20742	NA		0	0	0	0	8292600	0	0	0	0	0	0	0	0	0	0	0	0	0	4109600	0	0	0	0	0	0	379730	2380400	0	0	0	0	0	0	6722200	0	1431000	0	0	0	0	0	0	0	0	0	0	0
P20810	NA		37034000	26663000	0	0	0	2284800	3540000	4497500	6165400	36215000	10395000	9166000	9550000	19997000	16732000	14046000	34602000	15540000	22737000	6963500	24565000	1148500	21879000	5098500	18650000	26259000	3052200	66764000	11711000	0	4758100	69156000	55591000	54361000	0	10821000	38349000	21708000	7020300	23494000	20970000	9893800	12822000	9957400	16951000	7467000	1683100
P21128	NA		34487000	102960000	3172100	47898000	143760000	29708000	60747000	20759000	7839400	30378000	54942000	49218000	15732000	24138000	43571000	38285000	38812000	12096000	20120000	30755000	84145000	0	53650000	20243000	34360000	46437000	72137000	155400000	102180000	32490000	163020000	91351000	179650000	143540000	7808000	113320000	44213000	115540000	19193000	76858000	29948000	106260000	70818000	73971000	55912000	68245000	32158000
P21266	GSTM3	GSTM3_HUMAN Glutathione S-transferase Mu 3 OS=Homo sapiens OX=9606 GN=GSTM3 PE=1 SV=3	0	0	0	0	0	0	0	0	0	0	0	0	0	0	0	0	0	0	0	0	0	0	0	0	0	0	0	0	0	0	0	0	0	0	0	0	0	0	0	0	0	0	0	0	0	0	0
P21281	NA		70215000	59012000	96877000	0	505440000	0	13854000	0	27438000	0	139590000	0	0	0	22893000	0	81978000	0	18112000	26054000	13549000	201680000	0	49818000	22292000	0	0	0	0	97915000	0	0	24302000	0	0	0	0	0	0	28403000	0	0	68605000	0	0	0	0
P21291	CSRP1	CSRP1_HUMAN Cysteine and glycine-rich protein 1 OS=Homo sapiens OX=9606 GN=CSRP1 PE=1 SV=3	0	0	0	0	0	0	0	0	0	0	0	0	0	980090	2168900	0	4198500	0	0	3473500	0	0	4544600	1678700	0	0	0	0	0	0	0	0	0	0	0	0	0	0	0	0	0	0	1717300	0	0	0	0
P21333	NA		31585000	42842000	0	23223000	15338000	5247000	31380000	14646000	19309000	6896600	0	17353000	8886800	48986000	37142000	83187000	68007000	5583900	75476000	51555000	33408000	511550	111270000	188890000	124010000	29326000	30957000	138050000	355790000	17404000	51527000	20576000	38206000	45224000	7995700	40839000	2822800	12014000	17772000	6466800	2612100	165460000	7449300	86472000	36405000	6577200	19569000
P21397	NA		0	0	0	0	0	0	0	0	0	0	0	0	0	0	0	0	0	0	0	0	0	0	0	0	0	0	0	0	0	0	0	0	0	0	0	0	0	0	0	0	0	0	0	0	0	0	0
P21741	NA		5706400	0	0	0	0	0	0	0	0	0	0	0	0	0	0	0	0	0	0	0	0	0	0	0	0	1950900	0	0	0	0	0	0	0	0	0	0	0	0	0	0	0	0	0	0	0	0	0
P21796	VDAC1	VDAC1_HUMAN Voltage-dependent anion-selective channel protein 1 OS=Homo sapiens OX=9606 GN=VDAC1 PE=1 SV=2	0	0	0	4679000	18692000	4489600	7616900	3349100	0	0	0	3061400	0	3001500	6582800	0	4400800	0	1244600	3199500	5539000	0	3244000	0	0	0	0	0	0	34177000	13851000	0	0	0	0	13061000	0	8062800	9212800	6859000	0	0	10760000	4352400	4216300	3363300	0
P21926	CD9	CD9_HUMAN CD9 antigen OS=Homo sapiens OX=9606 GN=CD9 PE=1 SV=4	0	75874000	0	7191400	206040000	0	0	0	0	38314000	457690	26719000	0	51480000	100580000	0	98473000	0	34127000	42786000	0	10879000	0	75991000	37642000	59279000	0	0	0	109150000	0	0	0	0	0	6312800	134990000	0	0	87310000	0	51258000	51786000	97249000	51491000	0	0
P21964	NA		1975600	10955000	0	4121100	0	834190	2803700	0	865250	0	0	1579400	9772000	0	2963900	1177300	2180900	0	8706100	0	2579600	0	0	1574100	1367900	4928800	0	7457600	0	0	7031400	5941800	11274000	6084700	0	3749900	0	4730900	3170900	43560000	3482000	2128600	3379500	3452500	3505600	2675500	2997100
P22059	NA		0	0	0	0	0	0	0	0	0	0	0	0	0	0	0	0	0	0	0	0	0	0	0	0	0	0	0	0	0	0	0	0	0	0	0	0	0	0	0	0	0	0	0	0	0	0	0
P22061	NA		0	0	0	0	0	0	0	0	0	0	0	0	0	2758800	6469400	0	2372300	1135900	3361500	2777000	0	937880	4822900	0	0	0	0	0	0	0	0	0	0	0	0	0	0	0	4450500	0	2997200	0	0	5097600	3255900	4116800	2360500
P22079	NA		640020000	311500000	84673000	192100000	980090000	382570000	646080000	95444000	307140000	157420000	360090000	199720000	62725000	265790000	270270000	111290000	270480000	313260000	462680000	71899000	130490000	375520000	164610000	405160000	1186700000	217890000	99743000	883880000	1356600000	353760000	165240000	48887000	193620000	455050000	68275000	365240000	776200000	62791000	294290000	108980000	683890000	165110000	105650000	564850000	249300000	105940000	147030000
P22087	NA		0	0	0	0	0	0	0	0	0	0	0	0	0	0	0	0	0	0	0	0	0	0	0	0	0	0	0	0	0	0	0	0	0	0	0	0	0	0	0	0	0	0	0	0	0	0	0
P22102	GART	PUR2_HUMAN Trifunctional purine biosynthetic protein adenosine-3 OS=Homo sapiens OX=9606 GN=GART PE=1 SV=1	0	0	0	0	0	0	0	0	0	0	0	0	0	0	0	0	0	0	0	0	0	0	2193900	0	0	0	0	0	0	0	0	0	17020000	0	0	0	0	3617200	0	0	0	0	0	2404600	0	1141700	0
P22234	NA		0	0	0	0	0	0	0	0	0	0	0	0	0	0	0	0	0	0	0	0	0	0	0	0	0	0	0	0	0	0	0	0	0	0	0	10729000	0	0	0	0	0	0	0	0	0	0	0
P22307	NA		0	0	0	0	0	0	0	5176600	0	2647600	5247000	4886600	2174500	0	8540700	2743400	6206700	1458300	1896700	2000000	0	0	5617900	0	3330000	0	0	0	0	0	0	0	0	0	0	0	0	0	4773700	0	3408900	5873800	3477800	3559000	0	0	4834400
P22314	NA		0	36837000	5757100	0	26337000	3182500	11409000	15052000	1387100	32341000	14762000	32707000	8413400	27425000	26328000	14013000	11489000	8095400	9564900	16567000	40408000	765430	27993000	15800000	9965700	20801000	0	81946000	33964000	30626000	30554000	55964000	74764000	64206000	5048800	33777000	20976000	46998000	21160000	93487000	7208500	16192000	14952000	47021000	29170000	31110000	22236000
P22528	SPRR1B	SPR1B_HUMAN Cornifin-B OS=Homo sapiens OX=9606 GN=SPRR1B PE=1 SV=2	0	0	0	0	0	0	0	0	0	0	0	0	0	0	0	0	0	0	0	0	0	0	0	0	0	0	0	0	0	0	0	0	0	0	0	0	0	0	0	0	0	0	0	0	56768000	0	0
P22532	NA		0	7306800	0	10039000	16071000	1888900	6117300	6360300	0	4175000	2613000	3702500	2059400	3400100	6366300	4354400	2950600	0	0	2267100	6568700	0	6642700	3223700	1093600	0	0	11875000	5974700	6791400	11045000	19999000	15042000	12013000	4416400	14378000	2834500	7962900	11076000	15743000	0	4646700	2827500	4986600	2753100	5420000	5317500
P22626	NA		0	28065000	3589600	40750000	4906900	0	42515000	14124000	0	0	20899000	37769000	15149000	37776000	73689000	23853000	26621000	2989800	27503000	50928000	45482000	464700	48277000	4846900	0	21835000	9280500	14611000	19446000	3247300	143320000	12731000	0	191460000	27996000	15217000	0	72055000	9953200	32869000	14225000	17313000	56199000	17297000	19301000	42208000	27504000
P22676	CALB2	CALB2_HUMAN Calretinin OS=Homo sapiens OX=9606 GN=CALB2 PE=2 SV=2	0	0	0	0	0	0	0	0	0	0	0	0	0	0	0	0	0	0	0	0	0	0	0	0	0	0	0	0	0	0	0	0	0	0	0	0	0	0	0	0	0	0	0	0	0	0	0
P22694	NA		0	6108500	0	5143500	3180500	0	5302900	2477600	920340	4261600	0	5105600	1936900	4283000	0	1262700	3945200	1769100	2752000	1565400	5566300	427830	4831600	5241700	1942000	1925100	0	8814600	3052300	9097800	4564500	0	0	8240500	0	0	0	0	0	0	0	0	2832000	3854700	4759800	2096200	0
P22695	mitochondrial		1542600	6824000	0	0	0	0	0	0	0	0	0	3221300	2238900	0	0	0	0	0	4660400	0	6097200	0	0	2774000	0	0	4984700	0	0	0	10882000	0	0	15945000	9328000	0	0	10592000	3804900	27893000	0	0	4854500	5714700	4814300	4500800	0
P22735	NA		168000000	398570000	79412000	339090000	139250000	27699000	172500000	107770000	13160000	127460000	116250000	119750000	104220000	214810000	173770000	63395000	205330000	28899000	33763000	97354000	235480000	27288000	187640000	29088000	27192000	327760000	219770000	352810000	180640000	192940000	435950000	651280000	707440000	499600000	222000000	681590000	198600000	291020000	302760000	548570000	112010000	216620000	203540000	291450000	217900000	258440000	254610000
P22760	AADAC	AAAD_HUMAN Arylacetamide deacetylase OS=Homo sapiens OX=9606 GN=AADAC PE=1 SV=5	0	0	0	0	0	0	0	0	0	0	0	0	0	0	0	0	0	0	0	0	0	0	0	0	0	0	0	0	0	0	0	0	0	0	0	0	0	0	0	0	0	0	0	0	0	0	0
P22792	CPN2	CPN2_HUMAN Carboxypeptidase N subunit 2 OS=Homo sapiens OX=9606 GN=CPN2 PE=1 SV=3	0	0	0	0	0	0	0	0	0	0	0	0	0	0	0	0	0	0	0	0	0	0	0	0	0	0	0	0	0	0	0	0	0	0	0	0	0	0	0	0	0	0	0	0	0	0	0
P22894	MMP8	MMP8_HUMAN Neutrophil collagenase OS=Homo sapiens OX=9606 GN=MMP8 PE=1 SV=1	0	0	0	9751200	0	0	0	5615100	0	0	0	0	0	0	0	0	0	0	8499300	0	0	0	0	0	0	14326000	0	0	0	0	0	73306000	29374000	0	0	33327000	0	0	21566000	0	0	0	0	0	0	0	0
P23083	NA		0	0	0	0	0	0	0	0	0	0	0	0	0	0	0	0	0	0	0	0	0	0	0	0	0	0	0	0	0	0	0	0	0	0	0	0	0	0	0	0	0	0	0	0	0	0	0
P23141	NA		0	0	0	0	0	0	0	0	0	0	0	0	0	0	0	0	0	0	0	0	0	0	0	0	0	0	0	0	0	0	0	0	0	0	0	0	0	15440000	0	0	0	0	0	0	0	0	0
P23246	NA		8444400	19592000	0	5798900	12946000	0	9052000	2436200	0	0	3438300	0	0	2581500	4566100	0	2337300	1007900	8984000	0	4303600	284490	14220000	2135000	0	10205000	7210400	9570300	0	0	0	17378000	31726000	15533000	0	5103500	5377400	29062000	0	5212900	0	2685800	2822900	5608300	1874500	3266100	0
P23280	NA		117570000	41557000	19790000	134330000	135070000	106880000	70481000	39312000	40037000	8970000	3610499999.9999995	728040000	1936800	36976000	76254000	34710000	155060000	187330000	43843000	19471000	34982000	112440000	37794000	33191000	1926699999.9999998	80323000	0	629300000	132420000	126410000	43217000	9875000	557440000	196390000	922370000	139990000	906940000	46206000	69931000	1681199999.9999998	355410000	41303000	36392000	26764000	53851000	16410000	37346000
P23280-2	CA6	CAH6_HUMAN Isoform 2 of Carbonic anhydrase 6 OS=Homo sapiens OX=9606 GN=CA6	0	0	0	0	0	0	0	0	0	0	0	0	0	0	0	0	0	0	0	0	0	0	0	0	0	0	0	0	0	0	0	0	0	0	0	0	0	0	0	0	0	0	0	0	0	0	0
P23284	PPIB	PPIB_HUMAN Peptidyl-prolyl cis-trans isomerase B OS=Homo sapiens OX=9606 GN=PPIB PE=1 SV=2	270790000	386520000	4398900	553460000	921290000	451780000	142790000	163490000	73627000	254030000	152210000	73619000	140420000	133520000	126100000	128850000	301550000	97489000	150940000	63724000	107960000	236710000	93909000	196770000	250970000	115450000	0	372570000	786860000	126420000	134190000	350500000	88655000	376950000	129330000	252930000	483390000	299500000	259470000	112340000	693740000	260230000	159440000	318330000	211200000	116450000	246190000
P23368	NA		0	0	0	0	0	0	0	0	0	0	0	0	0	0	0	0	0	0	0	0	0	0	0	0	0	0	0	0	0	0	0	0	0	0	0	0	0	0	0	0	0	0	0	0	0	0	0
P23381	NA		0	0	0	0	0	0	0	0	0	0	0	0	0	0	0	0	0	0	0	0	0	0	0	0	0	0	0	0	0	0	0	0	0	0	0	0	0	0	0	0	0	0	0	0	0	0	0
P23396	NA		7829900	57904000	0	22342000	50220000	0	51541000	9529600	1448000	26340000	12821000	33505000	22411000	37529000	62011000	16370000	41005000	10123000	15910000	38942000	49495000	0	52310000	18787000	13655000	0	36770000	75982000	24408000	52118000	162070000	108040000	136170000	289550000	0	64801000	25774000	69732000	48049000	59451000	23502000	37008000	59434000	73954000	58711000	44852000	27213000
P23526	NA		5838900	19714000	6075100	0	12524000	0	17031000	0	2838400	0	5549200	8297900	14474000	241940000	9619600	3874900	0	0	961900	7135300	10749000	0	15571000	11121000	7262000	0	0	22096000	8722600	0	21622000	0	0	59294000	10648000	19334000	0	19507000	8029300	13680000	850120000	145270000	244590000	17463000	80928000	699630000	5016000
P23528	NA		34343000	63015000	44499000	236200000	51965000	14438000	136570000	62049000	62361000	130000000	50925000	132760000	35196000	82739000	82058000	69249000	42976000	38691000	81348000	53229000	105270000	22835000	134060000	58466000	29714000	72282000	83179000	117980000	119880000	68393000	131290000	167560000	0	271860000	83829000	148030000	94551000	286330000	46227000	187060000	32595000	116320000	75635000	154930000	89439000	85424000	69149000
P24158	PRTN3	PRTN3_HUMAN Myeloblastin OS=Homo sapiens OX=9606 GN=PRTN3 PE=1 SV=3	0	0	5371500	0	0	0	0	9594300	0	0	0	4337300	10505000	2690100	2814200	2434500	14633000	0	32008000	0	12666000	46889000	24570000	200950000	5686900	49881000	85786000	0	0	0	27028000	5503800	343040000	24885000	250620000	8430000	0	11597000	196410000	23116000	10841000	1293200	37423000	104860000	2779900	3487400	1732400
P24534	EEF1B2	EF1B_HUMAN Elongation factor 1-beta OS=Homo sapiens OX=9606 GN=EEF1B2 PE=1 SV=3	0	0	17138000	84930000	0	0	0	0	0	0	0	0	0	0	0	0	0	0	0	0	0	0	0	0	0	0	0	0	0	0	0	161750000	0	0	0	0	0	0	0	0	0	0	0	0	0	0	0
P24539	mitochondrial		0	0	0	0	0	0	0	0	0	0	0	0	0	0	0	0	0	0	0	0	0	0	0	0	0	0	0	0	0	0	0	0	0	14100000	0	0	0	0	0	0	0	0	0	0	0	0	0
P24752	mitochondrial		0	0	0	0	0	0	0	0	0	0	0	0	0	0	0	0	0	0	0	0	0	0	0	0	0	0	0	0	0	0	0	0	0	0	0	0	0	0	0	0	0	0	0	0	0	0	0
P25311	AZGP1	ZA2G_HUMAN Zinc-alpha-2-glycoprotein OS=Homo sapiens OX=9606 GN=AZGP1 PE=1 SV=2	3108999999.9999995	1759699999.9999998	764890000	2134799999.9999998	7265499999.999999	2389200000	3671799999.9999995	568470000	1985699999.9999998	2052099999.9999998	3216999999.9999995	796840000	370770000	1188800000	1606499999.9999998	791850000	2023999999.9999998	1144700000	1143700000	962080000	1081800000	1544599999.9999998	640180000	1240700000	2568600000	1034399999.9999999	687660000	4831200000	4489100000	2944499999.9999995	2665700000	2054899999.9999998	1407700000	1388200000	1657999999.9999998	2659300000	3374399999.9999995	961670000	721840000	1776499999.9999998	2766800000	1614699999.9999998	1181700000	2975599999.9999995	1193100000	1086100000	1655399999.9999998
P25398	RPS12	RS12_HUMAN Small ribosomal subunit protein eS12 OS=Homo sapiens OX=9606 GN=RPS12 PE=1 SV=3	0	0	0	0	0	0	0	0	0	0	0	0	0	0	0	0	0	0	0	0	0	0	4231900	0	0	0	0	0	0	0	0	0	669020000	0	0	0	0	0	0	0	0	0	0	0	0	2751600	0
P25685	NA		1359900	4146100	0	2670200	5904400	1893100	9935300	1702300	0	7831100	1299600	1443000	1394300	1243800	10047000	0	1693400	0	556100	1866300	0	0	8313500	5432400	0	0	0	10926000	6539600	3491500	17209000	9074500	0	15774000	6318500	6114800	0	17125000	6673400	0	0	0	6341900	0	0	2004900	0
P25705	NA		36364000	263710000	42572000	22109000	98797000	15734000	105520000	21171000	10969000	51904000	1529300	30388000	37972000	109120000	128130000	71756000	108380000	28836000	120700000	47137000	115390000	7033000	163870000	27290000	36479000	57776000	28697000	222920000	117630000	83720000	219290000	70425000	136520000	135420000	29312000	67502000	35167000	64269000	64629000	76721000	35560000	83104000	98253000	142590000	68233000	106610000	34145000
P25774	NA		0	0	0	0	0	0	0	0	0	0	0	0	0	0	0	0	0	0	0	0	0	0	0	0	0	0	0	0	0	0	0	0	0	0	0	0	0	0	0	0	0	0	0	0	0	0	0
P25786	NA		0	0	0	0	0	0	0	0	0	0	0	0	3132300	4379900	6094000	2839200	0	0	0	4532500	7742300	1113400	8555600	0	3217300	0	0	0	0	0	18421000	0	0	0	0	0	0	0	0	0	0	7387400	8679800	7948200	4686000	7494900	6989300
P25787	PSMA2	PSA2_HUMAN Proteasome subunit alpha type-2 OS=Homo sapiens OX=9606 GN=PSMA2 PE=1 SV=2	0	0	0	0	0	0	0	0	0	0	0	0	0	0	6931800	0	0	0	0	0	0	0	0	0	0	0	11577000	0	0	0	0	0	0	0	0	0	0	0	0	8122400	0	0	0	0	0	7400000	5570500
P25788	NA		3074800	10902000	2046700	4424500	10706000	2779000	0	4686400	491890	3807700	3121500	2493400	0	2766200	3764200	1696500	3849300	1197500	2294200	2650400	2256400	1579900	3996100	3842300	2163400	4236800	0	12490000	8263100	0	12336000	0	0	0	0	0	10624000	7501600	0	6175400	2532400	3271800	3184300	2736300	0	2440000	3327000
P25789	NA		0	0	0	0	0	0	0	0	0	0	0	0	0	0	0	0	0	0	0	0	0	1185500	0	0	0	0	0	0	0	0	0	0	0	0	0	90364000	0	0	0	0	0	0	21235000	35554000	43246000	28210000	0
P25815	S100P	S100P_HUMAN Protein S100-P OS=Homo sapiens OX=9606 GN=S100P PE=1 SV=2	15761000	0	0	77679000	17552000	0	0	0	29208000	0	0	0	0	0	0	76647000	0	0	30608000	0	0	0	54907000	0	0	57447000	0	225550000	0	84233000	0	0	0	0	106090000	270380000	0	0	336180000	64206000	0	75068000	42694000	58572000	0	0	0
P26022	PTX3	PTX3_HUMAN Pentraxin-related protein PTX3 OS=Homo sapiens OX=9606 GN=PTX3 PE=1 SV=3	0	0	0	0	0	0	0	0	0	0	0	0	0	0	0	0	0	0	0	0	0	0	0	0	0	0	0	0	0	0	0	0	0	0	0	0	0	0	0	0	0	0	0	0	0	0	0
P26038	MSN	MOES_HUMAN Moesin OS=Homo sapiens OX=9606 GN=MSN PE=1 SV=3	3287700	38957000	0	52434000	5078600	0	76726000	47222000	4328400	29518000	0	28068000	40746000	31229000	131640000	48950000	65835000	5357200	49228000	7327300	43555000	13248000	49957000	5372700000	50941000	7974200	4251699999.9999995	104640000	43833000	26708000	35979000	51974000	114750000	67695000	33056000	112120000	46201000	152440000	88542000	42196000	0	83696000	16521000	52855000	19152000	29780000	29988000
P26196	DDX6	DDX6_HUMAN Probable ATP-dependent RNA helicase DDX6 OS=Homo sapiens OX=9606 GN=DDX6 PE=1 SV=2	0	0	0	0	0	0	0	0	0	0	0	0	0	0	0	0	0	0	0	0	0	0	0	0	0	0	0	0	0	0	0	0	0	0	0	0	0	0	0	0	0	0	0	0	0	0	0
P26232	NA		0	0	0	6768000	0	0	0	0	0	0	0	0	0	0	0	0	0	0	0	0	0	0	0	0	0	0	0	0	0	0	0	0	0	0	0	0	0	0	0	0	0	0	0	0	0	0	0
P26373	NA		0	0	0	0	0	0	0	0	0	0	0	0	0	0	0	0	0	0	0	0	0	0	0	0	0	0	0	0	0	0	0	0	0	0	0	0	0	0	0	0	0	0	0	0	0	0	0
P26447	S100A4	S10A4_HUMAN Protein S100-A4 OS=Homo sapiens OX=9606 GN=S100A4 PE=1 SV=1	0	0	0	0	0	0	0	0	0	0	0	0	0	0	0	0	0	0	0	0	0	0	0	51064000	0	0	0	0	0	0	0	0	0	0	0	0	0	0	0	0	0	0	0	0	0	0	0
P26583	HMGB2	HMGB2_HUMAN High mobility group protein B2 OS=Homo sapiens OX=9606 GN=HMGB2 PE=1 SV=2	5982800	52334000	0	0	6699400	0	9253800	0	0	0	0	0	0	16153000	29126000	6175900	20558000	3603500	7735300	8383700	23506000	0	28832000	8563300	3154400	43080000	52308000	52930000	1511900	0	79754000	0	0	84843000	0	955920	21361000	23855000	0	1768600	11522000	5774700	23229000	43243000	16047000	17734000	14651000
P26599	NA		0	13722000	0	18342000	15678000	5222700	17614000	6283900	2130400	16952000	9503200	9043900	4607400	10368000	10331000	4133700	20208000	3848000	4278100	6132700	15951000	0	15010000	7177200	0	11897000	0	0	12706000	15654000	24741000	0	0	46061000	0	17054000	14082000	17767000	12332000	17024000	7451000	10796000	8006200	9894400	6267500	7305900	6083700
P26639	NA		5609100	20790000	1840000	7998100	0	3561600	0	3123400	0	4969900	0	0	0	3252100	5505000	2629800	31395000	1336200	8719500	3911900	4388100	694150	27520000	27549000	19721000	5506500	0	0	13249000	0	0	0	0	0	0	0	0	0	0	0	5679200	7191700	3981000	12925000	10727000	4323300	3543600
P26640	VARS	SYVC_HUMAN Valine--tRNA ligase OS=Homo sapiens OX=9606 GN=VARS1 PE=1 SV=4	0	0	0	0	0	0	0	0	0	0	0	0	0	0	0	0	0	0	0	0	0	0	0	0	0	0	0	0	0	0	0	0	0	0	0	0	0	0	0	0	0	0	0	0	0	0	0
P26641	NA		2410800	39348000	0	53430000	92174000	4262400	47249000	15951000	6200900	36521000	15039000	29526000	7141600	24275000	33277000	8015500	14220000	2313500	8784000	7243700	43112000	4608700	32692000	24179000	12967000	51931000	53371000	106420000	42861000	43995000	93025000	164860000	133750000	103080000	62900000	84524000	81074000	70174000	49035000	41806000	7041200	23113000	31591000	33375000	22049000	26700000	22039000
P27105	NA		9067300	13018000	0	5901700	8429200	6172600	82094000	51042000	14227000	23808000	3926200	33152000	9029400	22665000	42659000	46157000	14048000	7689000	18967000	6174900	56038000	5161100	39274000	130380000	5080200	22473000	188710000	77348000	7718900	23734000	39440000	19790000	0	135230000	64806000	75974000	55486000	162620000	15453000	32409000	5341100	24648000	20229000	63963000	19083000	21997000	29486000
P27169	PON1	PON1_HUMAN Serum paraoxonase/arylesterase 1 OS=Homo sapiens OX=9606 GN=PON1 PE=1 SV=3	0	0	13091000	0	0	0	0	5508500	913610	1879300	2034500	0	0	0	0	0	7890200	0	0	0	0	0	0	0	0	0	0	0	0	0	0	0	0	0	0	0	0	0	0	0	0	0	0	0	0	0	0
P27338	NA		0	0	0	0	0	0	0	0	0	0	0	0	0	0	0	0	0	0	0	0	0	0	0	0	0	0	0	0	0	0	0	0	0	0	0	0	0	0	0	0	0	0	0	0	0	0	0
P27348	YWHAQ	1433T_HUMAN 14-3-3 protein theta OS=Homo sapiens OX=9606 GN=YWHAQ PE=1 SV=1	3322700	12283000	0	7303600	8597300	0	0	2478500	0	3455900	2161400	5148500	2193900	10804000	0	0	6416200	1068800	2431200	3294000	4208800	0	7665900	4302700	2262800	0	0	18048000	34803000	0	15631000	19485000	0	13296000	0	18908000	11580000	35504000	3427300	9137300	0	0	1438400	2876800	0	0	9668000
P27361	NA		3528500	8520400	2610800	0	0	0	0	5349100	0	2272500	0	5350700	743650	4416400	5149700	3190900	0	0	949220	3017800	4935200	0	8648800	0	0	3925900	0	16664000	10106000	0	0	5965600	0	9292700	2441400	0	9888400	0	5778700	0	0	3271000	5294400	5729300	3491800	0	0
P27482	CALML3	CALL3_HUMAN Calmodulin-like protein 3 OS=Homo sapiens OX=9606 GN=CALML3 PE=1 SV=2	0	0	0	12660000	0	45903000	0	53315000	21113000	62427000	64128000	0	0	74805000	93079000	49749000	0	0	0	51459000	67394000	0	79402000	0	54656000	0	0	0	0	0	0	0	0	0	94991000	44960000	5018700	137120000	387980000	154760000	53682000	90349000	0	53938000	117530000	117960000	65908000
P27487	DPP4	DPP4_HUMAN Dipeptidyl peptidase 4 OS=Homo sapiens OX=9606 GN=DPP4 PE=1 SV=2	5102800	0	0	0	0	0	0	0	475470	0	12517000	0	0	0	0	0	0	0	0	0	0	0	0	0	0	4177000	0	0	0	0	0	0	0	0	0	14186000	0	0	0	0	0	0	0	0	0	0	0
P27635	NA		0	0	0	0	0	0	0	0	0	0	0	0	0	9333500	0	0	2914400	0	0	0	2487200	0	0	7772600	0	0	0	6036900	0	0	0	16539000	0	0	0	0	0	0	0	0	8068000	0	0	0	0	0	0
P27695	mitochondrial		0	0	0	0	0	0	0	0	0	0	0	0	0	0	0	0	0	0	0	0	0	0	0	0	0	0	0	0	0	0	0	0	0	0	0	0	0	0	0	0	0	0	0	0	0	0	0
P27797	CALR	CALR_HUMAN Calreticulin OS=Homo sapiens OX=9606 GN=CALR PE=1 SV=1	0	153520000	0	184040000	27702000	0	0	9230000	5223500	13368000	24624000	0	11697000	19189000	0	29501000	15066000	37226000	5821500	32708000	41448000	0	40006000	12136000	23016000	12513000	39587000	0	10988000	0	0	90194000	783140000	0	21089000	104620000	89910000	0	101360000	61836000	7907400	0	49143000	32062000	0	4544500	0
P27816	NA		0	0	97155000	18740000	0	0	0	82878000	32083000	0	0	94233000	70134000	113670000	0	0	127570000	0	0	81326000	150150000	16639000	123990000	0	0	0	0	0	430740000	0	0	0	0	0	3504500	0	0	0	1155300	0	0	163540000	215990000	0	150380000	112460000	218310000
P27824	NA		0	57680000	0	6470400	8058800	0	4489500	15101000	1496000	9139800	8218900	12867000	0	3156600	9455800	32143000	6493900	11482000	10150000	1253400	22917000	0	7636600	37754000	0	16529000	0	53106000	4297200	0	5636500	0	6237400	11685000	0	15294000	0	56534000	2876800	15297000	3649700	0	6656500	16148000	5424600	2453300	1446300
P27918	CFP	PROP_HUMAN Properdin OS=Homo sapiens OX=9606 GN=CFP PE=1 SV=2	390130000	0	0	0	2279600000	0	0	0	0	0	0	0	0	0	0	0	0	0	384990000	0	0	0	1129000000	0	0	0	0	0	0	0	0	0	0	0	0	50168000	2017299999.9999998	0	0	0	0	0	1508099999.9999998	0	0	0	0
P28062	NA		0	0	0	0	0	0	0	0	0	0	0	0	0	0	0	0	0	0	0	0	0	0	0	0	0	0	0	0	0	0	0	0	0	0	0	0	5641600	0	0	0	0	0	0	0	0	0	4832200
P28066	NA		0	0	0	0	0	7260700	0	0	0	0	0	0	0	0	0	0	0	0	0	0	0	0	28462000	0	0	5322800	0	0	0	0	0	13516000	0	16425000	9531200	0	0	9907700	0	0	0	0	0	0	0	0	0
P28070	PSMB4	PSB4_HUMAN Proteasome subunit beta type-4 OS=Homo sapiens OX=9606 GN=PSMB4 PE=1 SV=4	5520700	0	0	0	0	0	0	0	0	0	0	0	0	0	0	0	0	0	0	0	0	0	0	0	1796800	0	0	0	0	0	0	0	0	0	0	0	0	0	0	0	0	0	0	0	0	0	0
P28072	PSMB6	PSB6_HUMAN Proteasome subunit beta type-6 OS=Homo sapiens OX=9606 GN=PSMB6 PE=1 SV=4	9633700	0	4057500	13663000	0	4832600	0	3610800	2347400	6591400	6299700	11112000	6743800	8655000	11177000	3842300	0	2756400	5626000	0	12279000	0	7732600	0	3486000	9767800	20612000	14506000	0	14064000	17388000	0	15453000	24776000	4464400	0	14803000	26543000	0	19935000	0	9711200	13392000	7271300	6426800	10188000	6619100
P28074	NA		0	9060100	0	0	0	0	0	0	0	0	0	4469500	3023200	3828300	3958400	0	4154100	1788000	3131800	4372300	4411900	0	4454200	0	0	0	0	0	0	0	12613000	0	0	13842000	8568200	0	0	9286500	6001300	5109700	3545500	0	6828800	5234900	3065100	4513000	0
P28288	NA		0	0	0	0	0	0	0	1798400	0	0	0	0	0	0	0	0	0	0	0	0	0	0	0	3334900	0	0	0	0	0	0	0	0	0	0	1937800	7748100	0	5587000	0	0	0	4415200	0	0	0	0	0
P28325	CST5	CYTD_HUMAN Cystatin-D OS=Homo sapiens OX=9606 GN=CST5 PE=1 SV=1	2067399999.9999998	695870000	510190000	2274100000	3511299999.9999995	1161700000	2705600000	482210000	1551899999.9999998	529490000	4063399999.9999995	223890000	313560000	911050000	492170000	526550000	1259300000	994230000	1498799999.9999998	865140000	1791599999.9999998	1290800000	636520000	793520000	1621699999.9999998	1609499999.9999998	347430000	2672100000	1375600000	2085399999.9999998	1447400000	281610000	469460000	1304000000	169820000	944780000	562040000	577530000	572510000	295180000	1064599999.9999999	774040000	1126400000	1510699999.9999998	806100000	1128600000	759240000
P28331	NA		0	0	0	0	0	0	0	0	0	0	0	0	0	0	0	0	0	0	0	0	0	0	0	0	0	0	0	0	0	0	0	0	0	0	0	0	0	0	0	0	0	0	0	0	0	0	0
P28482	NA		0	0	0	0	0	0	0	0	0	0	0	0	0	0	0	0	0	0	0	0	0	0	0	0	0	0	0	0	0	0	0	0	0	0	0	0	0	0	0	0	0	0	0	0	0	0	0
P28676	GCA	GRAN_HUMAN Grancalcin OS=Homo sapiens OX=9606 GN=GCA PE=1 SV=2	0	45128000	0	21648000	23278000	42639000	97704000	20655000	31058000	21411000	72092000	22524000	7870000	4271400	42306000	93190000	9611000	27144000	63827000	9705300	35648000	15850000	40107000	89795000	40027000	66618000	0	169900000	56881000	32336000	0	0	29976000	183640000	17958000	131390000	53147000	130690000	156050000	15042000	1539500	28779000	14308000	64070000	49901000	17547000	1730600
P28799	NA		0	0	0	0	0	7790700	0	0	0	7314300	0	7627300	0	1287300	0	0	860450	0	0	0	0	0	0	0	0	0	7921400	0	0	0	8532300	0	0	12244000	0	13336000	0	0	0	6831100	0	0	1851600	0	0	0	7851200
P28838	NA		0	0	0	0	0	0	0	0	0	0	0	0	0	0	0	0	0	0	0	0	0	0	0	0	0	0	0	0	0	0	0	0	0	0	0	0	0	0	0	0	0	0	0	0	0	0	0
P29034	S100A2	S10A2_HUMAN Protein S100-A2 OS=Homo sapiens OX=9606 GN=S100A2 PE=1 SV=3	85945000	206090000	76615000	187570000	128910000	31619000	150760000	105660000	14840000	103630000	84216000	131100000	0	132670000	177000000	60016000	159240000	37409000	63957000	67225000	166340000	21083000	209260000	104050000	63835000	275800000	0	446830000	203700000	194280000	0	787920000	557960000	553370000	176200000	506550000	130230000	239600000	301990000	343320000	155850000	93566000	167500000	143240000	165780000	155460000	141940000
P29144	TPP2	TPP2_HUMAN Tripeptidyl-peptidase 2 OS=Homo sapiens OX=9606 GN=TPP2 PE=1 SV=4	0	12112000	0	4692500	10619000	0	0	0	0	4583400	0	0	0	8297900	0	0	0	0	0	0	0	0	4537800	0	0	4978700	0	21701000	0	22556000	0	16704000	0	0	0	0	0	0	2650200	5110900	6969000	0	0	0	0	0	0
P29317	NA		0	0	0	0	0	0	0	0	0	0	0	0	0	0	0	0	0	0	0	0	0	0	0	0	0	0	0	0	0	0	0	0	0	0	0	0	0	0	0	0	0	0	0	0	0	0	0
P29373	NA		6557200	3598800	0	0	0	0	3795100	5466200	5023100	12464000	13191000	27031000	10455000	60203000	0	1058700	16156000	1218700	26646000	1585800	17942000	2671400	3203100	0	1881700	610840	0	0	0	0	0	9729500	0	3915000	19993000	2734100	3958800	30403000	0	24098000	4634900	2388200	1388000	9145000	14722000	15834000	1139400
P29401	NA		72764000	173630000	21824000	331950000	367650000	50655000	480850000	142680000	49611000	112570000	86872000	197720000	85488000	105740000	275450000	202780000	86002000	35786000	99693000	84143000	238390000	28379000	181220000	555420000	69329000	93698000	414200000	320300000	159800000	171560000	328380000	506130000	810060000	567400000	129270000	210670000	141100000	506520000	63184000	175990000	93387000	252710000	151620000	309830000	129160000	188250000	154510000
P29508	NA		10300000	54512000	19488000	0	0	0	0	20083000	0	0	7802300	84786000	32682000	31891000	0	17747000	0	2439800	16174000	39160000	1013200	13492000	107440000	3610700	15691000	25061000	0	277870000	5325400	0	0	10657000	258880000	0	0	0	0	104370000	14355000	82460000	0	60544000	214670000	77336000	77636000	48401000	4079200
P29590	NA		0	0	0	0	0	0	0	0	0	0	0	0	0	0	0	0	0	0	0	0	0	0	0	0	0	0	0	0	0	0	0	0	0	0	0	0	0	0	0	0	0	0	0	0	0	0	0
P29692	NA		0	0	0	0	0	0	0	18931000	0	0	0	0	0	25572000	0	0	42867000	0	0	0	0	0	0	0	0	0	0	0	0	0	159770000	0	0	0	0	0	1166000	0	0	0	0	32606000	0	0	24768000	26083000	0
P29966	MARCKS	MARCS_HUMAN Myristoylated alanine-rich C-kinase substrate OS=Homo sapiens OX=9606 GN=MARCKS PE=1 SV=4	0	0	0	23457000	0	0	0	12685000	0	95924000	0	11656000	0	0	0	0	0	0	0	0	0	0	0	0	0	0	47478000	0	0	0	0	0	0	0	0	0	12345000	0	0	0	0	0	0	0	0	0	0
P30038	NA		0	0	0	0	0	0	0	0	0	0	0	0	0	0	0	0	0	0	0	0	0	0	0	0	0	0	0	0	0	0	0	0	0	0	0	0	0	0	0	0	0	0	0	0	0	0	0
P30040	NA		0	0	0	0	0	0	0	0	0	0	0	0	0	0	0	0	0	0	0	0	0	0	0	0	0	0	0	0	0	0	0	0	0	0	0	0	0	0	0	0	0	0	0	0	0	0	0
P30041	PRDX6	PRDX6_HUMAN Peroxiredoxin-6 OS=Homo sapiens OX=9606 GN=PRDX6 PE=1 SV=3	0	107950000	0	77070000	0	0	0	44118000	0	4312800	0	0	30397000	61889000	0	10424000	0	0	2001500	4009700	2488800	0	0	41962000	32873000	68365000	0	110250000	0	5274500	246090000	5909500	0	161360000	0	84203000	0	154910000	64728000	130350000	14382000	18373000	14707000	26581000	45070000	5803700	22399000
P30043	BLVRB	BLVRB_HUMAN Flavin reductase (NADPH) OS=Homo sapiens OX=9606 GN=BLVRB PE=1 SV=3	5432900	9946000	0	0	14551000	0	0	0	0	0	6404800	0	1948900	3705000	9368500	0	10150000	0	0	0	5423700	0	4323700	12721000	3887300	0	172420000	35511000	0	12009000	38072000	59378000	26540000	36671000	0	15077000	9825900	10971000	4247200	0	0	0	0	0	0	0	0
P30044	NA		38812000	105100000	12788000	60955000	67064000	27304000	56828000	17810000	9845800	34109000	26456000	46202000	24223000	27411000	52549000	17140000	0	10531000	18895000	29131000	30191000	5021400	29103000	31252000	28709000	43129000	58301000	81862000	48982000	67235000	105650000	127070000	137400000	122040000	15962000	52202000	46346000	79215000	31969000	97230000	23873000	53237000	35749000	40299000	26926000	26937000	22491000
P30046	NA		0	0	0	0	0	0	0	0	0	0	0	0	0	0	0	0	0	0	0	0	0	0	0	0	0	0	0	0	0	0	0	0	36224000	7994100	0	12244000	0	0	0	0	0	0	0	0	0	7182700	0
P30048	NA		0	0	0	0	6722300	0	7842500	2322800	0	0	0	4329600	0	7039600	10130000	7616000	6236400	0	0	0	9432300	0	3559800	4273400	2722900	0	0	21216000	9801100	0	14433000	20051000	32952000	20229000	0	10262000	0	0	8058900	0	2206500	0	10475000	25346000	2301300	0	0
P30049	mitochondrial		0	0	0	0	0	0	0	0	0	0	0	0	0	0	0	0	0	0	0	0	0	0	0	0	0	0	0	0	0	0	0	0	0	0	0	0	0	0	0	0	0	0	0	0	0	0	0
P30050	NA		0	0	0	0	0	0	0	0	0	0	0	0	0	0	0	0	0	0	0	0	0	0	0	0	0	0	0	0	0	0	0	0	0	0	0	0	0	0	0	0	0	0	0	0	0	0	0
P30085	NA		0	0	0	0	0	0	0	0	0	0	0	0	0	0	0	0	0	0	0	0	0	0	0	0	0	25020000	0	43358000	0	0	0	0	0	0	0	0	0	0	0	0	0	10766000	0	0	0	0	0
P30086	PEBP1	PEBP1_HUMAN Phosphatidylethanolamine-binding protein 1 OS=Homo sapiens OX=9606 GN=PEBP1 PE=1 SV=3	0	93799000	0	118780000	284760000	17957000	48462000	24054000	11061000	19947000	140950000	50520000	45485000	64680000	173080000	47053000	115210000	10234000	56047000	100210000	71167000	21544000	65579000	108760000	58495000	34986000	108410000	160250000	20914000	178170000	128870000	108160000	80869000	102510000	0	55617000	0	64289000	42033000	11495000	91704000	122570000	58220000	37187000	57885000	41303000	48420000
P30101	PDIA3	PDIA3_HUMAN Protein disulfide-isomerase A3 OS=Homo sapiens OX=9606 GN=PDIA3 PE=1 SV=4	115030000	81647000	0	37610000	85181000	1790300	64396000	79574000	18187000	53659000	31870000	92602000	15409000	118170000	59579000	72431000	79812000	7726800	38427000	26726000	126440000	7482000	144650000	167810000	27360000	26432000	26802000	137230000	11912000	61799000	162360000	186200000	217610000	117090000	82496000	52107000	67941000	164570000	34330000	112700000	38869000	48201000	75084000	149410000	65987000	72174000	72195000
P30153	NA		17670000	58594000	0	25407000	56778000	7854600	0	23763000	2055400	17996000	6413900	22977000	31946000	0	17301000	8026800	30713000	4168500	6967800	9862000	0	0	18797000	0	0	28377000	13240000	50726000	16958000	20335000	56597000	80045000	0	38607000	0	17227000	21295000	23701000	18352000	70688000	18556000	0	13962000	18024000	13797000	0	9519100
P30405	NA		0	0	0	0	0	0	0	0	0	0	0	0	0	0	0	0	0	0	0	0	0	0	0	0	0	0	0	0	0	0	0	0	0	0	0	0	0	0	0	0	0	0	0	0	0	0	0
P30519	NA		0	8594500	0	0	9904300	5136000	0	0	0	3053500	0	5216300	0	8274200	6245600	0	4189300	0	1010400	0	4850400	0	10399000	0	0	4102400	0	11784000	6479600	8354400	12665000	0	31436000	24426000	4070300	5525000	0	12315000	10403000	13166000	2970600	663900	3813800	5231800	2959300	0	2509800
P30622	NA		0	0	0	0	0	0	0	0	0	0	0	0	2503900	1234400	0	0	0	0	0	0	0	0	5004900	0	0	0	0	7253400	0	0	0	0	0	8249200	0	0	0	0	0	0	0	0	0	0	0	0	1815500
P30679	GNA15	GNA15_HUMAN Guanine nucleotide-binding protein subunit alpha-15 OS=Homo sapiens OX=9606 GN=GNA15 PE=1 SV=3	2699000	4979400	0	0	0	0	0	0	0	0	0	0	0	0	2675700	0	0	0	0	0	0	0	0	0	0	0	0	0	0	0	0	0	0	0	0	0	0	0	0	0	0	1578700	0	0	0	0	0
P30711	NA		0	0	0	0	0	0	0	0	0	0	0	0	0	0	0	0	0	0	0	0	0	0	0	0	0	0	0	0	0	0	0	0	0	0	0	0	0	0	0	0	0	0	0	0	0	0	0
P30740	NA		108740000	248020000	10124000	63687000	197500000	31780000	87140000	139290000	38349000	64214000	31228000	147180000	131510000	122660000	98406000	94464000	54356000	16083000	73009000	98187000	182600000	21848000	169490000	32529000	44742000	149000000	280420000	501560000	124830000	51082000	383740000	579550000	729280000	245730000	506880000	523620000	80185000	808470000	61494000	201150000	42670000	169180000	577410000	220990000	63459000	116360000	34274000
P30838	NA		43570000	75913000	0	95500000	174230000	42323000	69468000	3674600	2264200	20534000	48778000	33797000	25485000	36652000	45906000	11079000	35298000	0	24219000	48519000	46007000	6640100	17530000	15284000	39705000	78472000	0	152890000	111850000	88526000	27294000	0	130160000	157080000	43442000	63447000	79955000	229070000	20063000	76659000	33249000	15019000	50486000	49194000	42204000	39730000	12582000
P31025	NA		2565700	398870000	8735800	364390000	1588399999.9999998	53778000	2725000000	163130000	442700000	0	1982899999.9999998	183900000	227140000	271110000	174620000	72761000	2668500000	1004799999.9999999	0	400510000	135730000	516410000	119010000	15968000	1943699999.9999998	638300000	0	0	3929599999.9999995	222710000	1858599999.9999998	168320000	0	502040000	6022100	0	279410000	175090000	0	2022799999.9999998	5677000000	699340000	574270000	1981899999.9999998	542360000	810720000	44935000
P31040	NA		2348300	5028600	0	4667000	7705700	0	0	687240	0	4186300	0	1750100	2053100	3117900	0	1889300	3189300	928270	1684000	2340900	7243800	0	5250800	0	0	4231500	0	9777700	2357300	4421100	15754000	0	0	0	1103200	0	0	5241100	5953800	2850300	1271100	1501400	5052400	2284600	2883500	3037400	0
P31146	CORO1A	COR1A_HUMAN Coronin-1A OS=Homo sapiens OX=9606 GN=CORO1A PE=1 SV=4	7841800	12636000	6239600	1082300	37644000	6793800	4593700	9334400	9025600	16488000	2701100	17675000	3527000	9598800	20954000	2091400	20038000	4712300	13715000	9527100	23352000	3237500	30294000	30228000	10146000	14882000	0	157630000	17611000	35833000	105120000	0	48411000	47229000	7472000	0	21212000	62219000	6831400	12649000	3603600	5133200	8296600	28392000	3919200	14111000	3049100
P31151	NA		0	0	265410	0	0	0	0	0	0	6052500	0	0	0	0	0	0	11140000	1008400	15379000	0	48565000	2438200	81731000	13684000	24375000	1252000	0	0	0	13935000	52936000	49392000	91491000	0	0	2001600	0	0	20731000	0	0	23621000	7510300	3722300	8841600	40074000	18731000
P31153	NA		0	0	0	0	0	1372300	0	3215500	0	3714500	2534300	0	0	0	0	0	0	0	0	0	0	0	0	0	0	0	0	0	0	0	0	0	0	0	0	0	0	0	0	0	0	0	3388100	4345300	0	0	0
P31930	mitochondrial		21152000	16576000	0	34023000	10629000	2196100	15667000	16751000	46179000	7419000	54655000	7171100	6308200	13149000	25576000	7720900	12280000	2936600	3765700	17009000	15826000	1073200	34942000	31828000	3935900	24249000	0	25727000	18275000	10390000	81829000	14534000	27530000	29974000	0	55936000	44695000	50037000	24529000	46817000	5452200	9456800	23113000	13010000	23583000	8772800	6907100
P31939	NA		0	0	0	0	0	0	0	0	0	0	0	8065900	0	5112700	0	1059100	0	777370	783650	0	2847500	0	3521400	5219200	0	0	0	12943000	0	0	10617000	0	0	10606000	0	0	0	8868200	6805800	0	0	0	4160500	2882300	0	0	0
P31942	NA		0	8121500	0	0	0	0	0	0	0	5179400	0	0	0	0	0	0	2111600	0	0	0	0	0	3724800	0	0	0	9437000	0	0	0	0	0	0	14988000	0	10444000	0	0	0	0	0	0	0	0	0	5192600	2309500
P31943	N-terminally processed		2411700	0	0	7874600	0	0	2996700	0	29663000	688340	4684200	0	0	28305000	6294600	7732000	13633000	4069100	6185500	10780000	180030000	29669000	0	0	6830800	0	3889500	0	0	148360000	705210000	126840000	2735100	320420000	55219000	0	0	0	0	345190000	0	145890000	149070000	33330000	12723000	26669000	0
P31944	mature form,Caspase-14 subunit p10		0	12845000	0	0	0	0	0	0	0	0	6128300	0	0	0	0	0	0	4446700	6041800	0	0	0	8849700	0	0	11502000	0	0	0	0	50421000	89941000	0	0	0	0	0	8640000	0	0	0	0	0	0	0	0	0
P31946	NA		8208500	13134000	0	10809000	19269000	4413200	0	5888100	0	6108900	5889300	9077300	4761200	4523400	0	4722900	0	0	2958700	6543100	7139200	2154800	7417500	12999000	5758900	0	0	17179000	0	0	27987000	0	17063000	0	0	0	10237000	14108000	0	19674000	0	9194300	5463300	10689000	5794900	6201400	6626200
P31947	NA		616780000	2173700000	265460000	1840399999.9999998	2586500000	21508000	880570000	1075000000	185210000	899330000	1421500000	1437900000	1031199999.9999999	1242700000	2068299999.9999998	525980000	1392700000	247190000	492080000	1073599999.9999999	1529899999.9999998	129510000	1531199999.9999998	547930000	583040000	1124900000	1156200000	3251299999.9999995	631460000	2091899999.9999998	4397300000	6238899999.999999	6314299999.999999	3714899999.9999995	1093100000	4595100000	895030000	2189800000	2622400000	3106399999.9999995	805340000	1253500000	1674499999.9999998	1847599999.9999998	1464199999.9999998	1205600000	1557299999.9999998
P31948	NA		0	6107700	3365300	0	61413000	0	0	3143200	7060900	0	5892500	6131500	0	0	232960000	164010000	126360000	0	795070	0	4699100	0	2706900000	0	3153200	6373000	0	820490000	0	0	932880000	0	0	0	0	0	0	0	0	0	0	360480000	0	0	0	55217000	0
P31949	N-terminally processed		172490000	473560000	117110000	0	269060000	58675000	263040000	148970000	59876000	359000000	104580000	177940000	363570000	286180000	313700000	138730000	225800000	74119000	159320000	182960000	289820000	60579000	208790000	232580000	76689000	417100000	454570000	752880000	230460000	509200000	713140000	952310000	942290000	822890000	218620000	592300000	212020000	490290000	372870000	391480000	134000000	206220000	360290000	265020000	205080000	229340000	118780000
P31997	CEACAM8	CEAM8_HUMAN Carcinoembryonic antigen-related cell adhesion molecule 8 OS=Homo sapiens OX=9606 GN=CEACAM8 PE=1 SV=2	0	0	0	0	0	0	0	0	0	0	0	0	0	0	0	4135200	0	0	0	0	2070600	0	0	6298900	0	0	0	0	0	0	0	0	0	0	0	0	0	0	0	0	0	2252600	0	3138300	0	0	1829900
P32119	NA		39244000	65695000	33353000	78247000	94752000	21397000	71281000	35271000	10376000	52524000	40806000	65971000	29163000	51678000	85286000	44236000	60891000	14789000	26481000	45143000	122950000	11087000	87922000	31835000	54569000	62169000	689660000	204690000	47304000	75917000	71466000	270220000	183930000	209190000	57112000	202370000	95613000	137900000	49481000	87377000	73382000	61474000	118240000	64122000	92605000	54740000	109950000
P32320	CDA	CDD_HUMAN Cytidine deaminase OS=Homo sapiens OX=9606 GN=CDA PE=1 SV=2	3294700	5972200	0	3804700	0	0	7954700	2071100	0	2539900	0	5707500	2082000	5562500	12364000	6390000	3697900	1731100	2599400	2960600	4229300	806900	8964200	6129200	4908900	16228000	8718700	17956000	0	5722700	11334000	10601000	47460000	13840000	3023600	12313000	0	11103000	9106000	3601600	3917400	7232100	2748600	0	2463300	3090800	0
P32456	GBP2	GBP2_HUMAN Guanylate-binding protein 2 OS=Homo sapiens OX=9606 GN=GBP2 PE=1 SV=3	0	0	0	7647600	0	0	7890300	7242800	0	10495000	0	0	0	12099000	4146500	0	6746300	0	0	0	5087700	0	19360000	5853900	2712400	0	0	21301000	8452500	11737000	19217000	0	0	10872000	0	7266300	0	11500000	5195200	13754000	0	0	5500900	10823000	4797900	4853300	4453200
P32926	DSG3	DSG3_HUMAN Desmoglein-3 OS=Homo sapiens OX=9606 GN=DSG3 PE=1 SV=2	4229200	82223000	538580	0	42487000	4958700	1716700	7419100	5300900	166020000	329850000	29223000	6807900	47490000	7145600	3264500	21346000	15323000	18510000	34566000	54516000	7246700	214340000	36802000	30484000	42685000	0	100820000	7081400	2166900	111590000	0	0	127580000	0	0	0	76660000	0	79435000	10332000	0	10409000	19213000	22933000	44237000	1041000
P32969	RPL9	RL9_HUMAN Large ribosomal subunit protein uL6 OS=Homo sapiens OX=9606 GN=RPL9 PE=1 SV=1	0	0	0	3542800	0	0	7835300	0	0	0	0	0	1686400	1247900	9062500	1370000	0	820420	602330	1305200	0	0	5942100	0	1170600	0	0	2408900	0	0	0	0	0	0	0	709800	0	2405300	0	0	8460000	3058300	2424200	5288000	4403000	2488700	3620100
P33121	NA		0	0	0	0	0	0	0	0	0	0	0	0	0	0	0	0	0	0	0	0	0	0	0	0	0	0	0	0	0	0	0	0	0	0	0	0	0	0	0	0	0	0	0	0	0	0	0
P33176	NA		0	0	0	0	0	0	2794700	34480000	0	1041700	0	15801000	0	0	2174500	1745400	1627100	0	0	0	5534500	0	0	0	0	0	0	0	0	0	0	0	26807000	0	3116900	4589200	21502000	5151900	3311400	4536900	0	5151400	0	2071300	1733100	1707100	0
P33241	NA		0	0	0	0	2288100	0	7119200	0	0	0	0	0	0	0	0	0	0	0	0	0	0	0	1648600	0	0	0	0	0	0	0	0	0	0	0	0	0	0	0	0	0	0	0	0	2173100	0	0	0
P33908	NA		0	0	0	0	0	0	0	0	8988100	7164600	0	0	3556800	0	0	3420800	0	0	2861200	0	0	0	0	6933300	12200000	0	0	0	0	0	9438900	0	0	0	0	0	0	0	17387000	0	0	0	3326000	0	0	0	0
P34096	RNASE4	RNAS4_HUMAN Ribonuclease 4 OS=Homo sapiens OX=9606 GN=RNASE4 PE=1 SV=3	0	0	0	0	0	0	0	0	0	0	0	0	0	0	0	0	0	0	0	0	0	0	0	0	0	0	0	0	0	0	0	0	0	0	0	0	0	0	0	0	0	0	0	0	0	0	0
P34896	NA		0	0	0	0	0	0	0	0	0	0	1361300	4801300	3132800	4984000	0	2546800	2380100	756920	1404500	3146400	7879100	1159000	7518400	0	2430800	16781000	0	7124100	4154600	0	14620000	41218000	0	0	0	6643800	0	7135500	13317000	6872500	0	4012600	7457700	0	1746300	5783300	6005700
P34913	NA		0	0	0	0	0	0	0	0	0	0	0	0	0	0	0	0	0	0	0	0	0	0	0	0	0	0	0	0	0	0	0	0	0	0	0	0	0	0	0	0	0	0	0	0	0	0	0
P34932	NA		0	0	0	0	0	0	0	0	0	0	0	0	0	0	0	0	0	0	0	0	0	0	0	0	0	0	0	0	0	0	0	0	0	0	0	0	0	11054000	3044000	7963500	0	0	5206200	0	0	3899500	0
P35221	NA		34329000	13749000	0	23484000	9158200	21504000	49322000	18667000	0	18138000	11562000	12600000	0	26092000	0	0	2379300	3200300	12177000	3185200	0	0	18247000	14311000	0	23053000	0	16106000	38953000	8648600	92880000	85821000	0	0	16136000	19603000	27162000	26663000	10163000	0	0	0	0	0	6310600	21226000	23301000
P35222	CTNNB1	CTNB1_HUMAN Catenin beta-1 OS=Homo sapiens OX=9606 GN=CTNNB1 PE=1 SV=1	0	8922100	0	0	0	4954400	0	0	0	0	0	0	0	0	0	0	0	1884500	0	0	0	0	0	0	0	0	0	0	7945400	0	13912000	0	315670000	0	0	0	0	0	0	0	0	0	0	0	9228700	15358000	0
P35232	NA		0	0	0	0	1227700	0	0	0	0	2913900	0	0	0	0	0	0	0	0	0	0	0	0	10816000	0	0	0	2830100	0	0	0	7881400	0	48006000	0	0	0	0	0	0	0	0	0	0	0	4416100	0	0
P35237	SERPINB6	SPB6_HUMAN Serpin B6 OS=Homo sapiens OX=9606 GN=SERPINB6 PE=1 SV=3	0	0	0	12626000	0	0	0	0	0	0	0	12674000	0	0	0	0	0	0	0	0	0	0	0	0	0	0	0	0	0	0	0	63471000	0	0	0	0	0	0	0	0	0	3466800	0	0	0	0	3485600
P35244	RPA3	RFA3_HUMAN Replication protein A 14 kDa subunit OS=Homo sapiens OX=9606 GN=RPA3 PE=1 SV=1	0	0	0	0	0	0	0	0	0	0	0	0	0	0	0	0	0	0	0	0	2873500	0	0	1254000	0	0	0	0	0	0	0	0	0	0	0	0	0	0	0	0	0	0	0	0	0	1690000	0
P35268	RPL22	RL22_HUMAN Large ribosomal subunit protein eL22 OS=Homo sapiens OX=9606 GN=RPL22 PE=1 SV=2	0	0	0	0	0	0	0	0	0	0	0	0	0	0	0	0	0	0	0	0	0	0	0	0	0	0	0	0	0	0	0	0	0	0	0	0	0	0	0	0	0	0	0	0	0	0	0
P35321	SPRR1A	SPR1A_HUMAN Cornifin-A OS=Homo sapiens OX=9606 GN=SPRR1A PE=1 SV=2	736000000	2713500000	28432000	335210000	2824000000	420330000	1779299999.9999998	808150000	223970000	664180000	731950000	1230600000	531680000	1065299999.9999999	1726599999.9999998	693090000	1176800000	331190000	672540000	1598999999.9999998	2048999999.9999998	507250000	1483199999.9999998	732720000	520950000	2011099999.9999998	3498399999.9999995	4116099999.9999995	1870199999.9999998	2210200000	7950499999.999999	5735800000	7304499999.999999	3841999999.9999995	1755299999.9999998	3398499999.9999995	2114099999.9999998	2412800000	3012599999.9999995	2511400000	690510000	1210400000	1395800000	1341800000	1225500000	2422200000	2353000000
P35542	SAA4	SAA4_HUMAN Serum amyloid A-4 protein OS=Homo sapiens OX=9606 GN=SAA4 PE=1 SV=2	0	0	0	0	0	0	0	0	0	0	0	0	0	0	0	0	0	0	0	0	0	0	0	0	0	0	0	0	0	0	0	0	0	0	0	0	0	0	0	0	0	0	0	0	0	0	0
P35573	NA		0	0	0	0	0	0	19606000	0	0	0	0	0	0	0	0	0	0	0	0	0	0	0	0	0	0	0	0	0	0	0	0	0	0	0	0	0	0	0	0	0	0	0	0	0	0	0	0
P35579	NA		139630000	313450000	148850000	277520000	296780000	36663000	338800000	297640000	69756000	162220000	65849000	247650000	106050000	231930000	392430000	293360000	193170000	59761000	164870000	176500000	538650000	19358000	522670000	430450000	91898000	200810000	844910000	1298000000	298440000	248730000	1165500000	1430800000	1528899999.9999998	1203900000	238700000	936000000	486670000	870940000	549170000	455430000	189880000	309370000	301510000	472690000	288840000	237950000	242490000
P35580	NA		0	0	0	0	0	0	0	0	0	0	0	0	0	0	0	0	0	0	0	0	0	0	0	0	0	0	0	0	0	0	0	0	0	0	0	0	0	0	0	0	0	0	0	0	0	0	0
P35606	NA		0	18787000	0	0	17915000	0	0	3415900	8563600	0	3515500	0	0	0	7177200	3990000	0	0	0	0	8726600	0	12355000	0	0	0	0	0	19833000	9804000	16297000	0	44021000	24502000	0	5537600	0	13050000	0	12188000	11972000	4567600	1372300	7420600	3395800	0	8461200
P35609	NA		0	0	0	0	0	0	0	0	0	0	0	0	0	0	0	0	0	0	0	0	0	0	0	0	0	0	0	0	0	0	0	0	0	0	0	0	0	0	0	0	0	0	0	0	0	0	0
P35637	NA		0	5976900	1687300	0	7331000	0	0	3464100	0	4808400	0	3888700	2977600	3920600	4758700	2560900	0	1428900	2362700	3238700	6190200	628570	7040900	614740	1877800	0	7061400	15382000	0	7028300	12766000	25095000	0	0	39004000	9299700	0	6918900	4941400	7868000	3936500	5403500	4105400	7295500	4071400	3614400	4512400
P35813	NA		0	0	0	0	0	0	0	0	0	0	0	0	0	0	0	0	0	0	0	0	0	0	0	0	0	0	0	0	0	0	0	0	0	0	0	0	0	0	0	0	0	0	0	0	0	0	0
P35998	NA		2259900	3497200	0	37604000	4121000	329710	7456700	0	0	6384800	0	5557500	3667700	7524200	0	0	4684300	660820	511390	0	214800	0	0	6579500	0	1298300	2853700	0	0	5658700	0	0	0	21694000	1153300	19852000	0	20218000	0	6481600	0	0	0	0	0	0	0
P36222	CHI3L1	CH3L1_HUMAN Chitinase-3-like protein 1 OS=Homo sapiens OX=9606 GN=CHI3L1 PE=1 SV=2	0	0	0	0	0	0	0	0	0	0	0	0	0	0	0	0	0	0	0	0	0	0	0	0	0	0	0	0	0	0	0	0	0	0	0	0	0	0	0	0	0	0	0	0	0	0	0
P36542	NA		68361000	11304000	0	13572000	61687000	0	13570000	0	0	0	30361000	0	6456300	7011500	12537000	5419400	6659100	9033600	0	4450100	14408000	1277400	14206000	4790600	3417000	18717000	0	17311000	12946000	38993000	35727000	25156000	34896000	64091000	0	16151000	7519800	13823000	0	0	7681500	11772000	10697000	9143000	12322000	10865000	10088000
P36543	NA		0	0	0	0	0	0	0	0	0	0	0	0	0	0	0	0	0	0	0	0	0	0	0	0	0	0	0	0	0	0	0	0	0	0	0	0	0	0	0	0	0	0	0	0	0	0	0
P36578	RPL4	RL4_HUMAN Large ribosomal subunit protein uL4 OS=Homo sapiens OX=9606 GN=RPL4 PE=1 SV=5	24833000	56354000	60514000	52072000	64318000	19104000	28417000	26846000	6191200	34610000	16875000	34480000	6267500	36209000	58862000	20013000	74528000	16586000	23354000	47602000	72783000	6347600	74681000	27048000	22053000	43245000	18721000	81771000	73185000	56709000	104130000	0	100950000	177960000	8357900	66272000	56073000	82535000	28399000	85685000	47775000	56058000	48614000	54489000	27926000	45577000	30658000
P36871	NA		0	0	0	0	0	0	0	0	0	0	0	0	0	0	0	0	0	0	0	0	2317400	0	0	0	0	0	0	0	0	0	0	0	0	0	0	0	0	0	0	0	0	0	0	0	0	0	0
P36952	NA		91997000	152850000	32691000	284530000	219360000	32097000	89897000	27242000	15541000	71127000	282220000	132310000	316430000	69436000	95319000	139880000	98277000	37330000	75908000	91469000	86659000	12199000	83697000	39247000	65831000	84878000	1836099999.9999998	100960000	102470000	64063000	1537199999.9999998	827790000	624220000	550380000	125020000	135090000	207730000	132870000	5378500	140020000	72912000	176820000	208510000	215350000	229210000	200060000	192850000
P36955	NA		0	0	0	0	0	0	0	0	0	0	0	0	0	0	0	0	0	0	0	0	0	0	0	0	0	0	0	0	0	0	0	0	0	0	0	0	0	0	0	0	0	0	0	0	0	0	0
P36957	NA		0	0	0	0	0	0	0	0	0	0	0	0	0	0	0	0	0	0	0	0	0	0	0	0	0	0	0	0	0	0	0	0	0	0	0	0	0	0	0	9086300	0	0	0	0	0	0	0
P37108	SRP14	SRP14_HUMAN Signal recognition particle 14 kDa protein OS=Homo sapiens OX=9606 GN=SRP14 PE=1 SV=2	0	0	0	0	0	0	0	0	0	0	0	0	0	0	0	0	0	0	0	0	0	0	0	0	0	0	0	0	0	0	0	0	0	0	0	0	0	0	0	0	0	0	0	0	0	0	0
P37198	NUP62	NUP62_HUMAN Nuclear pore glycoprotein p62 OS=Homo sapiens OX=9606 GN=NUP62 PE=1 SV=3	0	0	0	0	0	0	0	0	0	0	0	0	0	0	0	0	0	0	0	0	0	0	0	0	0	0	0	0	0	0	0	0	0	0	0	0	0	0	0	0	0	0	0	0	0	0	0
P37802	NA		0	45005000	0	0	0	0	0	11873000	0	0	8636700	28767000	3323200	15187000	5026500	15459000	5908200	4667700	5184300	8375500	6333700	4471400	6380000	0	6834700	4652800	7344100	0	0	0	9535500	0	0	0	0	9486000	0	39067000	0	37141000	3999300	14542000	3059300	5876400	6224800	25293000	18981000
P37837	NA		431980000	1880299999.9999998	5649100	93004000	205410000	16145000	121710000	55222000	7267400	35400000	29438000	32836000	23280000	33031000	79725000	70134000	41586000	8603600	36311000	695440000	75314000	5565300	68382000	130160000	18788000	38964000	136980000	200010000	52999000	58036000	89950000	28809000	93667000	241400000	66097000	125180000	27112000	72449000	53809000	723770000	43096000	62472000	90658000	93475000	37534000	25203000	51385000
P38117	NA		0	0	0	0	0	0	0	0	0	0	0	0	0	1797600	0	0	0	0	0	0	0	0	3427900	0	0	0	0	0	0	0	0	0	0	0	0	0	0	0	0	0	0	0	2455000	0	0	0	0
P38606	NA		0	0	0	143320000	0	0	0	11880000	0	0	0	0	0	0	0	0	0	0	0	0	954290	0	636240	457430	0	0	0	260330000	0	0	0	0	112750000	0	0	0	0	0	0	0	0	139520000	0	0	0	523290	6425700
P38646	mitochondrial		0	10401000	0	0	0	0	0	4257500	0	0	15229000	5741900	2165700	0	19603000	3970200	0	2904900	0	4040900	12596000	0	9395900	0	0	14474000	14586000	47345000	0	0	0	0	0	0	0	44615000	0	0	0	0	0	0	0	0	5289400	15976000	5209700
P38919	N-terminally processed		0	0	0	0	0	0	0	0	0	0	0	0	0	0	0	0	0	0	0	0	0	0	0	0	0	0	0	0	0	0	0	0	0	0	0	0	0	0	0	0	0	0	0	0	0	0	0
P39019	RPS19	RS19_HUMAN Small ribosomal subunit protein eS19 OS=Homo sapiens OX=9606 GN=RPS19 PE=1 SV=2	9954000	14727000	2168500	12706000	10329000	15404000	19577000	5321800	0	10252000	2639900	33907000	3689100	21384000	5489600	0	4913200	1964200	5379300	6087900	56506000	1500000	27631000	2942000	3170900	25128000	6027600	10569000	30803000	7788700	15940000	32946000	33756000	16086000	11591000	13470000	3452700	6660400	0	47487000	19048000	13010000	11626000	13329000	9090600	28652000	7705500
P39023	NA		47405000	160660000	15524000	66025000	195760000	22604000	143640000	58841000	13526000	90950000	51801000	286000000	63093000	108810000	69873000	52717000	136730000	38857000	37637000	68947000	165310000	14089000	156730000	62423000	32138000	188180000	189740000	286740000	85641000	111550000	207650000	373220000	179230000	403810000	89973000	200890000	75515000	250750000	152920000	234180000	51370000	92156000	110210000	155730000	122760000	64179000	87231000
P39656	NA		0	0	0	7659100	0	0	0	0	0	0	0	0	0	5608800	3378700	5117900	0	1406200	2523100	5243500	10584000	0	7771000	5870900	0	15488000	19425000	14375000	0	0	11946000	0	29332000	23092000	8217200	16502000	5403800	16398000	13504000	8912700	0	6316600	2821600	9772500	4806400	5784600	7360900
P40121	NA		0	19697000	0	0	0	0	0	0	1497900	24666000	0	53269000	13971000	27132000	8539200	11000000	2860500	1312600	20700000	16981000	30234000	0	25825000	21356000	5668700	0	14410000	0	0	0	0	17533000	0	0	4637200	0	0	0	0	45927000	0	30586000	2328200	47819000	26262000	61199000	0
P40189	NA		0	3668300	0	0	0	0	0	0	0	0	0	0	0	0	0	0	0	0	0	0	0	0	0	0	0	0	0	0	0	0	0	0	0	0	0	0	0	0	0	0	0	0	0	0	0	0	0
P40199	CEACAM6	CEAM6_HUMAN Carcinoembryonic antigen-related cell adhesion molecule 6 OS=Homo sapiens OX=9606 GN=CEACAM6 PE=1 SV=4	0	0	0	0	0	0	0	6660300	2410900	4691600	0	0	2558200	7765100	0	5120800	3621400	0	2365400	5078900	0	0	0	0	2435900	0	66518000	0	0	0	0	0	0	0	11120000	20132000	0	28736000	23758000	0	0	0	2799000	8470700	12659000	0	0
P40227	NA		0	0	0	0	3790000	0	0	0	0	0	0	0	0	12611000	0	0	0	1988500	0	0	0	0	0	0	0	0	0	0	0	0	0	0	0	0	0	0	6762600	0	0	0	0	0	0	0	0	0	0
P40394	NA		19321000	44990000	0	35558000	37528000	23945000	14338000	10740000	4479800	22596000	79430000	39602000	0	12791000	46059000	12344000	54169000	4193300	10128000	36314000	28144000	0	17059000	6985200	46495000	23317000	1915300	125390000	40147000	37895000	97774000	79689000	237830000	123460000	28366000	34356000	16138000	71113000	35400000	34953000	43766000	77163000	39774000	74660000	44011000	35720000	16502000
P40616	NA		0	0	0	0	0	0	0	0	0	0	0	0	1485900	0	0	0	0	0	0	0	0	0	4898500	0	0	0	0	0	0	766580	0	0	0	0	0	0	0	0	0	0	0	2901900	0	0	0	0	0
P40763	NA		0	0	0	0	0	0	0	0	0	0	0	0	0	0	0	11814000	0	0	0	0	0	0	6677100	0	0	0	0	0	0	0	0	0	0	0	0	0	0	0	0	0	0	0	2284700	0	0	0	0
P40925	NA		0	0	0	0	3319400	0	6312800	2274900	941520	0	0	0	0	1349800	0	0	883830	0	0	29886000	0	0	1518400	0	1671600	0	0	0	0	0	0	0	233960000	0	0	0	0	0	1235100	0	0	0	2211500	0	0	0	0
P40926	NA		17673000	131540000	1371900	12834000	57778000	15958000	60236000	16514000	5915200	13811000	24672000	37824000	18427000	123610000	59175000	51324000	39499000	8235700	19558000	152620000	42004000	4770600	41162000	0	34835000	34703000	89875000	129800000	41274000	0	347170000	163800000	516290000	133320000	49779000	137740000	44383000	89365000	67581000	64817000	22350000	43254000	126580000	117430000	37511000	37537000	64158000
P40939	mitochondrial,Long-chain enoyl-CoA hydratase,Long chain 3-hydroxyacyl-CoA dehydrogenase		19241000	43822000	0	0	26542000	0	7928500	0	0	2912800	7021300	8948300	12729000	38868000	39607000	12377000	21373000	6987000	9719000	40878000	25345000	1965500	23360000	9531200	11763000	28268000	34803000	45192000	10379000	14283000	79816000	25075000	22041000	23414000	0	14447000	18716000	33791000	8903600	13896000	8531500	27281000	34158000	38988000	25167000	17446000	12838000
P41091	NA		0	0	0	0	0	0	0	0	0	0	0	0	0	0	0	0	4848700	0	0	0	2666200	0	0	0	0	0	0	0	3819400	0	0	32206000	18731000	9522700	0	2182100	0	0	0	0	0	0	0	0	0	0	0
P41218	MNDA	MNDA_HUMAN Myeloid cell nuclear differentiation antigen OS=Homo sapiens OX=9606 GN=MNDA PE=1 SV=1	0	0	0	8852000	275800000	0	79085000	5380800	6806500	65632000	0	0	0	5843800	28850000	5372400	13274000	39101000	42106000	3382500	66397000	1386200	7695700	3295100	2977400	105440000	0	0	0	122350000	67703000	0	0	32479000	0	0	0	0	0	0	1251900	29441000	64284000	24648000	61834000	105100000	3302500
P41227	NA		0	0	0	0	0	0	0	0	0	0	0	0	0	0	0	0	0	0	0	0	0	0	0	0	0	2290400	0	0	0	0	0	0	0	0	0	0	0	0	0	0	0	0	0	0	0	0	0
P41240	NA		0	0	0	0	0	0	0	0	0	0	0	0	0	0	0	0	0	0	0	0	0	0	0	0	0	0	0	0	0	0	0	0	0	0	0	0	0	0	0	0	0	0	0	0	0	0	0
P41250	NA		0	0	0	1203700	0	0	0	3163400	5308900	0	0	5208900	0	0	0	1157400	0	0	0	0	0	6784400	0	0	0	0	0	0	0	1575200	0	11491000	0	0	0	8860400	0	0	11607000	25749000	0	6298000	0	0	0	0	0
P41252	cytoplasmic		0	0	0	0	0	0	0	0	0	0	0	0	0	0	0	0	0	0	0	0	0	0	0	0	0	0	0	0	0	0	0	0	0	0	0	0	0	0	0	0	0	0	0	0	0	0	0
P41439	NA		0	0	0	0	0	0	0	0	0	0	0	0	0	0	0	0	0	0	0	0	0	0	0	0	0	0	0	0	0	0	0	0	0	0	0	0	0	0	0	0	0	0	0	0	0	0	0
P41567	NA		0	0	0	0	0	0	0	0	0	0	0	0	0	0	0	0	0	0	0	0	0	0	0	0	0	0	0	0	0	0	0	0	0	0	0	0	0	0	0	0	0	0	0	0	0	0	0
P42224	NA		0	0	0	0	0	0	0	0	0	0	0	0	0	0	0	0	0	0	0	0	0	0	0	0	0	0	0	0	0	0	0	0	0	0	0	0	0	0	0	0	0	0	0	0	0	0	0
P42330	NA		0	0	0	0	0	0	0	0	0	0	0	0	0	0	0	0	0	0	0	0	0	0	0	0	0	0	14346000	0	0	0	0	0	0	0	0	0	0	0	0	0	0	0	0	0	1194400	0	0
P42357	NA		0	0	0	0	0	0	8439700	2209900	745210	0	0	7404800	0	0	0	2618400	0	0	0	1526100	2692300	0	0	0	0	0	0	9772700	0	10072000	10930000	0	0	0	0	0	0	5957100	0	3914500	0	0	0	0	0	0	0
P42566	EPS15	EPS15_HUMAN Epidermal growth factor receptor substrate 15 OS=Homo sapiens OX=9606 GN=EPS15 PE=1 SV=2	0	0	0	0	0	0	0	0	0	0	0	0	0	0	0	0	0	0	0	0	0	0	0	0	0	0	0	0	0	0	0	0	0	0	0	0	0	0	0	0	0	0	0	0	0	0	0
P42677	NA		0	0	0	0	0	11797000	0	0	0	0	0	0	0	2328600	0	0	0	0	0	0	0	0	0	0	0	0	0	0	0	0	0	0	0	0	0	0	0	0	0	0	0	0	0	0	0	0	0
P42704	mitochondrial		0	7214900	0	2508300	4489700	0	3377700	0	0	2239900	0	3134500	821130	2206000	2592500	0	0	0	0	1398900	2058200	0	2667400	2655200	0	0	0	5486200	0	0	7241200	7031700	8600500	10973000	2612700	0	2735300	0	2368500	0	0	0	0	2414200	0	0	1495400
P42765	mitochondrial		0	0	0	0	0	0	0	0	0	0	0	0	0	0	0	0	0	0	0	0	1033000	0	0	0	0	0	0	0	0	0	0	0	0	0	0	0	0	0	0	0	0	0	0	0	0	0	0
P42766	RPL35	RL35_HUMAN Large ribosomal subunit protein uL29 OS=Homo sapiens OX=9606 GN=RPL35 PE=1 SV=2	0	0	0	0	0	0	0	0	0	0	0	0	0	0	0	0	0	0	0	0	0	0	0	0	0	0	0	0	0	0	0	0	0	0	0	0	0	0	0	0	0	0	0	0	0	0	0
P42785	NA		0	0	0	0	9421500	0	0	3617000	0	0	0	0	0	0	7962700	4423000	5283900	0	0	0	0	0	0	0	5854100	5206300	0	0	0	0	0	0	24638000	0	6716200	15864000	11988000	10931000	0	0	0	7116000	0	0	0	2657700	0
P43034	PAFAH1B1	LIS1_HUMAN Platelet-activating factor acetylhydrolase IB subunit beta OS=Homo sapiens OX=9606 GN=PAFAH1B1 PE=1 SV=2	0	0	0	0	0	0	0	0	0	0	0	0	758860	0	0	0	0	0	1071600	1978500	5200000	0	869960	0	1848300	0	0	0	0	0	0	0	0	0	0	0	0	0	0	0	0	0	0	2812300	4065600	0	2720700
P43304	NA		0	0	0	0	0	0	0	0	0	0	0	0	0	0	0	0	0	0	0	0	0	0	0	0	0	0	0	0	0	0	0	0	4142000	2182400	0	0	0	1672600	0	0	0	0	0	0	0	0	0
P43307	NA		2581600	3067000	0	0	0	0	0	3584400	0	0	0	9393500	1027800	3031900	1069500	1819100	3212300	1224800	2498800	1522500	4417100	609440	2372200	3420200	0	3257600	2881200	5919500	0	3458000	4737800	0	0	0	0	0	0	0	17728000	0	0	2082900	0	3484500	2199400	0	0
P43405	NA		0	0	0	0	0	0	0	4872100	0	0	0	0	649970	0	0	4196400	0	0	0	0	0	0	0	0	0	0	0	0	0	0	0	0	0	0	0	0	0	0	0	0	0	0	0	0	0	0	5509500
P43490	NAMPT	NAMPT_HUMAN Nicotinamide phosphoribosyltransferase OS=Homo sapiens OX=9606 GN=NAMPT PE=1 SV=1	2409500	7943000	1147800	27238000	24508000	0	0	6013700	0	0	4539800	6632800	10084000	7700100	26044000	29230000	18460000	7056700	15542000	7911700	32451000	0	113090000	124510000	34721000	7914700	8725200	17282000	9418900	25532000	101360000	35119000	35170000	23857000	4835400	8244600	27587000	103520000	9874500	11594000	17417000	4800000	25214000	11217000	5083400	12787000	16605000
P43652	NA		3370600	0	0	0	8112700	0	12638000	8978000	0	0	0	0	0	0	5919600	4095100	7749200	0	3162800	838580	0	1235300	0	21262000	17760000	5366100	10178000	0	9707600	0	8373500	47279000	95338000	15259000	9706300	7951000	0	0	0	5327800	11824000	0	0	0	0	5034800	15127000
P43686	NA		0	0	0	2499000	0	0	0	25415000	0	16469000	0	11789000	0	12429000	0	14806000	0	0	0	4746000	0	0	0	10947000	0	5467100	156170000	17616000	0	0	0	0	319760000	193210000	82960000	776820000	9986400	59719000	301140000	16053000	0	0	0	9511900	0	0	60476000
P45880	NA		24741000	121930000	16271000	88009000	52528000	0	9017500	12735000	6251700	41715000	0	19807000	24441000	38263000	77525000	38571000	77865000	18616000	11989000	65086000	92097000	5254000	72853000	71190000	24358000	77713000	67395000	94672000	59246000	42577000	361190000	93606000	207420000	285990000	75873000	198630000	39655000	141660000	119680000	122740000	29663000	65996000	69120000	92469000	67509000	63550000	57634000
P45974	NA		0	0	0	24739000	18094000	29136000	60883000	0	8574300	6961300	8198200	10360000	0	0	6437700	0	0	0	0	2174000	0	0	0	0	0	10372000	0	0	0	27245000	0	0	0	12989000	12532000	15069000	8762400	28390000	0	20531000	0	0	0	5499100	0	3443400	0
P46109	CRKL	CRKL_HUMAN Crk-like protein OS=Homo sapiens OX=9606 GN=CRKL PE=1 SV=1	0	0	0	0	0	0	0	0	0	0	0	0	0	0	0	0	0	0	0	0	0	0	0	0	0	0	0	0	0	0	0	0	0	0	0	0	0	0	0	0	0	0	0	0	0	0	0
P46379	NA		0	2866000	0	0	0	0	0	1965600	0	433070	0	0	0	0	2661900	0	0	0	0	0	0	0	0	0	0	0	0	0	0	0	0	0	0	0	0	2693700	0	0	0	0	0	0	0	0	0	0	0
P46439	NA		0	0	0	0	0	0	0	0	0	0	0	0	0	9682400	0	0	0	0	0	10306000	0	0	0	0	0	0	0	0	0	0	0	0	0	0	0	0	0	0	0	0	0	0	0	0	0	0	0
P46459	NA		0	0	0	0	0	0	0	0	0	0	0	0	0	0	0	0	0	0	0	0	0	0	0	0	0	0	0	0	0	0	0	0	0	0	0	0	0	0	0	0	0	0	0	0	0	0	0
P46734	NA		0	0	0	0	0	0	0	0	0	0	0	0	0	0	0	0	0	0	0	0	0	0	0	0	0	0	0	0	0	0	0	0	0	0	0	0	0	0	0	0	0	0	0	0	0	0	0
P46776	RPL27A	RL27A_HUMAN Large ribosomal subunit protein uL15 OS=Homo sapiens OX=9606 GN=RPL27A PE=1 SV=2	0	0	0	0	0	0	0	0	0	0	0	0	0	0	0	0	0	0	0	0	0	0	0	0	0	0	0	0	0	0	0	0	0	0	0	0	0	0	0	0	0	0	0	0	0	0	0
P46777	RPL5	RL5_HUMAN Large ribosomal subunit protein uL18 OS=Homo sapiens OX=9606 GN=RPL5 PE=1 SV=3	0	23155000	0	42496000	31122000	6384400	30279000	15283000	0	0	13565000	9762600	18063000	10336000	21576000	8350800	10878000	7916700	7016300	14777000	26697000	0	0	0	7182600	0	0	12880000	0	0	0	0	0	0	0	0	47832000	0	0	61466000	14659000	28716000	22518000	0	28379000	14130000	3679100
P46778	RPL21	RL21_HUMAN Large ribosomal subunit protein eL21 OS=Homo sapiens OX=9606 GN=RPL21 PE=1 SV=2	4762600	14112000	2096900	0	0	0	5552000	2063400	0	2014700	0	0	0	0	0	0	0	0	0	0	0	0	4298900	0	0	9490400	0	0	0	0	0	0	52725000	0	0	0	0	0	0	0	0	0	0	0	0	0	0
P46779	NA		0	0	0	0	0	0	0	0	0	0	0	0	0	0	0	3486100	0	4714700	0	0	33376000	0	30691000	0	0	0	0	0	0	0	0	0	0	92000000	0	0	0	0	0	2063400	17306000	21752000	0	0	0	24104000	0
P46781	RPS9	RS9_HUMAN Small ribosomal subunit protein uS4 OS=Homo sapiens OX=9606 GN=RPS9 PE=1 SV=3	15634000	23764000	10194000	16384000	64193000	9831100	22527000	67133000	0	43389000	17115000	35863000	4787500	44727000	94464000	5924200	103640000	8426700	28062000	18800000	109100000	1750000	83558000	0	41567000	24684000	0	75142000	59846000	43928000	78132000	181250000	0	126130000	92826000	111840000	27613000	71190000	63418000	144520000	89134000	31544000	34769000	87069000	49688000	69472000	52029000
P46782	N-terminally processed		6372300	46945000	2766300	0	0	0	0	0	0	0	0	0	17718000	28381000	33317000	16897000	24199000	7180700	10686000	16546000	25326000	3482500	31547000	12398000	9926600	20229000	17755000	0	0	0	32191000	834100	0	0	0	0	0	0	0	0	23752000	22925000	17465000	26969000	15703000	33738000	18596000
P46783	NA		2604800	60720000	0	35591000	18054000	0	19176000	27934000	0	2364900	0	0	10228000	15047000	0	11167000	0	5068400	0	0	0	0	37403000	10944000	0	44598000	0	100710000	0	0	0	71515000	248410000	38128000	12127000	47048000	2127400	0	26467000	27590000	0	15731000	25709000	0	24495000	1367700	17879000
P46937	NA		0	0	0	0	0	0	0	0	0	0	0	0	0	0	0	0	0	0	0	0	0	0	0	0	0	0	0	0	0	0	0	0	0	0	0	0	0	0	0	0	0	0	0	0	0	0	0
P46940	NA		147190000	327320000	45467000	303190000	101960000	9725800	53941000	92815000	40869000	116160000	86383000	245690000	97897000	163710000	160910000	88990000	135180000	46452000	83264000	222230000	200330000	24145000	173190000	136710000	130260000	243470000	221940000	325120000	159080000	417350000	484660000	533590000	269610000	405730000	100950000	265390000	102620000	320000000	154870000	454270000	104200000	166470000	221220000	242570000	173760000	157410000	126950000
P46976	NA		0	0	0	0	0	0	0	0	0	0	0	0	0	0	0	0	0	0	0	0	0	0	0	0	0	0	0	0	0	0	0	0	0	0	0	0	0	0	0	0	0	0	0	0	0	0	0
P47755	NA		0	4077000	0	0	0	0	0	0	0	0	0	0	1280100	1618200	4280100	4648500	0	9759800	0	2012200	10744000	0	5503900	0	0	0	6786100	0	10081000	0	0	0	0	0	0	0	3561200	5015200	9950100	9131600	5200000	0	0	0	0	9462400	5286500
P47756	NA		0	55570000	0	0	0	0	27740000	0	0	39660000	28563000	23853000	23619000	33998000	58030000	56533000	66792000	30328000	19343000	68151000	71384000	0	37527000	0	0	0	76619000	0	0	30721000	0	0	121600000	122080000	0	79747000	84376000	85759000	133530000	92663000	10256000	60805000	56931000	71614000	0	99601000	17159000
P47813	NA		0	0	0	0	0	0	0	0	0	0	0	0	0	0	0	0	0	0	0	0	0	0	0	0	0	0	0	0	0	0	0	0	0	0	0	0	0	0	0	0	0	0	0	0	0	0	0
P47874	OMP	OMP_HUMAN Olfactory marker protein OS=Homo sapiens OX=9606 GN=OMP PE=2 SV=2	0	0	107530000	0	0	0	0	0	0	0	0	0	0	0	0	0	0	0	0	0	0	0	0	0	0	0	0	0	0	0	0	0	0	0	0	0	0	0	0	0	0	0	0	0	0	0	0
P47895	NA		0	0	0	0	0	0	0	0	0	3652600	0	0	0	0	0	0	0	0	0	0	0	0	1470500	0	0	3653300	0	0	0	0	0	0	0	0	0	0	0	0	0	0	0	0	0	0	0	0	0
P47897	NA		0	42042000	2799100	29159000	29826000	0	15688000	13544000	9172900	24458000	9880800	15680000	7762100	14751000	17030000	8382100	16612000	5164700	6742900	8485600	13339000	2550800	8790800	4046000	1697700	23620000	20696000	26744000	40457000	47911000	48874000	61169000	42661000	23782000	10288000	43033000	5400200	28477000	19458000	23569000	15570000	24776000	22194000	13924000	4006700	13251000	12354000
P47929	LGALS7	LEG7_HUMAN Galectin-7 OS=Homo sapiens OX=9606 GN=LGALS7 PE=1 SV=2	31486000	62012000	8353900	15030000	32584000	26245000	94396000	63294000	10035000	66207000	33639000	32606000	90481000	58694000	117350000	34554000	61417000	50721000	57745000	22208000	183000000	9988100	65932000	35195000	110190000	50539000	4239600	112840000	45584000	0	209150000	0	0	300520000	97458000	90448000	145360000	95687000	130870000	221380000	0	27982000	204830000	202380000	34309000	164490000	229640000
P47985	NA		0	0	0	4713400	0	0	0	4695700	0	0	0	0	0	0	0	0	0	0	0	0	3204600	0	0	0	0	0	0	0	0	5845900	0	0	0	0	7913900	0	0	0	0	6485900	0	4157100	0	5528500	4638200	0	0
P48047	mitochondrial		0	0	0	3106599999.9999995	3671499999.9999995	0	0	0	0	0	0	0	0	0	0	0	0	0	0	0	0	0	0	0	0	0	0	0	3711099999.9999995	0	0	2169500000	0	0	0	0	0	0	0	3858799999.9999995	0	0	0	0	0	0	294000000
P48163	NA		0	0	0	0	0	0	0	0	0	0	0	0	0	0	0	0	0	0	0	0	0	0	0	0	0	0	0	0	0	0	0	0	0	0	0	0	0	0	0	0	0	0	0	0	0	0	0
P48426	NA		0	0	0	0	0	0	0	0	0	0	0	0	0	0	0	0	0	0	0	0	0	0	0	0	0	0	0	0	0	0	0	0	0	0	0	0	0	0	0	0	0	0	0	0	0	0	0
P48444	NA		0	0	0	0	0	0	0	0	0	0	0	0	0	0	0	0	0	0	0	0	0	0	0	0	0	0	0	0	0	0	0	0	0	0	0	0	0	0	0	0	0	0	0	0	0	0	0
P48449	NA		0	0	0	0	0	0	0	0	0	0	0	0	0	0	0	0	0	0	0	0	0	0	0	0	0	0	0	0	0	0	0	0	0	0	0	0	0	0	0	0	0	0	0	0	0	0	0
P48594	SERPINB4	SPB4_HUMAN Serpin B4 OS=Homo sapiens OX=9606 GN=SERPINB4 PE=1 SV=2	0	0	0	0	0	0	0	0	0	0	11373000	0	0	0	0	0	0	0	316610	0	0	0	8014800	0	8246800	0	0	0	0	0	0	67057000	0	0	0	0	0	0	0	0	0	0	5136700	0	0	0	0
P48595	SERPINB10	SPB10_HUMAN Serpin B10 OS=Homo sapiens OX=9606 GN=SERPINB10 PE=1 SV=1	0	0	0	0	0	0	0	0	0	0	0	0	0	0	0	0	0	0	0	0	0	0	0	0	0	0	0	0	0	0	0	0	0	0	0	0	0	0	0	0	0	0	0	0	0	0	0
P48643	NA		0	26589000	0	2497800	0	0	9223300	4020000	0	0	0	4724600	0	3114000	0	0	0	0	0	0	6744500	0	6563200	0	0	0	0	0	0	13133000	9337400	17074000	40777000	0	3818700	0	0	0	3374900	4940200	0	4717200	4025000	5200400	1429700	2377800	0
P48723	HSPA13	HSP13_HUMAN Heat shock 70 kDa protein 13 OS=Homo sapiens OX=9606 GN=HSPA13 PE=1 SV=1	0	0	0	0	0	0	0	0	0	0	0	0	0	0	0	0	0	0	0	0	0	0	0	0	0	0	0	0	0	0	0	0	0	0	0	0	0	0	0	0	0	0	0	0	0	0	0
P48729	NA		5502100	15442000	7699400	18090000	27359000	0	44736000	84234000	6128900	7295100	0	25550000	9839700	0	4445600	0	0	0	987420	2017000	5359200	0	0	0	1599900	8637400	0	35666000	9951300	15185000	0	53112000	0	60911000	12368000	107780000	10986000	26377000	0	26279000	0	8393900	3216300	3271800	0	0	0
P48735	NA		10771000	32276000	21900000	49268000	100410000	3686500	37669000	4519700	23503000	41108000	2246000	42453000	37705000	51584000	53553000	24443000	60278000	11268000	10839000	23934000	46773000	3720200	42438000	15266000	21475000	55321000	115000000	84446000	30912000	70808000	148550000	100800000	114170000	123480000	47906000	86491000	11594000	141390000	62252000	67420000	10325000	50482000	41337000	55545000	67665000	26272000	33523000
P48739	NA		0	0	0	0	0	0	0	0	0	0	0	0	0	0	0	0	0	0	0	0	0	0	0	0	0	0	0	0	0	0	0	0	0	0	0	0	0	0	0	0	0	0	0	0	0	0	0
P48960	NA		0	0	0	0	0	0	0	0	0	0	0	0	0	0	0	0	0	0	0	0	0	0	0	0	0	0	0	0	0	0	0	0	0	0	0	0	0	0	0	0	0	0	0	0	0	0	0
P49189	NA		11490000	42255000	0	56267000	126870000	0	20164000	0	0	8428200	18524000	9638600	4884000	18357000	51447000	18442000	27101000	0	9615400	33459000	22024000	0	21420000	3111900	20744000	13177000	16408000	48433000	48180000	49735000	211180000	114620000	60321000	67728000	13271000	46200000	69822000	37770000	15176000	30487000	19599000	22754000	47971000	25650000	21655000	19767000	14317000
P49207	RPL34	RL34_HUMAN Large ribosomal subunit protein eL34 OS=Homo sapiens OX=9606 GN=RPL34 PE=1 SV=3	0	0	0	0	33283000	3210700	13096000	5560800	0	3821500	0	7913900	3873800	20059000	8499800	3283600	8161200	0	0	15228000	12171000	0	39500000	4369800	0	8383300	91232000	58743000	11420000	0	48612000	233240000	113470000	230800000	10089000	89395000	10817000	16548000	10462000	57552000	5863800	5464500	20092000	5151000	5109400	7349500	5501500
P49257	LMAN1	LMAN1_HUMAN Protein ERGIC-53 OS=Homo sapiens OX=9606 GN=LMAN1 PE=1 SV=2	0	0	0	6240700	0	0	0	0	3108900	2872100	0	7063700	0	0	4053500	0	5333100	1302400	2221800	1804600	0	736200	5978400	0	0	0	7582100	0	0	0	14269000	0	0	0	2197700	0	19210000	8051000	0	0	0	0	0	1989400	0	2389800	0
P49327	FASN	FAS_HUMAN Fatty acid synthase OS=Homo sapiens OX=9606 GN=FASN PE=1 SV=3	8948100	87369000	1030500	36026000	88686000	2468900	32986000	24378000	0	18860000	5939200	34821000	40727000	86408000	81805000	27978000	87413000	4792800	24236000	63753000	85590000	13743000	116540000	25311000	7355400	84624000	83940000	159110000	51016000	101160000	279210000	175820000	162400000	224850000	22431000	155870000	34796000	188870000	47402000	113140000	22940000	61247000	86889000	84121000	25289000	61204000	41180000
P49368	NA		8988100	35518000	0	0	26678000	0	4121600	2398900	0	12747000	5111300	29815000	5326000	12652000	9912500	4491300	0	1808900	2954600	2816800	12437000	1087400	12381000	12097000	4791900	0	0	0	31289000	18538000	30296000	32845000	0	27098000	0	0	30967000	3932600	6934800	9201300	6675500	11276000	4317000	12598000	3776200	29037000	6446500
P49411	mitochondrial		0	0	0	0	0	0	0	2624800	0	0	0	4857100	2304800	6897600	0	4741300	0	0	0	0	0	0	0	0	0	337690	0	0	5737300	4342700	0	0	0	0	6484900	0	0	8566800	0	0	0	0	0	0	0	0	5457600
P49458	NA		0	0	0	0	0	0	0	0	0	0	0	0	0	0	0	0	0	0	0	0	3558200	0	0	0	1111100	0	0	0	0	0	0	0	23224000	0	0	0	0	15337000	0	0	0	0	0	0	0	0	0
P49588	NA		0	0	0	0	0	0	0	0	0	0	0	0	0	0	0	0	0	0	0	0	0	0	0	0	0	0	0	0	0	0	0	0	0	0	0	0	0	0	0	0	0	0	0	0	0	0	0
P49591	cytoplasmic		0	0	0	0	0	0	0	0	0	0	6015400	10387000	9526900	9127300	11596000	0	10330000	2832300	3507100	5422600	7412800	0	12483000	0	4140100	0	0	0	0	0	0	49205000	46973000	49888000	0	27745000	13774000	16095000	11981000	0	9425500	0	0	11632000	0	0	0
P49662	NA		0	0	0	0	0	0	0	0	0	0	0	0	0	0	0	0	0	0	0	0	0	0	0	0	0	0	0	0	0	0	0	0	0	0	0	0	0	0	0	0	0	0	0	0	0	0	0
P49720	PSMB3	PSB3_HUMAN Proteasome subunit beta type-3 OS=Homo sapiens OX=9606 GN=PSMB3 PE=1 SV=2	3303400	3061300	0	0	0	0	0	0	0	0	0	0	1535500	1996200	3676100	2825500	0	711900	4173700	6059800	5026100	724220	9329600	2495800	910680	0	0	4559100	0	2270000	0	0	0	0	0	0	0	9940900	3471400	0	1985500	3048000	2973500	5479700	0	6689400	2161700
P49721	PSMB2	PSB2_HUMAN Proteasome subunit beta type-2 OS=Homo sapiens OX=9606 GN=PSMB2 PE=1 SV=1	0	35111000	0	0	41175000	40931000	32301000	0	31588000	36386000	0	31930000	0	10937000	0	0	24550000	7140900	11671000	8099200	13139000	13521000	0	0	28688000	0	0	75010000	0	0	40025000	0	0	0	0	54954000	84963000	26135000	20787000	29527000	18986000	0	11156000	5792700	15339000	25069000	14561000
P49748	NA		3793900	14585000	0	6128400	0	0	0	0	1236800	0	4245400	0	4480300	6017100	4116900	3876400	5230500	0	1881700	3120400	5983900	0	5429600	3099600	0	0	0	10227000	14792000	4603400	81966000	0	49923000	12271000	2563800	6973900	8920300	16680000	0	12607000	2662600	0	4264200	5448900	14617000	2652200	3118400
P49755	TMED10	TMEDA_HUMAN Transmembrane emp24 domain-containing protein 10 OS=Homo sapiens OX=9606 GN=TMED10 PE=1 SV=2	0	0	0	0	0	0	0	0	0	0	0	0	0	0	0	0	0	0	0	0	0	0	0	0	0	0	0	0	0	0	0	0	0	0	0	0	0	0	0	0	0	0	0	0	0	0	0
P49792	RANBP2	RBP2_HUMAN E3 SUMO-protein ligase RanBP2 OS=Homo sapiens OX=9606 GN=RANBP2 PE=1 SV=2	0	0	0	0	0	0	0	0	0	0	0	0	0	0	0	0	0	0	0	0	0	0	0	0	0	0	0	0	0	0	0	0	0	0	0	0	0	0	0	0	0	0	0	0	0	0	0
P49862	NA		0	0	0	0	0	0	0	0	0	0	0	0	823420	4229400	7521300	3776700	0	0	0	2300400	0	2699700	0	0	0	0	0	0	0	0	0	0	0	0	2661300	0	0	34393000	0	0	0	6295100	7328700	5248100	0	8441300	5909900
P49902	NA		4837400	15970000	0	0	0	0	0	0	0	0	0	0	0	0	0	0	0	0	0	0	0	0	0	0	0	6165800	0	0	0	0	0	0	0	7246200	0	6713400	0	2608100	4180000	0	0	0	0	0	0	0	0
P49913	CAMP	CAMP_HUMAN Cathelicidin antimicrobial peptide OS=Homo sapiens OX=9606 GN=CAMP PE=1 SV=1	3564100	0	0	0	0	0	115790000	25449000	0	0	0	54896000	41215000	35771000	181340000	233360000	44627000	0	0	56537000	80346000	0	173860000	399660000	35071000	0	302640000	387140000	0	0	0	0	16543000	384970000	107240000	757310000	0	285810000	685130000	0	17978000	0	0	223550000	24345000	48149000	104300000
P50213	NA		0	0	0	0	0	0	0	0	0	9411800	0	0	1741300	0	0	0	0	0	0	0	0	0	0	0	0	0	0	0	5698000	0	13448000	0	0	0	0	0	0	0	0	0	0	0	0	0	0	0	0
P50395	NA		30767000	57406000	0	13400000	63311000	24146000	79332000	43239000	12248000	50783000	40361000	169660000	18217000	40133000	61364000	23893000	37731000	14147000	32465000	32334000	65297000	8781200	46983000	74365000	36584000	24065000	106050000	126250000	43573000	35374000	131060000	0	152660000	98952000	67407000	37106000	74590000	63554000	35059000	77519000	42216000	45370000	66766000	83455000	49970000	67902000	46512000
P50402	EMD	EMD_HUMAN Emerin OS=Homo sapiens OX=9606 GN=EMD PE=1 SV=1	0	0	0	0	0	0	0	0	0	0	0	0	0	0	0	0	0	0	0	0	0	0	0	0	0	0	0	0	0	0	0	0	0	0	0	0	0	0	0	0	0	0	0	0	0	0	0
P50453	NA		0	0	0	0	0	0	0	0	0	0	0	0	0	0	0	0	0	0	0	0	0	0	0	0	0	0	0	0	0	0	0	0	0	0	0	0	0	0	8409900	0	0	0	0	0	0	0	0
P50502	NA		0	0	0	0	0	0	0	2630200	0	4761600	6323400	5601000	2974000	3072100	8020200	3818500	0	0	0	5074900	0	849950	5096400	0	2892800	6664800	0	25828000	0	0	0	58524000	53018000	21268000	0	5481300	14302000	0	0	12288000	4230300	8379400	17785000	4966300	3721900	5182200	4787400
P50552	VASP	VASP_HUMAN Vasodilator-stimulated phosphoprotein OS=Homo sapiens OX=9606 GN=VASP PE=1 SV=3	0	0	0	0	0	0	0	0	0	3382900	0	0	4280000	0	775930	0	0	0	0	0	0	0	0	0	0	0	3028500	0	0	0	0	0	0	0	0	0	0	0	0	0	0	0	0	0	0	840260	0
P50570	NA		2554100	7576100	0	0	5031600	0	0	0	0	0	0	0	1445300	3616800	0	2400400	1962900	0	0	1680200	0	611590	9589900	6820300	0	0	7361900	3841000	0	0	8499500	0	0	15311000	1516700	4312400	0	5466000	0	11151000	0	1438300	0	2914800	0	2240800	0
P50851	NA		0	0	0	0	0	0	0	0	0	0	0	0	0	0	0	0	0	0	0	0	0	0	0	0	0	0	0	0	0	0	0	0	0	0	0	0	0	0	0	0	0	0	0	0	0	0	0
P50914	RPL14	RL14_HUMAN Large ribosomal subunit protein eL14 OS=Homo sapiens OX=9606 GN=RPL14 PE=1 SV=4	0	6256900	0	0	0	0	0	2503900	0	1832900	0	0	0	0	0	0	3250900	0	1610900	0	2537300	0	3087100	4432800	1068100	3828200	2612200	0	0	0	0	0	0	0	0	0	0	0	0	9706200	0	0	0	0	0	2875200	0
P50990	NA		7799400	29200000	0	32552000	29207000	3283000	16091000	8435500	2167900	17555000	11036000	4910300	3711000	15438000	15048000	8987300	9066200	0	1273700	7332200	7425800	710050	12632000	8106100	7289000	13446000	0	14239000	9224800	9263600	47826000	35048000	35348000	56008000	13813000	5797900	6902800	24946000	21045000	19109000	12654000	10732000	14966000	39637000	17787000	11550000	10130000
P50991	NA		0	0	0	0	0	0	0	0	0	0	0	0	0	0	0	0	0	0	0	0	0	0	0	0	0	0	0	0	0	0	0	0	0	0	0	0	0	0	0	0	0	0	0	0	0	0	0
P50995	NA		0	0	7505500	0	0	0	0	14134000	0	0	0	0	0	0	0	0	0	0	0	0	30453000	0	0	0	0	0	0	0	0	0	0	0	0	0	0	0	17947000	36473000	0	16275000	4279800	0	0	0	0	0	14862000
P51148	NA		0	0	0	0	0	0	0	0	0	0	0	0	0	0	0	0	0	0	0	0	0	0	0	0	0	0	12454000	0	0	0	0	0	0	0	0	0	0	19122000	0	0	0	0	0	0	9616900	0	0
P51149	RAB7A	RAB7A_HUMAN Ras-related protein Rab-7a OS=Homo sapiens OX=9606 GN=RAB7A PE=1 SV=1	0	0	0	0	0	0	0	0	0	0	0	10867000	0	5398900	5664700	0	0	0	0	0	12350000	0	0	15908000	0	0	12179000	40565000	7968900	0	0	0	0	26884000	2649500	11471000	12459000	9106000	27680000	0	0	0	0	16426000	3654700	4384300	0
P51151	RAB9A	RAB9A_HUMAN Ras-related protein Rab-9A OS=Homo sapiens OX=9606 GN=RAB9A PE=1 SV=1	0	0	0	2555400	0	0	0	0	0	0	0	0	0	0	0	0	0	0	0	0	0	0	0	0	0	0	0	0	0	0	0	0	0	0	0	0	0	0	0	0	0	0	0	0	0	0	0
P51159	NA		0	0	0	0	0	0	0	0	0	0	0	0	0	0	0	0	0	0	0	0	0	0	0	0	0	0	0	0	0	0	0	0	9618700	0	0	0	5898200	0	0	0	0	0	0	0	0	0	0
P51178	NA		0	0	0	0	0	0	0	0	0	0	0	1914400	0	1956000	0	0	0	0	0	0	0	0	0	0	0	7981600	0	0	0	0	0	0	0	0	8209600	0	0	7090100	5572900	9176800	3222000	0	0	0	2684100	2450900	0
P51571	SSR4	SSRD_HUMAN Translocon-associated protein subunit delta OS=Homo sapiens OX=9606 GN=SSR4 PE=1 SV=1	0	7167100	0	0	0	0	0	0	0	0	0	0	0	0	0	0	0	0	0	0	0	0	0	0	0	0	0	0	0	0	0	19544000	0	0	0	0	0	0	0	0	0	0	0	0	0	0	0
P51572	NA		2958800	9348900	0	8961600	69722000	0	0	3205300	0	0	2470900	5144100	0	4839700	5339600	3048900	7196800	1606200	2988800	14466000	5476500	0	5291900	20557000	0	11398000	0	10969000	8820500	15731000	15012000	0	0	14288000	41559000	0	8857900	13495000	10525000	48390000	5556500	5037800	5542500	7663200	4179900	3903700	5034800
P51648	NA		6439700	11828000	0	0	0	0	25178000	0	0	0	0	0	0	6952900	35781000	19049000	7103000	1781200	5307700	3582200	50483000	3896800	8089300	0	0	9708800	0	0	0	0	17372000	12785000	55861000	0	9356400	50335000	9406100	25263000	19363000	27501000	0	40706000	8947900	36394000	6193000	8476100	41104000
P51659	NA		4143900	8740300	37922000	3032000	0	5416700	0	3975500	0	3207400	2894600	6102400	2091800	0	0	30834000	5679700	1250400	2256600	2965700	9217900	4150000	7145400	3886500	2776400	7762200	10852000	15930000	5171100	7437600	13376000	13904000	0	19619000	9108700	15136000	7238600	15729000	12488000	11804000	0	4991400	0	8438300	0	13402000	0
P51665	PSMD7	PSMD7_HUMAN 26S proteasome non-ATPase regulatory subunit 7 OS=Homo sapiens OX=9606 GN=PSMD7 PE=1 SV=2	0	0	0	0	0	0	0	0	0	0	0	0	0	0	0	0	0	0	6737000	0	0	0	0	0	0	0	0	0	0	0	0	0	0	0	0	0	0	0	0	0	0	0	0	0	0	0	0
P51808	DYNLT3	DYLT3_HUMAN Dynein light chain Tctex-type 3 OS=Homo sapiens OX=9606 GN=DYNLT3 PE=1 SV=1	0	0	0	0	0	0	0	0	0	0	0	0	0	0	0	0	0	0	0	0	0	0	0	0	0	0	0	0	0	0	0	0	0	0	0	0	0	0	0	0	0	0	0	0	0	0	0
P51812	NA		0	0	0	0	0	0	0	0	0	0	0	0	0	0	0	0	0	0	0	0	0	0	0	0	0	0	0	0	0	0	0	0	0	0	0	0	0	0	0	0	0	0	0	0	0	0	0
P51858	NA		0	9648000	0	0	0	0	0	0	0	0	0	0	0	0	0	0	0	0	0	0	0	0	0	0	0	0	0	0	0	0	0	0	0	0	0	0	0	0	0	2227000	0	0	0	0	0	0	0
P51888	PRELP	PRELP_HUMAN Prolargin OS=Homo sapiens OX=9606 GN=PRELP PE=1 SV=1	0	0	0	0	0	0	0	0	0	0	0	0	0	0	0	0	0	0	0	0	0	0	0	0	0	0	0	0	0	0	0	0	0	0	0	0	0	0	0	0	0	0	0	0	0	0	0
P51970	NDUFA8	NDUA8_HUMAN NADH dehydrogenase [ubiquinone] 1 alpha subcomplex subunit 8 OS=Homo sapiens OX=9606 GN=NDUFA8 PE=1 SV=3	0	0	0	0	0	0	0	0	0	0	0	0	0	0	0	0	0	0	0	0	0	0	0	0	0	0	0	0	0	0	0	0	0	0	0	0	0	0	0	0	0	0	0	0	0	0	0
P51991	NA		0	0	0	0	0	0	8778600	0	0	0	0	0	0	0	0	3495300	0	0	0	6252200	17930000	0	0	0	0	0	0	0	0	0	86706000	0	0	0	0	0	0	0	0	0	0	10233000	0	0	0	0	0
P51993	NA		0	0	0	0	0	0	8717200	0	0	0	0	0	0	0	0	3667400	0	0	0	0	0	0	0	31072000	0	0	0	74310000	0	0	0	0	0	0	0	0	0	0	0	0	9417300	0	30838000	24036000	28712000	34673000	0
P52209	NA		170660000	377310000	0	181480000	558010000	78313000	104660000	53465000	33446000	218850000	170150000	172230000	30982000	195180000	270040000	60364000	206000000	60086000	146320000	108020000	385670000	22524000	243660000	355800000	200560000	314900000	18228000	974870000	397140000	236380000	389570000	45041000	854700000	625470000	11693000	239840000	314150000	501110000	225870000	351040000	84945000	247940000	286680000	493090000	267020000	352590000	106580000
P52272	NA		0	50852000	0	0	0	0	0	6384900	0	4576900	0	0	0	0	10750000	0	0	0	0	0	7786900	0	10722000	0	9679000	0	0	0	0	0	23104000	30432000	0	0	4640100	0	10397000	0	0	12723000	0	0	0	7532800	0	5645500	0
P52306	NA		0	8239300	0	0	0	903000	0	0	0	0	0	4268200	0	0	0	0	0	0	0	0	0	0	0	0	0	0	0	0	0	0	0	0	0	0	0	0	1894000	0	0	3162000	0	0	0	0	0	0	0
P52565	NA		0	5463200	0	0	0	0	4209400	11010000	0	1956500	0	46516000	0	0	29144000	0	15774000	0	0	0	2006000	0	0	0	14393000	3926500	0	8525700	0	0	54862000	0	0	0	0	0	0	0	0	0	5484300	7237600	20830000	0	18210000	0	0
P52566	ARHGDIB	GDIR2_HUMAN Rho GDP-dissociation inhibitor 2 OS=Homo sapiens OX=9606 GN=ARHGDIB PE=1 SV=3	0	0	0	0	0	0	0	38917000	0	28524000	0	0	0	0	0	0	0	1703100	0	0	0	0	5676400	11629000	0	0	10233000	14658000	0	0	0	0	0	0	0	0	0	0	0	0	0	0	0	0	0	0	0
P52597	N-terminally processed		0	0	0	0	0	0	0	0	0	0	0	0	0	0	0	0	0	0	0	0	0	0	0	0	0	0	0	0	0	0	0	0	0	0	0	0	0	0	0	5280000	0	0	0	0	0	0	0
P52789	HK2	HXK2_HUMAN Hexokinase-2 OS=Homo sapiens OX=9606 GN=HK2 PE=1 SV=2	0	0	0	0	0	0	0	0	0	0	0	0	0	0	0	0	0	0	0	0	0	0	0	0	0	0	0	0	0	0	0	0	0	0	0	0	0	0	0	0	0	0	0	0	0	0	0
P52790	HK3	HXK3_HUMAN Hexokinase-3 OS=Homo sapiens OX=9606 GN=HK3 PE=1 SV=2	0	0	0	0	0	0	0	0	0	0	0	0	0	656500	0	0	0	640260	995290	0	1768400	0	1412700	8318100	0	0	0	369100000	0	0	0	0	0	0	0	0	0	0	0	0	0	0	0	2959300	0	1618800	0
P52895	NA		0	0	0	0	0	0	0	0	0	0	0	0	0	0	0	0	0	0	0	0	0	0	0	0	0	0	0	0	0	0	0	0	0	0	0	0	0	0	0	0	0	0	0	0	0	0	0
P52907	CAPZA1	CAZA1_HUMAN F-actin-capping protein subunit alpha-1 OS=Homo sapiens OX=9606 GN=CAPZA1 PE=1 SV=3	0	0	9040900	94286000	0	0	0	0	35348000	0	0	0	0	18367000	0	0	0	56576000	0	0	0	15484000	0	80625000	0	0	30218000	0	0	0	0	0	0	0	0	0	0	8806400	0	0	0	0	0	0	0	0	48620000
P52943	NA		0	0	0	0	0	0	0	0	0	0	0	0	0	0	0	0	0	0	0	0	0	0	0	0	0	0	0	0	0	0	0	0	0	0	0	0	0	0	0	0	0	0	0	0	0	0	0
P53004	BLVRA	BIEA_HUMAN Biliverdin reductase A OS=Homo sapiens OX=9606 GN=BLVRA PE=1 SV=2	0	5887300	0	5844000	0	0	0	0	0	0	0	0	0	0	0	0	68552000	0	0	3347600	97294000	0	0	36338000	27585000	0	0	12638000	0	0	0	0	33920000	14677000	0	7083400	0	0	0	6499100	0	71998000	95027000	0	82680000	55352000	0
P53007	mitochondrial		0	1402100	0	0	0	0	0	2725500	0	0	0	0	0	0	0	0	0	0	0	0	0	0	0	0	0	0	0	0	0	0	0	0	11856000	0	0	0	0	0	0	0	0	0	0	0	0	0	0
P53396	NA		0	0	0	0	0	0	0	0	0	0	0	0	0	0	0	0	0	0	0	0	0	0	0	0	0	0	0	0	0	0	0	0	0	0	0	0	0	0	0	0	0	0	0	0	0	0	0
P53582	METAP1	MAP11_HUMAN Methionine aminopeptidase 1 OS=Homo sapiens OX=9606 GN=METAP1 PE=1 SV=2	0	14216000	0	0	0	0	0	0	0	0	0	0	0	0	0	0	0	0	0	0	0	0	0	0	0	0	0	0	0	0	0	0	16787000	0	1174000	0	0	0	0	0	0	0	0	0	0	0	0
P53602	MVD	MVD1_HUMAN Diphosphomevalonate decarboxylase OS=Homo sapiens OX=9606 GN=MVD PE=1 SV=1	0	0	0	0	4322800	0	0	0	0	0	0	2732000	0	0	0	0	0	0	1484600	1570700	3362100	0	0	0	2285000	0	0	0	0	3144700	0	0	0	0	0	2808500	0	0	0	0	0	0	0	5372000	1451200	0	0
P53618	COPB1	COPB_HUMAN Coatomer subunit beta OS=Homo sapiens OX=9606 GN=COPB1 PE=1 SV=3	0	0	0	0	0	0	0	0	0	0	0	0	0	0	0	0	0	0	0	0	0	0	0	0	0	0	0	0	0	0	0	0	0	0	0	0	0	0	0	0	0	0	0	0	0	0	0
P53621	NA		0	4405900	0	0	3524900	0	7499200	1760200	0	2183200	1031400	0	1492500	2883800	2988200	1501600	4390800	1111000	0	2546200	5535800	0	5547300	3273700	0	4334200	0	8398100	6522100	0	16235000	20134000	12481000	15148000	646410	4325300	10538000	8344800	5500400	8034100	2608800	0	4441600	7454100	6850400	7622200	6040800
P53634	NA		0	5986900	0	0	0	0	0	5933900	0	0	11892000	0	0	0	0	0	0	0	0	0	2222800	0	0	0	0	0	0	8499000	0	0	0	0	0	0	0	0	6638100	0	0	0	0	0	0	9700900	1782700	0	0
P53990	NA		0	0	0	0	0	0	0	2201000	0	0	0	0	3694700	0	0	0	0	0	2750800	3079500	5263400	0	0	0	0	0	0	0	0	0	13058000	0	0	0	0	0	0	0	0	0	0	0	0	0	0	0	4001300
P53992	NA		0	6881200	0	0	2947100	0	0	0	0	1719400	0	1688900	0	1453500	0	0	0	0	717270	0	0	0	1797100	0	0	0	0	0	0	0	6509600	0	9497100	6686400	0	0	0	5055400	0	4715500	0	0	0	0	0	0	0
P54108	NA		0	0	0	0	0	0	0	0	0	0	0	0	0	0	0	0	7039000	50084000	0	0	0	4271700	0	13187000	0	0	0	0	5755600	0	0	0	0	0	0	0	0	0	88638000	0	0	0	0	436220000	385800	0	0
P54136	NA		0	0	0	0	0	0	0	0	0	0	0	0	0	3575700	8650400	0	0	0	0	0	7214400	0	5611300	0	0	0	0	0	0	0	0	0	0	0	0	0	0	0	0	0	0	0	2568300	0	2141600	4180500	0
P54577	cytoplasmic,Tyrosine--tRNA ligase		0	0	0	0	0	0	0	0	0	0	0	0	0	0	0	1294200	0	0	0	0	0	0	0	0	0	0	0	0	0	0	0	0	0	0	0	0	0	0	0	0	0	0	0	0	0	2007000	0
P54578	NA		0	0	0	0	0	0	0	0	0	0	0	0	0	0	0	0	0	0	0	0	0	0	0	0	0	0	0	0	0	0	0	0	0	0	0	0	0	0	0	0	0	0	0	0	0	0	0
P54652	HSPA2	HSP72_HUMAN Heat shock-related 70 kDa protein 2 OS=Homo sapiens OX=9606 GN=HSPA2 PE=1 SV=1	0	0	0	0	0	0	0	0	0	0	0	0	0	0	0	0	0	0	0	0	0	0	0	0	0	0	0	0	4660300	0	0	0	0	0	0	0	0	0	0	0	3084300	0	0	1130400	0	0	0
P54727	NA		0	18888000	0	0	0	0	0	0	0	0	0	0	0	0	34037000	0	0	0	0	0	0	0	0	0	0	22745000	18293000	24772000	0	0	0	0	0	114230000	0	58031000	0	0	0	0	0	0	0	0	0	0	0
P54802	NAGLU	ANAG_HUMAN Alpha-N-acetylglucosaminidase OS=Homo sapiens OX=9606 GN=NAGLU PE=1 SV=2	0	0	0	0	0	0	0	0	0	0	0	0	0	0	0	0	0	0	0	0	0	0	0	0	0	0	0	0	0	0	0	0	0	0	0	0	0	0	0	0	0	0	0	0	0	0	0
P54819	NA		0	0	0	0	0	0	0	0	0	0	0	0	2101200	3388900	7424900	2045800	2449000	0	1809000	2240700	4205500	0	4909300	3562600	0	0	0	0	0	0	13124000	0	0	0	0	0	0	0	0	0	0	3386700	3833100	4551100	3262500	2215400	0
P54920	NA		0	3859200	0	0	6234100	0	0	0	0	0	7361100	0	1156800	0	0	1492100	28878000	0	0	4799800	0	0	2706700	0	0	0	0	0	0	0	28033000	5680900	8230400	4848000	0	3881900	14820000	42812000	0	61424000	0	22406000	3146400	0	0	0	0
P55010	EIF5	IF5_HUMAN Eukaryotic translation initiation factor 5 OS=Homo sapiens OX=9606 GN=EIF5 PE=1 SV=2	0	0	522270	3511100	9024400	0	7401700	0	726530	0	0	0	2549600	3198700	730290	1412400	4545000	981460	1709500	2396700	146540000	0	0	0	1765800	0	0	8347600	3858400	0	2911000	10182000	53036000	8381700	0	4867700	0	12149000	7557200	7584400	0	4192000	3417400	5705800	2788500	0	2467600
P55036	NA		0	0	0	0	0	0	0	0	0	0	0	0	0	0	0	0	0	0	0	0	0	0	0	0	0	0	0	0	0	0	0	0	0	0	0	0	0	0	0	0	0	0	0	0	0	0	0
P55040	GEM	GEM_HUMAN GTP-binding protein GEM OS=Homo sapiens OX=9606 GN=GEM PE=1 SV=1	0	0	0	0	0	0	0	0	0	0	0	0	0	0	0	0	0	0	0	0	0	0	0	0	0	0	0	0	0	0	55573000	0	90469000	0	0	0	0	0	0	12068000	0	0	0	6930400	0	0	0
P55064	AQP5	AQP5_HUMAN Aquaporin-5 OS=Homo sapiens OX=9606 GN=AQP5 PE=1 SV=1	0	0	0	0	0	0	0	0	0	0	0	0	0	0	0	0	0	0	0	0	0	0	0	0	0	0	0	0	0	0	0	0	0	0	0	0	0	0	0	0	0	0	0	0	0	0	0
P55072	VCP	TERA_HUMAN Transitional endoplasmic reticulum ATPase OS=Homo sapiens OX=9606 GN=VCP PE=1 SV=4	2447600	32061000	6011700	100320000	7315100	16055000	43510000	38274000	6250100	25440000	21672000	41603000	16021000	50562000	52594000	44092000	40913000	4368500	38013000	27206000	61108000	785550	74905000	7848500	14535000	23592000	13080000	39033000	39550000	10211000	50844000	20680000	29515000	52753000	46124000	72607000	46487000	68093000	16812000	68906000	26200000	60142000	74689000	50436000	28552000	81213000	38795000
P55084	NA		0	17701000	67876000	10745000	0	0	0	7730000	3494900	5586000	5709300	12497000	3686300	10534000	24347000	3179900	18468000	3636600	3101000	8517000	14539000	1558200	19610000	11949000	7569700	24526000	0	28352000	19033000	20877000	51958000	0	62625000	61969000	4046300	25376000	18525000	27800000	6066700	18412000	8305900	5850400	6561400	19690000	8955700	8425900	3102200
P55145	MANF	MANF_HUMAN Mesencephalic astrocyte-derived neurotrophic factor OS=Homo sapiens OX=9606 GN=MANF PE=1 SV=3	0	0	0	0	0	0	0	0	0	0	0	0	0	0	0	0	0	0	0	0	0	0	0	0	0	0	0	0	0	0	0	0	0	0	0	0	0	0	0	0	0	0	0	0	0	0	0
P55196	NA		0	0	0	0	0	0	0	0	0	0	0	0	0	0	0	0	0	0	0	0	0	0	0	0	0	0	0	0	0	0	0	0	35912000	0	0	13651000	0	0	0	0	0	0	0	0	0	0	2948800
P55209	NA		0	16935000	0	0	0	0	0	0	0	0	0	0	0	0	0	0	0	164670000	0	0	216020000	0	0	0	0	10540000	15346000	0	0	0	0	58183000	70851000	0	0	0	0	0	0	0	0	0	0	0	0	0	0
P55263	NA		0	0	0	0	0	0	2965400	2702100	0	0	1722200	0	0	0	0	0	0	0	0	0	0	0	0	0	0	0	16896000	0	0	0	36782000	8960600	62214000	12081000	0	5741400	0	0	0	8438300	0	0	495380	0	0	0	0
P55327	NA		0	0	0	0	0	0	0	0	0	0	0	0	0	0	0	0	0	0	0	0	0	0	0	0	0	0	0	0	0	0	0	0	0	0	0	0	0	0	0	0	0	0	0	0	0	0	0
P55735	NA		0	0	0	0	0	0	0	0	0	0	0	0	0	0	0	0	0	0	0	0	0	0	0	0	0	0	0	0	0	0	0	0	0	0	0	0	0	0	0	0	0	0	0	0	0	0	0
P55786	NA		0	0	12824000	19503000	0	0	30861000	16835000	2509800	9385600	8423500	32296000	5882600	10011000	46547000	16635000	19265000	3507900	9021100	14460000	13998000	2014500	11113000	7156500	15731000	10139000	19233000	0	0	26948000	48022000	0	0	64131000	6405600	8713600	35424000	46322000	16226000	58593000	16422000	14008000	34721000	44384000	0	17112000	9869500
P55795	HNRNPH2	HNRH2_HUMAN Heterogeneous nuclear ribonucleoprotein H2 OS=Homo sapiens OX=9606 GN=HNRNPH2 PE=1 SV=1	3284900	0	0	0	0	725300	1877300	10513000	0	0	0	15909000	0	0	0	5302100	17976000	5861400	9355600	9672700	29888000	0	24756000	0	0	0	0	0	0	0	0	0	0	4882400	20312000	0	0	0	0	0	11576000	6628300	0	0	12715000	0	0
P55884	NA		0	0	0	6357100	0	0	0	0	0	0	0	0	0	0	6547600	1867700	0	0	0	5015100	0	0	9860800	0	693900	0	0	15186000	4970100	0	0	0	0	0	0	4693200	0	24242000	0	0	0	0	0	0	0	0	0
P55957	NA		0	0	0	0	0	0	0	0	0	0	0	0	0	0	0	0	0	0	0	0	0	0	0	0	0	0	0	0	0	0	0	0	0	0	0	0	0	0	0	0	0	0	0	0	0	0	0
P56192	NA		0	0	0	0	0	0	0	0	0	0	0	0	0	0	0	0	0	0	0	0	0	0	0	0	0	0	0	0	0	0	0	0	0	0	0	0	0	0	0	0	0	0	0	0	0	0	0
P56385	mitochondrial		0	0	0	0	0	0	0	0	0	0	0	0	0	0	0	0	0	0	0	0	0	0	0	0	0	0	0	0	0	0	0	0	0	0	0	0	0	0	0	0	0	0	0	0	0	0	0
P56537	EIF6	IF6_HUMAN Eukaryotic translation initiation factor 6 OS=Homo sapiens OX=9606 GN=EIF6 PE=1 SV=1	0	0	0	0	0	0	0	0	0	0	0	0	0	0	0	0	0	0	0	0	0	0	0	0	0	0	0	0	0	0	0	0	0	0	0	0	0	0	0	0	0	0	0	0	0	0	0
P57088	TMEM33	TMM33_HUMAN Transmembrane protein 33 OS=Homo sapiens OX=9606 GN=TMEM33 PE=1 SV=2	0	0	0	0	0	0	0	0	0	0	0	0	0	0	0	0	0	0	0	0	0	0	0	0	0	0	0	0	0	0	0	0	0	0	0	0	0	0	0	0	0	0	0	0	0	0	0
P57735	RAB25	RAB25_HUMAN Ras-related protein Rab-25 OS=Homo sapiens OX=9606 GN=RAB25 PE=1 SV=2	0	0	0	0	0	0	0	0	0	0	0	0	0	0	0	0	0	0	0	0	0	0	0	0	0	0	0	0	0	0	0	0	0	0	0	0	0	0	0	0	0	0	0	0	0	0	0
P58062	SPINK7	ISK7_HUMAN Serine protease inhibitor Kazal-type 7 OS=Homo sapiens OX=9606 GN=SPINK7 PE=1 SV=1	0	0	0	0	0	0	0	0	0	0	0	0	0	0	0	0	0	0	0	0	0	0	0	0	0	0	0	0	0	0	0	0	0	0	0	0	0	0	0	0	0	0	0	0	0	0	0
P58107	EPPK1	EPIPL_HUMAN Epiplakin OS=Homo sapiens OX=9606 GN=EPPK1 PE=1 SV=3	0	0	0	1795900	14345000	0	3082500	2013600	8743200	10686000	0	0	0	0	11626000	26780000	1566800	2041400	0	0	6543100	0	42679000	3285500	0	2930200	0	20490000	0	0	1996400	31951000	51926000	0	868370	15799000	4686100	55011000	0	0	6725100	1328100	41908000	29908000	4147400	22928000	1054300
P58499	NA		0	0	0	0	0	0	0	0	0	0	0	0	0	0	0	0	0	0	0	0	0	0	0	0	0	0	0	0	0	0	0	0	0	0	0	0	0	0	0	0	0	0	0	0	0	0	0
P58546	MTPN	MTPN_HUMAN Myotrophin OS=Homo sapiens OX=9606 GN=MTPN PE=1 SV=2	0	0	0	0	0	0	0	0	0	0	0	0	0	0	0	0	0	0	0	0	0	0	0	0	0	0	0	0	0	0	0	0	0	0	0	0	0	0	0	0	0	0	0	0	0	0	0
P59666	NA		841590000	3901399999.9999995	3219399999.9999995	3704999999.9999995	322510000	1714599999.9999998	27854000000	22642000000	3134499999.9999995	3671699999.9999995	183650000	22712000000	6985899999.999999	4629200000	7611099999.999999	28432000000	2370500000	1547299999.9999998	3216399999.9999995	1923299999.9999998	9689200000	1047099999.9999999	6994899999.999999	11586000000	1958999999.9999998	3671599999.9999995	8729300000	12360000000	6782499999.999999	7144699999.999999	9776700000	4645300000	1923099999.9999998	20607000000	4799400000	18084000000	5106000000	14935000000	37426000000	6495199999.999999	453650000	6220699999.999999	2689800000	6645199999.999999	2150300000	3770499999.9999995	6255599999.999999
P59827	NA		0	0	0	0	0	0	0	0	0	0	0	0	0	0	0	0	0	0	0	0	0	0	0	0	0	0	0	0	0	0	0	0	0	0	0	0	0	24512000	0	0	0	0	0	0	0	0	0
P59998	NA		0	0	0	0	0	0	0	0	0	0	0	0	0	0	24966000	0	0	0	0	0	0	0	0	0	0	0	0	0	0	0	0	0	0	0	0	0	0	0	0	0	0	0	0	0	0	0	13024000
P60174	NA		113410000	109830000	18211000	161470000	419910000	57331000	300610000	137100000	22974000	100350000	153220000	201240000	52027000	80366000	171880000	85073000	116180000	18398000	106850000	95759000	112910000	38280000	109350000	164950000	73276000	65004000	210110000	261000000	164240000	84268000	403350000	393670000	308230000	310210000	140510000	401790000	113540000	236930000	125950000	129200000	88311000	131780000	229030000	126020000	103900000	123620000	96773000
P60228	EIF3E	EIF3E_HUMAN Eukaryotic translation initiation factor 3 subunit E OS=Homo sapiens OX=9606 GN=EIF3E PE=1 SV=1	0	0	0	15830000	10931000	2332800	18008000	0	0	2342900	0	29037000	2685700	4498100	6144100	0	0	0	0	0	4114200	0	0	0	0	3386100	90874000	17704000	0	0	0	0	0	30820000	8649100	0	19773000	0	0	10232000	2558400	4273300	1667900	4561300	3976300	0	2841400
P60468	SEC61B	SC61B_HUMAN Protein transport protein Sec61 subunit beta OS=Homo sapiens OX=9606 GN=SEC61B PE=1 SV=2	0	0	0	0	0	0	0	0	0	0	0	0	0	0	0	0	0	0	0	0	0	0	0	0	0	0	0	0	0	0	0	0	0	0	0	0	0	0	0	0	0	0	0	0	0	0	0
P60660	NA		25470000	0	8437100	42159000	42011000	22185000	56355000	32510000	20576000	36267000	20425000	33470000	64073000	122370000	277520000	85558000	161980000	29781000	57544000	72012000	122650000	17054000	196490000	142700000	108410000	0	0	53468000	47268000	50041000	96730000	0	0	100440000	26141000	61226000	54159000	149950000	70486000	47963000	98091000	133360000	106080000	105270000	89890000	97148000	76501000
P60842	NA		12823000	63904000	7139400	14460000	29756000	26006000	39543000	47459000	7536700	43400000	9020900	56717000	6814500	70797000	63819000	31177000	51886000	15354000	17120000	16328000	89440000	4109400	72064000	33090000	10495000	52102000	0	71130000	55262000	34845000	79453000	33825000	190930000	136480000	94899000	68018000	32811000	56995000	63898000	29151000	28766000	59084000	69193000	73346000	49225000	37187000	67175000
P60866	NA		0	0	0	57684000	0	25951000	0	0	0	0	0	0	0	0	0	0	0	0	0	0	0	0	0	0	0	0	0	0	0	0	0	0	0	0	0	0	10004000	0	0	42855000	0	40421000	0	0	0	0	0
P60900	NA		2784000	0	0	0	6785800	0	3227700	0	0	0	2086300	3376900	0	0	0	0	0	0	0	0	0	0	0	3478600	0	1760600	26068000	6706400	0	0	0	0	0	4376000	5546800	5932700	0	3489500	0	0	0	0	0	2376800	0	0	1057000
P60903	S100A10	S10AA_HUMAN Protein S100-A10 OS=Homo sapiens OX=9606 GN=S100A10 PE=1 SV=2	1636100	10554000	0	0	0	0	4563600	44699000	501480	138560000	17338000	8364200	1816200	208310000	228930000	1420200	520440000	1083400	13842000	170220000	13389000	1645900	191140000	16331000	9284000	7293800	3226000	16814000	467730000	5089300	198920000	9201800	15945000	19141000	0	33171000	48136000	53681000	0	17696000	9729600	2907200	3479700	5742700	11699000	19825000	6305800
P60953	NA		0	0	0	0	0	0	0	0	0	0	0	0	0	0	0	0	0	0	0	0	0	0	0	0	0	0	0	0	0	0	0	0	0	0	0	0	0	0	0	0	0	0	0	0	0	0	0
P60981	NA		0	0	0	0	0	0	0	0	0	0	0	0	6580800	0	17945000	3881300	0	0	0	0	0	0	0	0	0	0	0	0	0	0	0	58599000	0	0	0	0	0	0	0	0	0	0	0	0	0	0	0
P61011	NA		0	0	0	0	0	0	0	0	0	0	0	0	0	0	0	0	0	0	0	0	0	0	0	0	0	0	0	0	0	0	0	0	0	0	0	0	0	0	0	0	0	0	0	0	0	0	0
P61019	NA		0	0	0	0	0	0	5418800	0	0	2673000	1079700	0	346310	0	1299200	0	0	0	0	0	0	0	0	0	0	0	0	0	0	0	0	0	12917000	4790100	0	0	5558400	0	3343900	0	0	0	0	0	0	0	0
P61020	NA		0	0	0	0	0	0	0	0	0	0	0	0	0	0	0	0	0	0	0	0	0	0	0	0	0	0	0	0	0	0	0	0	0	0	0	0	0	0	0	25519000	0	0	0	0	0	0	0
P61026	NA		21247000	0	0	0	0	0	0	5081300	0	0	0	9563100	18562000	0	0	0	0	0	10644000	0	29307000	0	17340000	0	0	30779000	28857000	0	0	105380000	0	0	107850000	0	0	33131000	50978000	34398000	0	17446000	0	0	30464000	38197000	0	0	0
P61086	NA		0	0	0	0	0	0	0	0	0	0	0	0	0	0	0	0	0	0	0	0	0	0	0	0	0	0	0	0	0	0	0	0	0	0	0	0	0	0	0	0	0	0	0	0	0	0	0
P61088	NA		0	0	15218000	95994000	75198000	0	142050000	75758000	138750000	76899000	0	65107000	29010000	28933000	0	29539000	0	30100000	59145000	18260000	0	54692000	11372000	61177000	50812000	36790000	0	103150000	0	46503000	0	0	0	0	0	0	0	0	51935000	30876000	0	66548000	52516000	62192000	58895000	42982000	0
P61106	RAB14	RAB14_HUMAN Ras-related protein Rab-14 OS=Homo sapiens OX=9606 GN=RAB14 PE=1 SV=4	0	14463000	0	0	0	0	0	0	0	0	0	0	0	0	0	0	0	0	0	0	0	0	0	0	0	0	0	0	0	0	0	0	0	0	0	0	0	0	0	0	0	0	0	0	0	0	0
P61158	NA		0	27464000	0	0	50344000	10691000	44076000	0	7172300	32463000	17648000	36983000	29827000	23428000	29237000	35612000	12022000	3153500	3156500	3534200	44749000	1440700	48606000	10580000	0	7305600	0	78252000	28157000	31522000	104870000	85394000	48180000	76406000	49190000	0	0	56626000	39067000	0	0	20454000	25052000	79795000	0	34463000	24798000
P61160	NA		11731000	0	0	0	0	0	0	0	0	0	0	0	3467800	0	0	0	0	0	0	1359900	0	0	0	0	0	0	0	0	0	0	0	0	0	0	0	0	0	0	0	0	0	0	0	0	0	5720700	0
P61163	NA		0	0	0	0	0	0	0	16290000	0	0	0	20688000	0	14044000	0	7208400	0	0	0	0	0	0	0	0	0	0	0	0	0	0	7292700	0	0	13876000	0	4998600	0	33870000	0	0	0	0	0	0	0	0	11618000
P61201	NA		0	2143000	0	0	0	0	2673400	0	0	0	0	0	0	0	2153500	688480	0	0	0	998000	0	0	0	0	0	0	0	0	0	0	0	0	0	0	0	0	4247400	4649800	2692200	4285600	0	1098800	0	0	1787500	0	1131300
P61204	NA		50360000	0	0	0	0	1844500	0	1969200	0	0	0	0	0	0	0	0	0	0	1450900	0	0	0	0	0	0	0	0	0	0	0	0	0	0	0	3480600	0	0	0	0	3944900	0	0	0	0	0	0	0
P61221	ABCE1	ABCE1_HUMAN ATP-binding cassette sub-family E member 1 OS=Homo sapiens OX=9606 GN=ABCE1 PE=1 SV=1	0	0	0	0	0	0	0	0	0	0	0	0	0	0	0	0	0	0	0	0	0	0	0	0	0	0	0	0	0	0	0	0	0	0	0	0	0	0	0	0	0	0	0	0	0	0	0
P61224	NA		0	0	0	0	0	0	0	0	0	0	0	0	0	0	0	0	0	0	0	0	0	0	0	0	0	0	0	0	0	0	0	0	0	0	0	0	0	0	0	0	0	0	0	0	0	0	0
P61247	RPS3A	RS3A_HUMAN Small ribosomal subunit protein eS1 OS=Homo sapiens OX=9606 GN=RPS3A PE=1 SV=2	11885000	192450000	1321100	101570000	118030000	21894000	66250000	57317000	8802000	41422000	31181000	74307000	38258000	67447000	79080000	22129000	75454000	12967000	21360000	49270000	47711000	11164000	73878000	26959000	16468000	57524000	117790000	149090000	100770000	101510000	259010000	3905599999.9999995	541500000	102770000	73268000	191060000	60907000	157690000	126870000	128660000	8675500	38691000	84356000	52920000	28289000	43310000	7177400
P61254	NA		0	12449000	0	0	11622000	2329000	20412000	8618000	1362100	17041000	2054000	4786600	2803800	21698000	5740000	0	29806000	0	2563900	18541000	36180000	0	33305000	0	0	0	8060600	0	0	11615000	33862000	46636000	48712000	98223000	4223000	12152000	7029500	44524000	30071000	26418000	0	0	29714000	25453000	20625000	22291000	4217700
P61313	NA		0	0	4191700	0	0	0	0	0	0	0	0	0	0	0	0	0	8015500	0	0	2746900	0	0	4690500	0	0	0	0	0	0	0	0	0	0	0	0	0	0	0	0	0	0	0	4634700	0	954780	4076700	0
P61326	NA		0	13657000	0	8985900	0	0	0	3940200	0	0	0	0	0	3116000	0	3889400	4639000	900280	2105500	0	6274200	0	4934300	6177800	0	4930100	0	0	0	0	0	0	0	17203000	0	0	0	0	0	0	0	0	0	0	0	3808300	0
P61353	RPL27	RL27_HUMAN Large ribosomal subunit protein eL27 OS=Homo sapiens OX=9606 GN=RPL27 PE=1 SV=2	0	26244000	8849200	30307000	17392000	0	33495000	0	5624500	0	12572000	25532000	11243000	12903000	19336000	7225000	0	8750900	7130600	25496000	25112000	2384600	18839000	18143000	10645000	22203000	24145000	37906000	16895000	22231000	36916000	68634000	0	154030000	0	34913000	42842000	31289000	0	49062000	14975000	18027000	18117000	17475000	14724000	17187000	10426000
P61421	ATP6V0D1	VA0D1_HUMAN V-type proton ATPase subunit d 1 OS=Homo sapiens OX=9606 GN=ATP6V0D1 PE=1 SV=1	0	0	0	0	0	0	0	0	0	0	0	0	0	0	0	0	0	0	0	0	0	0	0	0	0	0	0	0	0	0	0	0	0	0	0	0	0	0	0	0	0	0	0	0	0	0	0
P61586	NA		0	0	0	0	0	0	0	0	0	0	0	0	0	0	0	0	0	0	0	0	0	0	0	0	0	0	7552500	0	0	0	0	0	0	0	0	0	0	0	0	0	0	0	25814000	0	0	0	0
P61587	RND3	RND3_HUMAN Rho-related GTP-binding protein RhoE OS=Homo sapiens OX=9606 GN=RND3 PE=1 SV=1	0	0	0	0	0	0	0	0	0	0	0	0	0	0	0	0	0	0	0	0	0	0	0	0	0	0	0	0	0	0	0	0	0	0	0	0	0	0	0	0	0	0	0	0	0	0	0
P61604	mitochondrial		6333100	48034000	11949000	15339000	10228000	4548000	11972000	28929000	9007700	19453000	5124600	9426600	0	29716000	53955000	7209800	10002000	2857700	5305100	18822000	41759000	1510300	49143000	6424500	4287800	33827000	13913000	95267000	40655000	12965000	49134000	22796000	232540000	90801000	15279000	73608000	16479000	63321000	78197000	57696000	7829500	10506000	8135400	9231700	8002200	47449000	23976000
P61619	NA		0	0	0	0	0	0	0	0	0	0	0	0	1834500	2540500	3456100	0	2254600	1162700	1928900	0	4013800	0	4181400	0	0	0	0	0	0	6247200	0	0	0	0	0	0	0	0	0	0	0	0	4244900	4624900	4101900	1922300	3677000
P61626	LYZ	LYSC_HUMAN Lysozyme C OS=Homo sapiens OX=9606 GN=LYZ PE=1 SV=1	11116000000	5787600000	1514599999.9999998	2031899999.9999998	2404500000	2538500000	5027200000	2160300000	3946099999.9999995	6687299999.999999	4991700000	3017399999.9999995	647820000	3903299999.9999995	7214599999.999999	2944499999.9999995	9788100000	3525999999.9999995	3490699999.9999995	2157900000	7759899999.999999	5110300000	8374999999.999999	2289300000	6754199999.999999	2318500000	3462599999.9999995	15387000000	13473000000	2225600000	2509900000	307920000	2003799999.9999998	11966000000	6379899999.999999	5797400000	7566799999.999999	4292899999.9999995	2597000000	3610399999.9999995	2640100000	7546599999.999999	3249899999.9999995	21343000000	3387999999.9999995	2752600000	2279100000
P61769	B2M	B2MG_HUMAN Beta-2-microglobulin OS=Homo sapiens OX=9606 GN=B2M PE=1 SV=1	738660000	570260000	322650000	515480000	603420000	97565000	292840000	146040000	1005599999.9999999	529290000	321820000	266720000	104470000	289740000	345300000	134950000	638830000	212610000	194170000	595350000	500350000	324120000	271400000	715020000	1633199999.9999998	448250000	287090000	3313199999.9999995	1420700000	830450000	555060000	313550000	0	690500000	146690000	837450000	0	538950000	319320000	257070000	330560000	337530000	208010000	390760000	197100000	262620000	341470000
P61916	NA		0	0	0	0	0	10850000	28120000	0	0	0	12303000	11905000	0	0	0	0	0	8668700	0	11682000	10133000	0	0	10952000	0	10382000	19361000	35592000	0	21650000	6517700	31198000	0	0	16443000	21609000	0	0	0	0	0	0	0	0	3117300	0	0
P61970	NUTF2	NTF2_HUMAN Nuclear transport factor 2 OS=Homo sapiens OX=9606 GN=NUTF2 PE=1 SV=1	0	0	0	0	0	0	0	0	0	0	0	0	0	0	0	0	0	0	0	0	0	0	0	0	0	0	0	0	0	0	0	0	0	0	0	0	0	0	0	0	0	0	0	0	0	0	0
P61978	NA		6020500	18336000	6169800	19353000	17008000	8227400	22300000	8589900	3012600	7608200	6576300	10583000	4650800	18179000	14794000	9504800	35307000	3405400	8591900	9106300	15338000	2140600	15618000	14077000	9461300	13153000	0	45529000	13888000	13561000	24586000	43975000	46804000	26658000	13777000	27179000	21323000	20500000	17014000	19057000	8071700	14726000	10446000	15682000	11462000	9375600	10506000
P61981	N-terminally processed		18423000	22984000	8960300	50616000	63835000	0	37546000	16421000	4925600	16446000	16236000	33940000	17855000	23196000	39877000	21094000	20508000	6945000	15545000	28830000	27168000	3609100	40647000	26875000	11562000	35931000	75768000	87403000	24249000	30057000	120110000	60708000	75885000	83668000	50037000	78389000	18912000	54720000	13151000	60138000	20880000	34635000	42632000	54379000	36715000	33113000	39766000
P62081	RPS7	RS7_HUMAN Small ribosomal subunit protein eS7 OS=Homo sapiens OX=9606 GN=RPS7 PE=1 SV=1	8831200	158870000	0	35548000	0	0	0	0	0	0	0	0	0	24666000	29624000	25929000	0	0	18016000	0	76094000	0	107250000	31765000	0	52507000	0	0	38186000	6748300	0	0	604960	161210000	0	0	0	12166000	0	5437900	21224000	0	0	0	27924000	28044000	0
P62136	NA		2616600	0	2494500	0	2502400	0	0	594090	269890	1083600	0	17280000	2629000	1747200	0	7216900	0	5318900	0	1247600	0	1444900	2383800	1773200	0	5045300	0	0	0	24906000	18109000	0	0	52030000	0	31036000	0	26106000	31020000	22569000	0	14363000	12804000	4153400	24021000	12834000	2364200
P62140	PPP1CB	PP1B_HUMAN Serine/threonine-protein phosphatase PP1-beta catalytic subunit OS=Homo sapiens OX=9606 GN=PPP1CB PE=1 SV=3	0	0	0	0	0	0	0	6051900	0	0	0	0	0	0	0	5031200	0	0	0	0	0	0	0	0	0	0	0	0	0	0	0	0	0	0	0	14055000	0	0	0	0	0	0	0	0	0	0	0
P62191	NA		0	0	0	0	0	0	0	0	0	0	0	0	0	0	0	0	0	0	0	0	0	0	0	0	0	0	0	0	0	0	0	0	0	0	0	0	0	0	0	0	0	0	0	0	0	0	0
P62195	NA		0	0	0	0	0	11739000	0	0	0	0	0	0	0	0	0	0	0	0	0	0	0	0	0	0	0	0	12956000	0	0	0	0	0	37030000	0	0	0	0	0	0	0	0	0	0	0	0	0	0
P62241	RPS8	RS8_HUMAN Small ribosomal subunit protein eS8 OS=Homo sapiens OX=9606 GN=RPS8 PE=1 SV=2	7853900	58190000	2362600	9554000	37629000	12972000	16078000	13120000	2998200	10555000	12499000	17911000	7355300	31667000	18529000	13175000	34350000	4907300	7061100	24502000	29244000	2229200	48867000	18516000	4899900	20558000	23530000	72083000	25127000	24298000	67421000	69009000	55359000	73055000	15016000	62134000	37843000	34095000	45062000	49969000	13179000	28246000	26559000	19969000	17867000	25595000	17587000
P62244	RPS15A	RS15A_HUMAN Small ribosomal subunit protein uS8 OS=Homo sapiens OX=9606 GN=RPS15A PE=1 SV=2	0	65483000	0	0	35576000	0	0	0	5163000	0	0	0	0	0	0	0	0	0	0	0	0	0	0	0	0	67501000	100490000	59539000	0	0	0	32351000	0	0	0	0	0	85830000	0	0	0	0	0	0	0	0	0
P62249	RPS16	RS16_HUMAN Small ribosomal subunit protein uS9 OS=Homo sapiens OX=9606 GN=RPS16 PE=1 SV=2	0	78857000	8610800	64243000	35033000	0	38835000	12341000	4133700	21454000	20918000	33699000	21574000	29374000	29411000	9429000	31088000	10842000	8123300	35496000	34933000	5741600	41422000	20133000	12349000	69005000	30318000	70157000	14103000	56472000	69422000	167070000	82611000	104430000	22476000	46016000	0	56342000	12297000	76881000	31446000	32146000	35114000	28180000	30917000	31777000	19863000
P62258	NA		0	0	0	85120000	0	20336000	222280000	27527000	18436000	66135000	37206000	50009000	52031000	17493000	0	31468000	0	0	100460000	0	2264700	0	0	0	45437000	0	9113700	0	0	1198800	0	26278000	0	0	76089000	0	0	5838000	146050	88484000	0	50675000	31968000	2427200	136770000	6104500	64895000
P62263	RPS14	RS14_HUMAN Small ribosomal subunit protein uS11 OS=Homo sapiens OX=9606 GN=RPS14 PE=1 SV=3	0	0	0	0	0	0	0	0	4079700	0	0	0	0	4321800	0	0	0	0	0	0	0	0	0	0	0	0	11061000	39923000	0	0	0	0	0	0	0	0	0	3537000	0	0	0	0	0	0	0	0	0
P62266	RPS23	RS23_HUMAN Small ribosomal subunit protein uS12 OS=Homo sapiens OX=9606 GN=RPS23 PE=1 SV=3	0	0	0	0	0	0	0	0	0	0	0	0	0	0	0	0	0	0	0	0	0	0	0	0	0	0	0	0	0	0	0	0	0	0	0	0	0	0	0	0	0	0	0	0	0	0	0
P62269	RPS18	RS18_HUMAN Small ribosomal subunit protein uS13 OS=Homo sapiens OX=9606 GN=RPS18 PE=1 SV=3	8284100	0	0	0	0	0	0	0	0	20156000	0	0	15218000	19965000	27860000	9747800	32203000	7168200	13283000	26744000	38514000	0	41329000	0	10084000	24351000	21041000	58340000	0	41321000	49924000	87126000	0	0	0	40070000	0	0	0	52718000	0	0	32210000	35963000	24655000	30696000	22900000
P62273	NA		0	0	0	0	0	0	0	0	0	0	0	0	0	0	0	0	0	0	0	0	0	0	0	0	0	0	0	0	0	0	0	0	0	0	0	0	0	0	0	0	0	0	0	0	0	0	0
P62277	RPS13	RS13_HUMAN Small ribosomal subunit protein uS15 OS=Homo sapiens OX=9606 GN=RPS13 PE=1 SV=2	12276000	37002000	0	14985000	10350000	8413700	34204000	13137000	3987300	18667000	6009100	23223000	6697000	11624000	18335000	11579000	15333000	6666300	7631600	7860600	35572000	3634500	26609000	18800000	9816900	24049000	0	57896000	0	22098000	38698000	12604000	48625000	66830000	24533000	21024000	35560000	29949000	29872000	31524000	21528000	21416000	14956000	21704000	26098000	24500000	23913000
P62280	RPS11	RS11_HUMAN Small ribosomal subunit protein uS17 OS=Homo sapiens OX=9606 GN=RPS11 PE=1 SV=3	0	94131000	0	35992000	0	0	0	9516400	0	7685800	71544000	11235000	0	11302000	15012000	6433200	8816900	8283800	6062000	8169300	24834000	1935000	34167000	0	10958000	13241000	0	290220000	11074000	52077000	0	228300000	0	62998000	0	0	0	0	20099000	25548000	13349000	18573000	16343000	36538000	12545000	22901000	18109000
P62304	SNRPE	RUXE_HUMAN Small nuclear ribonucleoprotein E OS=Homo sapiens OX=9606 GN=SNRPE PE=1 SV=1	0	0	0	0	0	0	0	0	0	0	0	0	0	0	0	0	0	0	0	0	0	0	0	0	0	0	0	0	0	0	0	0	0	0	0	0	0	0	0	0	0	0	0	0	0	0	0
P62316	NA		0	0	0	0	0	0	0	0	0	0	0	0	0	0	0	0	0	0	0	0	0	0	0	0	0	0	0	0	0	0	0	0	0	0	0	0	0	0	0	0	0	0	0	0	0	0	0
P62318	NA		0	0	0	0	0	0	0	0	3354400	0	0	9996700	0	0	0	0	0	0	0	0	0	0	0	1616400	4829000	0	0	0	0	0	0	0	0	0	0	0	0	0	0	0	0	6883000	0	0	0	0	8019200
P62328	TMSB4X	TYB4_HUMAN Thymosin beta-4 OS=Homo sapiens OX=9606 GN=TMSB4X PE=1 SV=2	0	0	0	0	10563000	155730000	28597000	0	18872000	42548000	109120000	0	0	0	11036000	44481000	0	9837700	65174000	0	0	0	0	684580000	136830000	2178100	0	0	0	0	0	0	0	0	0	0	0	174550000	24265000	0	0	0	0	0	0	0	0
P62330	ARF6	ARF6_HUMAN ADP-ribosylation factor 6 OS=Homo sapiens OX=9606 GN=ARF6 PE=1 SV=2	0	0	0	0	0	0	0	6159900	0	0	0	0	4387800	0	0	6113300	10086000	0	4530200	10013000	7228300	2197100	0	14517000	4134300	0	10974000	0	0	0	0	0	14253000	0	1709300	0	0	0	0	0	0	0	13199000	0	12069000	0	0
P62333	PSMC6	PRS10_HUMAN 26S proteasome regulatory subunit 10B OS=Homo sapiens OX=9606 GN=PSMC6 PE=1 SV=1	0	5351100	0	0	0	0	0	0	0	0	0	0	0	0	0	0	13426000	0	0	0	0	0	0	0	0	0	0	0	0	0	0	0	0	0	0	0	0	0	11040000	0	0	0	0	0	0	0	0
P62424	RPL7A	RL7A_HUMAN Large ribosomal subunit protein eL8 OS=Homo sapiens OX=9606 GN=RPL7A PE=1 SV=2	3097300	7962300	0	19399000	6440800	0	0	3407300	0	3730000	0	0	5647300	12982000	19663000	0	434130	0	0	10003000	0	0	19711000	0	4636000	0	0	8665900	0	0	0	0	140360000	16939000	0	33812000	0	36546000	5502400	27498000	0	0	5892100	875840	0	0	0
P62495	NA		0	0	0	0	0	0	0	3262200	0	0	0	0	0	4718300	3406500	0	0	0	0	3628800	2500400	0	4579300	0	0	0	0	0	0	38873000	11743000	0	12966000	0	0	13646000	0	11752000	11280000	23390000	3055500	0	0	0	3164100	3049100	2819000
P62701	NA		13987000	26665000	20862000	22535000	0	0	60185000	3102200	4609400	36283000	7377000	40515000	9019600	30948000	40551000	23078000	35468000	11607000	15723000	10800000	90780000	6331700	35819000	14481000	103870000	60070000	59684000	65873000	27445000	25541000	66693000	0	0	21229000	43873000	29238000	0	79657000	47581000	57904000	16852000	0	42429000	62645000	37243000	22252000	20633000
P62714	NA		0	0	0	0	0	0	0	0	0	0	0	0	0	0	0	0	0	0	0	0	0	0	0	0	0	0	0	0	0	0	0	0	0	0	0	0	0	0	0	0	0	0	0	0	0	0	0
P62750	RPL23A	RL23A_HUMAN Large ribosomal subunit protein uL23 OS=Homo sapiens OX=9606 GN=RPL23A PE=1 SV=1	0	0	0	19329000	16564000	8250500	0	14450000	0	18470000	5663700	20602000	7543300	5673300	9099900	0	0	1174400	0	0	5457700	665970	4902400	4179700	3061900	0	0	0	0	11336000	27263000	0	0	34098000	5314300	0	0	0	0	0	2900900	10607000	0	0	0	0	6484200
P62753	RPS6	RS6_HUMAN Small ribosomal subunit protein eS6 OS=Homo sapiens OX=9606 GN=RPS6 PE=1 SV=1	0	0	0	0	0	0	0	0	0	0	0	9868100	0	0	0	0	0	0	0	0	0	0	0	0	0	0	0	0	0	0	0	0	0	0	0	0	0	0	0	0	0	0	0	0	0	0	0
P62760	VSNL1	VISL1_HUMAN Visinin-like protein 1 OS=Homo sapiens OX=9606 GN=VSNL1 PE=1 SV=2	0	0	0	0	0	0	0	2096300	0	0	0	0	0	0	3551400	1710900	0	683850	0	0	0	0	0	0	0	0	0	0	247040000	0	1845600	0	0	0	0	0	0	0	0	0	0	0	0	7046900	2957700	0	0
P62805	HIST1H4A	H4_HUMAN Histone H4 OS=Homo sapiens OX=9606 GN=H4C1 PE=1 SV=2	58100000	8499900	1763699999.9999998	288570000	0	67248000	346880000	1193500000	100650000	172370000	0	357190000	72003000	117350000	145840000	1079600000	79574000	742110000	1797699999.9999998	676880000	171780000	163010000	206690000	61600000	973010000	0	3227400	5249600	103830000	8940500	20987000	0	11394000	6174300	48719000	1283500000	443810000	0	227410000	268640000	55236000	226210000	244980000	442220000	176710000	966770000	143300000
P62820	NA		0	0	0	0	11300000	0	0	5022500	0	0	0	11490000	0	18057000	13504000	17070000	14543000	0	0	10467000	0	12834000	23657000	0	15105000	0	0	0	0	3771700	0	0	50797000	0	0	38757000	0	0	7089800	0	22405000	19732000	21219000	0	23996000	20841000	22719000
P62826	RAN	RAN_HUMAN GTP-binding nuclear protein Ran OS=Homo sapiens OX=9606 GN=RAN PE=1 SV=3	0	0	0	0	0	0	0	0	0	0	0	0	0	0	0	0	0	0	0	0	0	0	0	0	0	0	0	0	0	0	0	0	0	0	0	0	0	0	0	0	0	0	0	0	0	0	0
P62829	RPL23	RL23_HUMAN Large ribosomal subunit protein uL14 OS=Homo sapiens OX=9606 GN=RPL23 PE=1 SV=1	0	0	0	0	0	0	0	0	0	0	0	0	0	0	0	0	0	0	0	0	0	0	0	0	0	0	0	0	0	0	0	0	0	0	0	0	0	0	0	0	0	0	0	0	0	0	0
P62834	RAP1A	RAP1A_HUMAN Ras-related protein Rap-1A OS=Homo sapiens OX=9606 GN=RAP1A PE=1 SV=1	0	0	0	0	0	0	0	0	0	0	0	0	5216800	0	0	0	0	0	0	781140	0	0	0	0	8954000	5802400	11985000	0	0	0	0	0	112280000	0	0	0	0	0	0	0	0	0	0	0	0	0	1343400
P62837	NA		0	0	0	0	0	0	0	0	0	9092500	0	0	0	0	8494700	1020400	4208800	0	1246300	3395100	5189100	0	6928100	0	0	0	0	8260200	0	0	0	0	0	9926100	0	0	0	0	3007300	0	0	3139300	0	0	3104200	3867600	4429000
P62841	RPS15	RS15_HUMAN Small ribosomal subunit protein uS19 OS=Homo sapiens OX=9606 GN=RPS15 PE=1 SV=2	0	14787000	0	0	0	0	0	0	0	6155200	0	0	0	0	0	0	0	0	0	3010400	0	0	0	4573000	0	10433000	0	0	0	0	28158000	0	0	25595000	0	0	0	7671000	5961300	14057000	0	0	0	0	0	14865000	0
P62847	NA		0	0	0	0	0	0	0	0	0	0	0	0	0	0	0	0	0	2073500	0	2794400	0	0	6134800	0	0	0	0	33320000	0	0	23533000	0	0	0	0	0	0	0	0	0	0	0	0	0	0	0	0
P62851	RPS25	RS25_HUMAN Small ribosomal subunit protein eS25 OS=Homo sapiens OX=9606 GN=RPS25 PE=1 SV=1	3867000	23755000	0	0	0	9738500	0	0	3790700	18132000	0	0	0	22418000	26244000	0	0	8541700	1701200	35185000	30186000	0	6165800	0	0	0	0	0	0	50213000	68498000	0	0	0	0	0	50706000	52132000	0	107980000	17767000	25891000	0	16628000	17533000	24012000	18045000
P62857	RPS28	RS28_HUMAN Small ribosomal subunit protein eS28 OS=Homo sapiens OX=9606 GN=RPS28 PE=1 SV=1	0	0	0	16901000	0	0	13218000	9020200	0	0	0	0	5358900	9852100	12424000	0	10284000	4435400	8602600	0	16622000	0	19153000	5779100	6325300	0	0	0	12112000	10254000	0	0	0	45992000	0	0	15368000	20453000	0	20344000	11428000	11824000	6813800	13145000	7001000	12344000	13894000
P62873	NA		21851000	0	0	0	22136000	0	0	0	3045400	0	225250000	0	0	0	0	0	0	0	0	0	0	4151800	0	0	0	0	0	90411000	0	0	0	0	0	0	0	0	0	0	14474000	0	0	6317700	0	0	0	0	8257700
P62879	NA		0	21180000	0	13639000	0	0	16038000	6904200	0	4358500	6593200	9784900	4184000	15879000	7992700	4220500	7348100	0	9649800	11574000	12105000	0	8802600	0	4668000	4090900	0	21310000	0	0	0	20163000	0	27244000	0	0	8306900	18499000	7024500	11767000	0	6322800	5213600	7938200	0	4989800	4885800
P62888	RPL30	RL30_HUMAN Large ribosomal subunit protein eL30 OS=Homo sapiens OX=9606 GN=RPL30 PE=1 SV=2	7518100	2116500	0	0	0	0	0	6195300	0	8545000	0	0	0	9250800	0	5770900	13774000	4252000	666180	1599400	9829300	0	3240800	1447900	804430	0	0	35027000	0	0	27518000	0	10119000	45223000	0	4664400	3926200	33710000	2646400	23208000	9599600	11489000	1671400	17067000	9494000	15693000	7236200
P62899	NA		0	51243000	0	41820000	0	9819400	0	15370000	0	14981000	8377200	23010000	12417000	22048000	34836000	0	22338000	8846300	12213000	15337000	35263000	3117400	35388000	9464100	7905100	53511000	33001000	76053000	26826000	0	0	127920000	211440000	166580000	0	0	26960000	72461000	0	46958000	24389000	20954000	25599000	27536000	15756000	23756000	19994000
P62906	RPL10A	RL10A_HUMAN Large ribosomal subunit protein uL1 OS=Homo sapiens OX=9606 GN=RPL10A PE=1 SV=2	19834000	58425000	0	64969000	140980000	17296000	40000000	22429000	4495300	25344000	13905000	33342000	20823000	65286000	27134000	16227000	88351000	10011000	12761000	40694000	37252000	4521700	56404000	10748000	31931000	45766000	20803000	0	0	37539000	0	149040000	0	183440000	92384000	28058000	0	38047000	33054000	43917000	36819000	31632000	26515000	32604000	44817000	24742000	53368000
P62913	NA		0	0	11486000	57492000	43970000	0	0	24551000	0	7015100	0	25204000	0	22220000	49956000	0	15027000	8653400	6842500	9841600	35092000	0	25544000	0	15484000	0	0	84189000	0	0	108650000	184460000	0	0	0	0	0	62658000	19904000	29249000	18137000	39186000	17708000	37550000	11730000	41925000	27782000
P62917	RPL8	RL8_HUMAN Large ribosomal subunit protein uL2 OS=Homo sapiens OX=9606 GN=RPL8 PE=1 SV=2	10278000	45296000	0	0	7379400	7416300	28031000	10657000	2217500	9964000	4578100	15523000	7768200	14997000	17375000	0	10756000	7354900	9800800	12001000	32839000	0	36734000	0	6435200	0	0	0	0	0	34454000	26344000	0	82415000	11241000	28335000	18048000	34037000	0	29138000	0	9097200	15647000	21534000	29470000	27859000	8660800
P62937	NA		0	22757000	42460000	0	0	0	0	303070000	0	9573400	115970000	0	11419000	113040000	11034000	218010000	49508000	17442000	5976900	9494100	6393200	0	42358000	18396000	9297400	0	4984200	0	291190000	0	56705000	0	10137000	12590000	0	28902000	29510000	16360000	0	698230000	6095500	0	32439000	0	235570000	27581000	0
P62942	FKBP1A	FKB1A_HUMAN Peptidyl-prolyl cis-trans isomerase FKBP1A OS=Homo sapiens OX=9606 GN=FKBP1A PE=1 SV=2	0	0	0	0	0	0	0	0	0	0	0	0	0	0	0	0	0	0	0	0	0	0	7688700	0	0	0	0	0	0	0	0	0	0	0	0	0	0	0	0	0	0	0	0	0	0	0	0
P62979	NA		0	0	0	0	0	0	0	98979000	7596700	33709000	11943000	24093000	44698000	68793000	0	0	0	28292000	0	71544000	0	0	110670000	41000000	0	15191000	0	0	0	20433000	0	0	166380000	35701000	364270000	0	0	0	79342000	30921000	0	20701000	0	0	29349000	0	0
P62993	NA		0	0	0	0	0	0	0	0	0	0	0	0	2493900	0	0	0	0	0	2942900	0	0	0	0	14791000	0	0	34249000	0	0	0	0	0	0	0	0	31553000	0	0	0	0	0	0	0	0	0	0	7478400
P63000	NA		0	0	0	0	0	0	0	0	0	0	0	0	0	0	0	0	0	0	0	0	0	0	0	0	0	0	0	0	0	0	0	0	0	0	0	0	0	0	0	0	0	0	0	0	0	0	0
P63010	NA		0	0	0	0	0	0	0	0	0	0	0	0	0	0	0	0	0	0	0	0	0	0	0	0	0	0	0	0	0	0	0	449040000	0	0	0	0	0	0	0	0	0	0	0	0	0	0	0
P63092	NA		4167900	0	0	0	0	0	0	0	0	0	0	0	0	0	0	675250	0	1197100	3154000	2057500	2664000	0	2639900	5221200	1614400	7167700	0	10962000	0	0	0	0	0	0	0	0	0	2653400	0	3781700	0	0	2726700	5785800	0	0	0
P63104	NA		102880000	1695699999.9999998	137940000	301090000	560280000	87330000	738390000	292520000	44933000	488250000	671030000	1054799999.9999999	356270000	993350000	1007799999.9999999	441110000	719600000	114080000	248870000	1052499999.9999999	802700000	167070000	479830000	439260000	125440000	193680000	368590000	3422199999.9999995	244750000	397660000	3834999999.9999995	1009699999.9999999	5734700000	1225800000	522750000	606140000	362830000	1373700000	1238600000	1825199999.9999998	19185000	223280000	316360000	1244800000	1633799999.9999998	873380000	350580000
P63151	NA		0	9136600	0	5701800	13487000	0	7244600	9397500	0	7174500	3988100	0	3564300	4302800	6329700	0	8658500	0	2662100	2245200	19929000	0	17512000	16893000	4702900	21189000	13169000	17757000	0	26073000	44955000	0	112050000	50967000	0	0	0	30493000	25785000	23332000	0	3966800	10563000	0	35526000	33167000	45717000
P63167	cytoplasmic		6102100	0	4507500	18921000	0	4616500	13314000	8571900	0	8413900	0	8539300	56544000	9600000	12898000	11250000	0	3767400	7954600	62389000	11106000	0	9313800	9123100	5091800	18219000	0	0	9128700	24499000	13998000	8874600	0	33666000	15950000	36851000	5749700	22877000	0	18813000	5164200	12423000	15775000	15244000	11543000	10138000	15526000
P63173	RPL38	RL38_HUMAN Large ribosomal subunit protein eL38 OS=Homo sapiens OX=9606 GN=RPL38 PE=1 SV=2	0	0	0	0	0	0	0	0	0	0	0	0	0	0	0	0	0	0	0	0	0	0	0	0	0	0	0	0	0	0	0	0	0	0	0	0	0	0	0	0	0	0	0	0	0	0	0
P63220	RPS21	RS21_HUMAN Small ribosomal subunit protein eS21 OS=Homo sapiens OX=9606 GN=RPS21 PE=1 SV=1	6475800	0	0	15408000	0	0	14700000	8821000	0	6837500	3520300	9952700	4756200	10359000	14732000	5621900	7920800	3242200	8590600	8658400	18316000	0	17053000	0	5571000	13692000	11293000	22185000	11843000	12081000	19958000	45345000	36446000	33501000	0	17882000	9161000	17931000	20790000	17869000	9585500	10339000	8455200	11579000	5001700	11622000	9817100
P63241	NA		0	78981000	3252600	0	0	122850000	0	0	0	33966000	67816000	0	0	0	34719000	0	31871000	116980000	0	0	30584000	0	30208000	0	85119000	0	0	38218000	0	13292000	0	0	0	130850000	0	0	11127000	0	0	0	33309000	29059000	0	0	20434000	0	21741000
P63244	N-terminally processed		11797000	39479000	16689000	37816000	48549000	0	52777000	0	0	4802300	9990200	0	16185000	22561000	38943000	15508000	15996000	8569500	12531000	15692000	34305000	6309100	40174000	16111000	8619400	60318000	0	60680000	23154000	7196400	117330000	167280000	26596000	63036000	4831800	73408000	8501500	16041000	21571000	23283000	16867000	35111000	35118000	45277000	50029000	31042000	32566000
P63261	NA		5018400000	7672299999.999999	1817599999.9999998	3065699999.9999995	2296700000	1130700000	4913600000	1724099999.9999998	713110000	2907300000	2085699999.9999998	2789700000	1648799999.9999998	2093899999.9999998	8242599999.999999	1881699999.9999998	2306100000	973580000	2975899999.9999995	4637500000	4954500000	1409400000	8152299999.999999	4177999999.9999995	1456100000	3300099999.9999995	114500000	14872000000	12226000000	3596999999.9999995	11731000000	11139000000	9237800000	4150999999.9999995	1520299999.9999998	2638000000	4051399999.9999995	5252400000	2433200000	4176899999.9999995	3013499999.9999995	1470699999.9999998	2690600000	6250099999.999999	3900899999.9999995	4703000000	2835100000
P63279	UBE2I	UBC9_HUMAN SUMO-conjugating enzyme UBC9 OS=Homo sapiens OX=9606 GN=UBE2I PE=1 SV=1	0	0	0	0	0	0	0	0	0	0	0	0	0	0	0	0	0	0	0	0	0	0	0	0	0	0	0	0	0	0	0	0	0	0	0	0	0	0	0	0	0	0	0	0	0	0	0
P63313	TMSB10	TYB10_HUMAN Thymosin beta-10 OS=Homo sapiens OX=9606 GN=TMSB10 PE=1 SV=2	0	0	0	0	0	0	0	0	0	0	0	0	0	0	0	0	0	0	0	0	0	0	0	0	0	0	0	0	0	0	0	0	0	0	0	0	0	0	0	0	0	0	0	0	0	0	0
P67812	NA		0	0	0	0	0	0	0	0	0	0	0	0	0	0	0	0	0	0	0	0	0	0	0	0	0	0	0	0	0	0	0	0	0	0	0	0	0	0	0	0	0	0	0	0	0	0	0
P67936	NA		64124000	86294000	43098000	84377000	26261000	0	15632000	52354000	3350900	55117000	28847000	47253000	29672000	28744000	29933000	20666000	40840000	0	12998000	48501000	75308000	5732300	77913000	33333000	12861000	0	0	53654000	30965000	28578000	101560000	55925000	21482000	0	11152000	78446000	53343000	64393000	49084000	40212000	1990300	42757000	49047000	62212000	41825000	19735000	98364000
P68036	NA		0	0	0	0	0	0	0	0	0	0	0	0	0	0	0	0	0	0	0	0	0	0	0	0	0	0	0	0	0	0	0	0	0	0	0	0	0	0	0	0	0	0	0	0	0	22312000	0
P68104	NA		633540000	1506999999.9999998	74630000	683310000	992860000	166010000	1392800000	501160000	75497000	575700000	180560000	351440000	290720000	418690000	694200000	424090000	496470000	156430000	232070000	556760000	524670000	58742000	1126100000	600190000	189210000	917200000	161800000	2245100000	808840000	737800000	1821199999.9999998	2759300000	1545599999.9999998	1792099999.9999998	446150000	640200000	605450000	966100000	452400000	1547099999.9999998	423140000	789080000	468070000	812690000	374370000	743190000	461240000
P68133	NA		9786600	0	0	7570600	11105000	5675100	67174000	14685000	3174600	5369600	0	11614000	3775600	8031800	3986200	10594000	0	0	3275800	8765000	10957000	0	32456000	4682800	2934000	2716700	40635000	87326000	43087000	12896000	57395000	28802000	77049000	35727000	0	5442400	14669000	89829000	14936000	8738500	3537400	0	19057000	0	0	13982000	6250300
P68363	NA		93294000	297780000	40130000	147610000	104710000	39336000	132970000	39576000	13332000	128660000	61398000	83941000	47845000	171610000	148090000	109660000	127360000	51384000	85095000	141550000	220770000	40662000	209930000	86177000	139330000	204480000	28632000	317530000	133780000	152940000	388980000	447150000	559970000	393780000	166920000	268220000	107020000	325020000	187120000	301120000	148690000	215700000	183670000	295150000	167700000	148170000	127010000
P68366	NA		50931000	81015000	11349000	77408000	90243000	34182000	86835000	39214000	4976000	50447000	33761000	79705000	13755000	45998000	55013000	29907000	29230000	14163000	23045000	33809000	52119000	3902400	52774000	40868000	22370000	43554000	33083000	86805000	70331000	82821000	129670000	176880000	100200000	96128000	12802000	60343000	114020000	131320000	67286000	69544000	48595000	53806000	47010000	71721000	50850000	40936000	38712000
P68371	NA		123280000	154410000	6396600	0	18756000	0	12553000	30216000	4447400	52127000	14153000	60527000	11609000	67051000	72437000	28129000	111420000	49408000	90762000	16761000	54090000	3453600	57788000	51010000	48073000	44506000	3647400	146430000	12728000	16594000	142100000	187760000	743230000	205220000	360700	96975000	67101000	164620000	49915000	114490000	49977000	35305000	21652000	81323000	56377000	138050000	9056800
P68400	NA		0	0	0	0	0	0	0	0	0	0	0	0	0	0	0	0	0	0	0	0	0	0	0	0	0	0	0	0	0	0	0	0	0	0	0	0	0	0	0	0	0	0	0	0	0	0	3836900
P68402	NA		0	0	0	0	0	0	0	0	0	0	0	0	0	0	0	0	0	0	0	0	0	0	0	0	0	0	0	0	0	0	0	0	0	0	0	0	0	0	0	0	0	0	0	0	0	0	0
P68871	HBB	HBB_HUMAN Hemoglobin subunit beta OS=Homo sapiens OX=9606 GN=HBB PE=1 SV=2	31709000	57525000	283740000	62383000	101650000	0	262270000	577940000	43891000	35437000	25549000	24420000	1352000	585240	125950000	208460000	156250000	16047000	56991000	8340700	1164500000	315540000	113310000	598070000	49718000	239030000	94309000000	5605600000	161610000	156630000	39851000	16551000000	7878999999.999999	39859000	563110000	867660000	147750000	83510000	992290000	55463000	86654000	214670000	14666000	21963000	3174800	166950000	1222800000
P69892	NA		0	0	0	0	0	0	0	0	0	0	0	0	0	0	0	0	0	0	0	0	0	0	0	0	0	0	0	0	0	0	0	0	0	0	0	0	0	0	0	0	0	0	0	0	0	0	0
P69905	HBA1	HBA_HUMAN Hemoglobin subunit alpha OS=Homo sapiens OX=9606 GN=HBA1 PE=1 SV=2	35089000	436150000	511890000	1512499999.9999998	1919499999.9999998	1389100000	1189400000	2035499999.9999998	590960000	38469000	155480000	4295100	2741200	0	25047000	13246000	20604000	0	27638000	0	49491000	200300000	66234000	302930000	2198000	242850000	130450000000	3072299999.9999995	2795700000	568680000	7349100	3147599999.9999995	1310500000	384380000	0	57341000	110220000	153160000	171560000	4222900	29479000	222970000	0	4958200	0	15709000	1657499999.9999998
P78324	NA		0	0	0	0	0	0	0	0	0	0	0	0	0	0	0	0	0	0	0	0	0	0	0	0	0	0	0	0	0	0	0	0	0	0	0	0	0	0	0	0	0	0	0	0	0	0	0
P78329	NA		0	0	0	0	0	0	0	0	0	0	0	0	0	0	0	0	0	0	0	0	0	0	0	0	0	0	0	0	0	0	0	0	0	0	0	0	0	0	0	0	0	0	0	0	0	0	0
P78371	NA		0	18040000	0	16379000	17436000	3523300	0	5052500	0	6351900	4701800	10371000	0	0	9921200	0	9741900	0	0	0	0	1463400	0	0	0	0	0	18535000	0	13479000	15419000	46252000	0	0	2749500	0	0	0	9781300	16703000	4543900	0	0	0	0	0	0
P78417	NA		3257400	0	0	29223000	0	0	50681000	10555000	0	10820000	42500000	0	0	0	13768000	40969000	0	0	0	16088000	33406000	4542800	0	25374000	0	0	35599000	0	28252000	0	53936000	72318000	53173000	62450000	23410000	60251000	24337000	32714000	33370000	23564000	15978000	18928000	21389000	21699000	22031000	26631000	34393000
P78527	NA		0	0	0	0	3678400	0	0	1500000	0	0	0	0	1340300	0	0	0	0	0	1638300	499480	2673300	0	9489500	1539400	0	0	0	0	0	0	11506000	8242800	0	0	0	5234100	0	0	0	0	0	0	0	2615400	0	0	0
P80188	NA		112860000	70026000	221050000	291780000	262000000	147210000	418770000	255630000	91620000	142000000	165570000	139530000	85812000	124280000	341450000	363560000	141270000	65879000	110290000	108760000	356110000	64290000	128740000	529080000	279960000	95223000	151390000	125590000	179260000	193030000	477910000	382380000	91121000	609340000	134370000	1064799999.9999999	30835000	347400000	608010000	245000000	47082000	281410000	194350000	329630000	223320000	282300000	360230000
P80303	NA		670030000	223610000	20261000	386720000	93595000	185680000	288870000	127740000	274310000	229350000	291760000	57772000	52981000	137750000	29233000	46123000	212120000	277190000	187710000	94026000	119960000	332740000	95864000	219840000	700980000	330710000	44886000	941720000	319640000	484060000	184630000	116350000	0	206220000	41316000	142570000	194010000	120810000	157250000	213710000	239510000	158750000	126320000	510530000	189110000	106900000	89693000
P80511	S100A12	S10AC_HUMAN Protein S100-A12 OS=Homo sapiens OX=9606 GN=S100A12 PE=1 SV=2	7397300	21768000	20161000	67731000	11542000	0	12287000	111120000	9584400	19451000	0	38210000	31796000	29071000	100420000	96277000	14222000	2498400	9261300	3318900	68911000	0	32764000	337870000	8669000	17247000	1126200000	146970000	16951000	107000000	303840000	150730000	85165000	100810000	23445000	87942000	0	147770000	106930000	35274000	0	85852000	33946000	114780000	21923000	16721000	141590000
P80723	NA		0	0	0	0	0	0	0	0	0	0	0	0	0	0	0	0	0	0	0	0	0	0	0	11297000	0	6473800	0	0	0	0	0	0	0	0	0	8411500	0	0	0	0	0	0	0	0	0	0	0
P80748	NA		43739000	19276000	0	22049000	0	18811000	37060000	0	11821000	0	16643000	12911000	0	0	15968000	2223900	8207700	5413100	4281000	4528300	15417000	11859000	7172700	20288000	10262000	41373000	18558000	122440000	47058000	0	35526000	99469000	75703000	0	0	30584000	15174000	47052000	9982600	26090000	8965000	0	0	0	0	14984000	13895000
P81605	NA		0	0	0	0	0	0	0	2714700	0	0	0	8861900	0	0	0	0	0	0	0	0	0	0	0	5475900	0	0	0	0	0	0	0	0	0	0	0	0	23028000	11922000	18925000	22769000	0	0	0	0	0	9915200	0
P83731	RPL24	RL24_HUMAN Large ribosomal subunit protein eL24 OS=Homo sapiens OX=9606 GN=RPL24 PE=1 SV=1	7063400	23490000	1636600	19591000	16274000	9167800	38417000	12947000	2859400	10155000	13609000	10922000	6968100	13016000	22183000	7197700	22980000	7740400	10227000	14413000	27056000	0	28589000	15094000	10163000	21679000	0	47597000	12771000	14419000	33013000	13179000	200260000	57991000	8686300	40369000	37163000	26446000	23221000	35637000	11996000	14288000	13340000	19378000	15347000	17707000	10725000
P84085	ARF5	ARF5_HUMAN ADP-ribosylation factor 5 OS=Homo sapiens OX=9606 GN=ARF5 PE=1 SV=2	6197300	38340000	0	22735000	32857000	5107800	18220000	9908200	0	7925400	4082700	12241000	8822800	10935000	16659000	7957500	20066000	3199600	7374600	8435500	19631000	2329600	16506000	13942000	0	17943000	20911000	44806000	0	0	67081000	112570000	71917000	44292000	15068000	26813000	26261000	35812000	19652000	27197000	10305000	14523000	18774000	22459000	12628000	11529000	12753000
P84090	ERH	ERH_HUMAN Enhancer of rudimentary homolog OS=Homo sapiens OX=9606 GN=ERH PE=1 SV=1	0	0	0	0	0	0	0	0	0	0	0	0	0	0	4975200	0	5938100	0	2465700	1990700	7211600	1631700	961040	9381800	2089600	0	0	0	0	0	0	0	0	0	5034600	0	3946000	0	0	0	0	0	0	0	0	4714200	6435900
P84095	RHOG	RHOG_HUMAN Rho-related GTP-binding protein RhoG OS=Homo sapiens OX=9606 GN=RHOG PE=1 SV=1	0	0	0	0	0	0	0	0	0	0	0	0	0	0	0	0	0	0	0	0	0	0	0	0	0	0	0	0	0	0	0	0	0	0	0	0	0	0	0	0	0	0	0	0	0	0	0
P84098	RPL19	RL19_HUMAN Large ribosomal subunit protein eL19 OS=Homo sapiens OX=9606 GN=RPL19 PE=1 SV=1	0	0	0	0	0	0	0	0	0	0	0	24672000	0	0	0	0	0	0	0	0	0	0	0	0	0	0	0	0	0	0	0	0	0	0	0	0	0	0	0	0	0	0	36806000	0	0	0	0
P84103	NA		0	0	0	0	0	0	0	0	0	0	0	0	0	0	0	0	0	0	0	0	0	0	0	0	0	0	0	0	0	0	0	0	0	0	0	0	0	0	0	0	0	0	0	0	0	0	0
P98088	MUC5AC	MUC5A_HUMAN Mucin-5AC OS=Homo sapiens OX=9606 GN=MUC5AC PE=1 SV=4	0	0	0	0	0	0	0	0	0	0	0	0	0	0	0	0	0	0	0	0	100640000	0	0	0	0	0	0	0	0	0	0	0	0	0	0	7034500	4844200	1172400000	0	0	0	0	0	0	0	0	0
P98171	NA		0	0	0	0	0	0	0	0	0	0	0	0	0	0	0	0	0	0	0	0	0	0	0	0	0	0	0	0	0	0	0	0	0	0	0	0	0	0	0	0	0	0	0	0	0	0	0
P98179	RBM3	RBM3_HUMAN RNA-binding protein 3 OS=Homo sapiens OX=9606 GN=RBM3 PE=1 SV=1	0	0	0	0	0	0	0	0	0	0	0	0	2015500	0	0	0	0	0	0	0	0	0	0	0	0	0	0	0	0	15004000	36487000	0	0	0	0	0	0	0	0	3431600	0	0	5273300	0	0	0	0
P99999	CYCS	CYC_HUMAN Cytochrome c OS=Homo sapiens OX=9606 GN=CYCS PE=1 SV=2	0	0	0	0	0	4966200	9164100	4929300	0	0	0	7846900	0	0	0	0	0	0	0	0	0	0	0	0	0	0	0	0	0	14413000	2519500	35308000	0	0	0	0	13260000	0	0	0	0	0	0	0	0	0	0
Q00341	NA		0	0	0	0	0	0	0	0	0	0	0	0	0	0	0	0	0	0	0	0	0	0	0	0	0	0	0	0	0	0	0	0	0	0	0	0	0	0	0	0	0	0	0	0	0	0	0
Q00610	NA		12944000	280560000	7546700	154870000	176150000	20264000	37272000	68972000	13692000	95525000	22654000	97272000	56080000	93006000	131230000	55862000	126500000	23265000	52824000	85648000	147630000	13303000	190820000	99532000	41158000	107680000	230620000	306800000	83702000	204920000	329020000	403350000	358890000	386870000	58173000	92371000	192650000	297800000	156100000	355300000	23688000	48547000	126960000	214280000	91699000	112290000	82116000
Q00688	FKBP3	FKBP3_HUMAN Peptidyl-prolyl cis-trans isomerase FKBP3 OS=Homo sapiens OX=9606 GN=FKBP3 PE=1 SV=1	0	0	0	0	0	0	0	0	0	0	0	0	0	0	0	0	0	0	0	0	0	0	0	0	0	0	0	0	0	0	0	0	0	0	0	0	0	0	0	0	0	0	0	0	0	0	0
Q00765	NA		3093700	4262600	0	0	0	4609600	0	0	0	0	3531900	5338500	3131200	3832800	5440400	3795600	0	1212800	2137100	2191700	5174000	585770	4057400	6977300	0	0	0	0	0	6290000	16287000	15071000	0	0	0	0	0	14890000	13663000	0	0	7229600	2691800	6385300	2801500	0	0
Q00796	NA		0	0	0	6946900	0	0	0	2663200	0	0	0	10017000	5379900	2648000	4333100	2003100	0	1061600	1385900	2775400	3624600	547850	6002000	0	1397900	0	0	0	0	5230300	0	0	0	0	4125900	0	0	5748600	3779600	5728000	2485500	3565800	4588500	3335500	4379300	4016600	4031800
Q00839	NA		0	0	0	0	8743600	0	0	0	0	0	0	0	0	1939100	0	0	1811900	0	1242000	1437600	3637300	0	3982200	35768000	0	0	6487700	14072000	0	0	0	0	93183000	0	0	0	0	0	0	0	0	2266300	1934700	2377700	1836500	1752000	0
Q01081	U2AF1	U2AF1_HUMAN Splicing factor U2AF 35 kDa subunit OS=Homo sapiens OX=9606 GN=U2AF1 PE=1 SV=3	0	0	0	0	0	0	0	0	0	0	0	0	0	0	0	0	0	0	0	0	0	0	0	0	0	0	0	0	0	0	0	0	0	0	0	0	0	0	0	0	0	0	0	0	0	0	0
Q01082	NA		0	0	0	0	0	0	0	0	0	0	0	0	2507300	4712900	0	0	10949000	2408700	1194700	1569100	0	0	2786900	3411400	3764500	0	0	0	0	0	0	0	0	0	3390800	0	0	0	0	0	757370	6673600	0	7108900	2143600	13943000	4677600
Q01105	NA		12352000	0	0	26501000	0	8849900	0	11628000	0	9557100	6417300	0	0	7869100	9800700	10611000	0	2939400	0	10089000	12619000	1830300	17897000	17644000	5272700	0	0	44942000	25682000	17556000	36381000	47347000	61784000	51319000	0	34051000	3621500	38620000	45180000	26754000	6304100	0	15667000	16642000	0	13490000	0
Q01432	NA		0	0	0	0	0	0	0	0	0	0	0	0	0	0	0	0	0	0	0	0	0	0	0	0	0	0	0	0	0	0	0	0	0	0	0	0	0	0	0	0	0	0	0	0	0	0	0
Q01459	CTBS	DIAC_HUMAN Di-N-acetylchitobiase OS=Homo sapiens OX=9606 GN=CTBS PE=1 SV=1	0	0	0	0	13883000	0	0	0	0	0	0	0	0	0	0	0	0	248560	0	0	0	0	0	0	5320300	0	0	0	0	0	0	0	0	0	0	0	0	0	0	0	0	0	0	0	0	0	0
Q01469	NA		52971000	365850000	195660000	614520000	198760000	92968000	389990000	240500000	17407000	79172000	308290000	731960000	207600000	445100000	344880000	230580000	73971000	52279000	216850000	386270000	573540000	35225000	596220000	76961000	137060000	389320000	1271000000	785840000	108880000	523290000	1175900000	2288200000	4075799999.9999995	1165200000	717720000	1572099999.9999998	474370000	946960000	816340000	771130000	219010000	443230000	748170000	551030000	469200000	531860000	290520000
Q01518	NA		41500000	68311000	36903000	30198000	91320000	14256000	64697000	17490000	6399600	52467000	8928100	21069000	13912000	25506000	35874000	20652000	73485000	24671000	24704000	38722000	49056000	14261000	112790000	249060000	21246000	66827000	76247000	199840000	57134000	122970000	154310000	94505000	135300000	68868000	13362000	85696000	69258000	183020000	34249000	111630000	64792000	46607000	98694000	88388000	29218000	37921000	41170000
Q01581	cytoplasmic		0	0	0	0	0	0	0	0	0	0	0	0	0	0	0	0	0	0	0	0	0	0	0	0	0	0	0	0	0	0	0	0	0	0	0	0	0	0	0	0	0	0	0	0	0	0	0
Q01813	NA		0	0	0	0	0	0	0	0	0	1172700	0	0	0	6587700	5454500	0	0	686340	0	0	3925900	0	5633600	0	0	2075900	0	6718100	4929900	0	0	0	0	0	0	8201700	3080400	30255000	16107000	4333400	5408100	2361600	3490400	7621300	3231100	3444900	2733100
Q01844	NA		0	0	0	0	0	0	0	0	0	0	0	0	0	0	0	0	0	0	1521800	0	0	0	3285300	3108500	1378700	3157200	0	0	0	0	0	0	0	0	0	0	0	0	0	0	0	0	0	0	0	0	0
Q02218	NA		0	3390400	0	0	0	0	3166400	1299300	0	0	0	3361900	873940	2208900	3470300	0	2245000	793190	857930	1245900	2490600	0	2982700	4102000	906990	1505700	0	10465000	0	0	0	0	13802000	9242900	0	0	3323700	3799400	3343600	5661000	0	0	0	0	0	2607900	0
Q02413	NA		22285000	149100000	0	78155000	171680000	8748000	70536000	24037000	2260400	77509000	85743000	107010000	80239000	191870000	87890000	52641000	54103000	10421000	34601000	14923000	103210000	12540000	11289000	0	29915000	39378000	124410000	195790000	81874000	148400000	180930000	104610000	242750000	165730000	83738000	97704000	110270000	143300000	55231000	69228000	54850000	229180000	143190000	110000000	170060000	31311000	63505000
Q02487	DSC2	DSC2_HUMAN Desmocollin-2 OS=Homo sapiens OX=9606 GN=DSC2 PE=1 SV=1	43133000	436420000	0	69011000	214680000	92495000	173750000	79426000	37309000	120060000	156390000	231330000	88005000	143870000	219510000	84438000	136020000	40598000	92164000	97259000	159930000	8582800	246500000	161260000	67041000	242770000	101960000	370700000	107960000	120800000	541780000	288000000	466260000	559840000	111490000	595700000	461410000	459710000	309190000	528420000	108210000	70138000	143760000	202440000	63164000	141020000	146580000
Q02543	RPL18A	RL18A_HUMAN Large ribosomal subunit protein eL20 OS=Homo sapiens OX=9606 GN=RPL18A PE=1 SV=2	0	15680000	0	0	0	0	0	9803100	0	7723700	0	10360000	2185700	7529200	16044000	4396700	17330000	0	0	4760700	14458000	1352100	16415000	12121000	3736100	11082000	24140000	27508000	10236000	5920100	25948000	0	0	49999000	8814100	22364000	0	18062000	15541000	19932000	5659100	0	0	15090000	8658900	10548000	6266200
Q02750	NA		0	0	0	0	0	0	0	0	0	0	0	0	0	0	0	0	3119300	0	0	1753800	0	0	2456300	3378300	0	2732700	0	6274100	2563000	0	9846500	0	0	0	0	0	0	0	0	0	0	0	2146600	3953600	2146900	0	0
Q02790	N-terminally processed		4878100	11709000	0	0	12507000	0	0	0	0	0	0	0	2534500	0	16002000	0	0	0	0	1734900	0	0	0	0	0	0	3543400	13714000	0	0	35676000	0	0	38696000	0	13711000	0	12160000	0	0	0	0	6021900	0	0	3539500	0
Q02809	NA		0	0	0	0	0	150990000	0	0	111380000	39263000	0	0	16662000	0	0	18472000	2759200	39550000	1485300	15349000	0	0	0	0	5980500	108950000	0	140480000	0	61365000	0	0	0	0	95616000	0	0	0	0	71296000	0	0	34740000	0	0	55829000	7118000
Q02817	MUC2	MUC2_HUMAN Mucin-2 OS=Homo sapiens OX=9606 GN=MUC2 PE=1 SV=3	0	0	0	0	0	0	0	0	0	0	0	0	0	0	0	0	0	0	0	0	0	0	0	0	0	0	0	0	0	0	0	0	0	0	0	0	0	26338000	0	0	0	0	0	0	0	0	0
Q02818	NUCB1	NUCB1_HUMAN Nucleobindin-1 OS=Homo sapiens OX=9606 GN=NUCB1 PE=1 SV=4	12951000	9763500	3387400	6889100	7552400	0	35357000	3332700	12056000	8031500	23429000	8923300	2868500	11091000	9280000	2434200	21382000	12848000	4251000	10017000	7401800	21116000	12389000	11056000	37406000	20550000	0	17395000	15705000	10627000	6218800	3232600	0	7191700	3456700	5922600	15716000	3477300	7382800	4675100	9115400	5673500	7530300	12301000	5895400	9233400	3452600
Q02878	RPL6	RL6_HUMAN Large ribosomal subunit protein eL6 OS=Homo sapiens OX=9606 GN=RPL6 PE=1 SV=3	0	0	0	0	11082000	0	0	2175800	0	0	0	0	0	18909000	0	12040000	2817900000	9683700	0	15140000	27878000	3257700	0	0	0	0	0	0	0	47016000	0	0	183800000	95661000	0	43362000	52780000	0	0	0	16927000	0	0	4266899999.9999995	20987000	0	0
Q03001	NA		0	0	0	0	0	0	0	0	0	0	0	1913300	0	0	0	0	0	0	0	2400700	0	0	0	0	0	0	0	0	0	0	11462000	0	0	25373000	0	15297000	0	0	16992000	2192000	0	0	0	0	0	0	2712700
Q03591	NA		0	0	0	0	0	0	0	0	0	0	0	0	0	0	0	0	0	0	0	0	0	0	0	0	0	0	0	0	0	0	0	0	0	0	0	0	0	0	0	0	0	0	0	0	0	0	0
Q04118	PRB3	PRB3_HUMAN Basic salivary proline-rich protein 3 OS=Homo sapiens OX=9606 GN=PRB3 PE=1 SV=2	0	0	0	0	0	51384000	16803000	0	28490000	2864000	2302000	0	0	0	0	0	0	0	0	0	7567800	10214000	0	16297000	73137000	2652100	0	27145000	97302000	0	0	0	0	0	0	0	11010000	0	0	0	26839000	0	0	0	0	0	0
Q04206	NA		2888900	4256200	0	3101400	0	0	0	1689500	0	1845500	0	2155800	1909000	1576400	2680800	0	0	0	0	1555700	3195700	0	2283500	3614200	0	2906500	12879000	0	0	0	8565500	0	17333000	14099000	3234200	3793700	0	5176000	2934100	4191200	0	1933500	2043900	0	1470200	1794400	0
Q04446	4-alpha-glucan-branching enzyme		0	0	0	3303400	0	0	0	0	0	0	0	0	0	0	0	0	0	0	0	0	0	0	0	0	13189000	0	0	11055000	0	0	18162000	0	0	0	0	0	0	0	0	0	0	0	0	0	0	0	0
Q04637	NA		6430800	20600000	0	0	29054000	0	0	0	0	0	0	2861700	4695700	9942800	0	0	0	0	2730200	0	14676000	0	11792000	0	0	0	3080400	0	19736000	0	33321000	0	11866000	12705000	0	4895500	13069000	0	0	0	0	0	0	0	0	6650700	0
Q04760	NA		0	0	0	0	0	0	6129700	0	0	0	0	0	0	3067400	7411800	4718600	6031300	0	0	7013600	3444300	1124900	11191000	2740400	2450800	0	0	7538000	0	0	11836000	19992000	0	0	0	0	0	0	7882600	0	0	12373000	5896500	7295400	4851700	6344500	23877000
Q04828	AKR1C1	AK1C1_HUMAN Aldo-keto reductase family 1 member C1 OS=Homo sapiens OX=9606 GN=AKR1C1 PE=1 SV=1	0	0	0	0	0	0	0	0	0	0	0	0	0	0	0	0	0	0	0	0	0	0	0	0	0	0	0	0	0	0	0	0	0	0	0	0	0	0	0	0	0	0	0	0	0	0	0
Q04917	YWHAH	1433F_HUMAN 14-3-3 protein eta OS=Homo sapiens OX=9606 GN=YWHAH PE=1 SV=4	5285000	3753900	0	0	13749000	0	5840100	0	0	0	3400600	0	0	0	0	0	0	0	1568700	2531000	0	0	0	1746400	0	3351300	0	14590000	0	0	16959000	0	8616600	0	6301600	0	0	9599500	0	5941300	0	1975000	7480400	8086800	4762400	4746200	0
Q05655	NA		0	5226200	0	0	0	0	0	0	0	0	0	0	1804400	0	0	1379600	0	0	0	0	0	0	0	1013500	0	0	0	6288900	0	0	0	0	0	0	0	0	0	8910000	0	0	0	0	0	0	0	0	0
Q05707	NA		56303000	124610000	0	54780000	91861000	5077600	0	0	0	37493000	28924000	0	21869000	26251000	61564000	11157000	56691000	19061000	0	34654000	48231000	7889300	34673000	0	21257000	0	0	0	79795000	0	133870000	0	156260000	0	0	0	14137000	0	0	75583000	60544000	42759000	62472000	78206000	25742000	30633000	0
Q06033	NA		0	0	0	0	0	0	0	0	0	0	0	0	0	0	0	0	0	0	0	0	0	0	0	0	0	0	0	0	0	0	0	0	0	0	0	0	0	0	0	0	0	0	0	0	0	0	0
Q06136	NA		0	0	0	0	0	0	0	0	0	0	0	0	0	0	0	0	0	0	0	0	0	0	0	0	0	0	0	0	0	0	0	0	0	0	0	0	0	0	0	0	0	0	0	0	0	0	0
Q06210	NA		0	0	0	0	0	0	0	0	0	0	0	0	0	0	0	0	0	0	0	0	0	0	0	0	0	0	0	0	0	0	0	0	0	0	0	0	0	0	0	0	0	0	0	0	0	0	0
Q06323	NA		6548900	23790000	6192300	17677000	15623000	7844900	14338000	15215000	2923800	15272000	6108600	20394000	3391500	13900000	21700000	12504000	9638600	1903400	9789900	5540300	17565000	1953300	19836000	19606000	6187300	13882000	0	56746000	22100000	10194000	0	17768000	26736000	21085000	5295100	29676000	19878000	39217000	20504000	46353000	13988000	7877200	0	28652000	14546000	15069000	14741000
Q06830	PRDX1	PRDX1_HUMAN Peroxiredoxin-1 OS=Homo sapiens OX=9606 GN=PRDX1 PE=1 SV=1	241050000	433240000	106470000	463480000	959720000	237290000	589020000	181450000	39784000	332530000	235120000	580890000	39848000	356180000	665020000	160910000	369940000	152620000	331210000	212790000	546730000	76296000	510510000	212890000	184610000	330790000	725640000	687250000	398490000	452610000	919980000	1059599999.9999999	2299600000	1481699999.9999998	579200000	1312300000	655490000	891440000	752450000	941940000	366340000	415900000	366860000	456270000	378540000	479240000	324670000
Q07020	NA		0	0	0	0	0	0	0	0	0	0	0	0	0	0	0	0	1512500	0	0	0	0	1768900	0	14940000	9029100	24391000	45566000	0	0	0	0	0	0	0	0	0	10143000	60329000	0	0	0	0	0	21245000	9381500	0	0
Q07021	mitochondrial		0	0	0	0	0	0	0	0	0	2624600	0	0	0	0	0	0	0	0	0	0	0	0	0	0	0	0	0	0	0	0	0	0	0	0	0	17795000	0	0	0	0	0	0	0	0	0	0	0
Q07065	CKAP4	CKAP4_HUMAN Cytoskeleton-associated protein 4 OS=Homo sapiens OX=9606 GN=CKAP4 PE=1 SV=2	0	15201000	0	14306000	4435800	0	17267000	5545400	0	2507500	1075500	7554500	9951400	9281800	24030000	1551300	1235000	3848600	1097100	2661900	20886000	0	20398000	22221000	548840	10374000	11423000	23774000	48200000	0	38724000	17831000	5535800	9257400	4802700	9632000	16904000	9588300	25574000	30378000	1641500	4770600	13541000	26254000	10316000	12240000	15018000
Q07157	NA		2792500	6958700	0	0	0	0	0	0	0	2707100	0	0	0	6581000	3105700	1119000	7194100	0	42387000	3665700	5215400	928360	0	4199200	0	2764200	0	0	2954600	0	17864000	0	17149000	13643000	0	0	0	8013100	6070200	0	2662100	2747400	1867000	8342100	2403900	4736800	0
Q07283	TCHH	TRHY_HUMAN Trichohyalin OS=Homo sapiens OX=9606 GN=TCHH PE=1 SV=2	0	37642000	2336800	0	0	0	5276800	3322000	0	2115700	6688700	93162000	0	0	4994000	262220	1852100	0	0	10960000	0	0	0	0	0	0	11885000	0	0	19097000	17745000	74941000	26194000	73320000	0	9166300	2622200	157910000	2094800	275540000	15859000	44563000	8943200	0	1343900	1490300	0
Q07654	TFF3	TFF3_HUMAN Trefoil factor 3 OS=Homo sapiens OX=9606 GN=TFF3 PE=1 SV=3	54163000	112720000	51896000	4326900	0	268950000	0	0	52761000	0	422120	51649000	39846000	18952000	95182000	19168000	171900000	141770000	20937000	69255000	53290000	29373000	38567000	134930000	95592000	40392000	0	19497000	0	130510000	0	0	0	91525000	0	0	56404000	0	6644700	0	198460000	0	9149400	61451000	0	37792000	0
Q07666	NA		3281300	0	0	0	0	0	0	0	0	0	0	0	1146200	0	0	1205700	0	1436300	0	0	0	0	0	0	1460600	2910900	0	0	0	0	0	0	0	0	0	0	0	0	0	0	0	1430900	0	0	1476400	1751900	0
Q07866	NA		0	0	0	0	0	0	0	0	0	0	0	0	2258900	0	0	0	0	0	0	0	2483000	0	0	0	0	0	0	35835000	0	0	0	0	0	0	0	0	0	0	0	0	0	3156600	0	0	2462400	2838800	0
Q07955	NA		0	0	0	0	0	0	0	0	0	0	0	0	0	0	0	0	0	0	0	0	0	0	0	0	0	0	0	0	0	0	0	0	0	0	0	0	0	0	0	0	0	0	0	0	0	0	0
Q07960	ARHGAP1	RHG01_HUMAN Rho GTPase-activating protein 1 OS=Homo sapiens OX=9606 GN=ARHGAP1 PE=1 SV=1	0	11757000	0	19985000	25939000	0	0	7558000	2062300	8262000	3708600	7902900	6690200	16993000	23770000	19751000	10682000	2547500	6480500	4985300	10393000	0	13689000	11040000	6258100	0	44529000	17501000	0	23572000	151200000	24721000	79432000	51803000	224220	22519000	0	14445000	12965000	16395000	8413200	9907100	23628000	35429000	10717000	8517200	30369000
Q08043	ACTN3	ACTN3_HUMAN Alpha-actinin-3 OS=Homo sapiens OX=9606 GN=ACTN3 PE=1 SV=2	0	0	0	0	0	0	0	0	0	0	0	0	0	0	0	0	0	0	0	0	0	0	0	0	0	0	0	0	0	0	0	0	0	0	0	0	0	0	0	0	0	0	0	0	0	0	0
Q08188	TGM3	TGM3_HUMAN Protein-glutamine gamma-glutamyltransferase E OS=Homo sapiens OX=9606 GN=TGM3 PE=1 SV=4	1124000000	4232399999.9999995	772000000	4154099999.9999995	6571899999.999999	1232900000	3553299999.9999995	1571899999.9999998	738870000	2287800000	1369600000	2684500000	853610000	2327800000	3434999999.9999995	1164500000	2449700000	853560000	1126500000	2204100000	3698799999.9999995	248800000	3371199999.9999995	865510000	1079100000	3045599999.9999995	3091499999.9999995	7268499999.999999	4201599999.9999995	3475199999.9999995	8195399999.999999	12929000000	21225000000	8943000000	2620900000	11919000000	4369400000	6804399999.999999	6094199999.999999	5761300000	2627200000	3287799999.9999995	3611799999.9999995	3942399999.9999995	3114399999.9999995	1909899999.9999998	1803299999.9999998
Q08211	DHX9	DHX9_HUMAN ATP-dependent RNA helicase A OS=Homo sapiens OX=9606 GN=DHX9 PE=1 SV=4	0	0	0	0	0	0	0	10417000	0	0	0	0	0	0	0	0	0	0	2069400	3159300	0	0	0	0	0	0	0	0	0	0	0	0	0	0	0	0	0	0	0	0	0	0	0	0	0	0	0
Q08380	LGALS3BP	LG3BP_HUMAN Galectin-3-binding protein OS=Homo sapiens OX=9606 GN=LGALS3BP PE=1 SV=1	94812000	125530000	48988000	93894000	245920000	78349000	249510000	29296000	157190000	105480000	235240000	74913000	30713000	19129000	345250000	32549000	103060000	53419000	51011000	60975000	133300000	120040000	40711000	107760000	277690000	155110000	181240000	1069999999.9999999	524260000	170140000	281710000	237430000	479200000	144710000	189930000	203600000	238490000	329570000	99132000	345150000	232830000	43694000	52078000	195750000	99250000	114670000	63859000
Q08554	NA		0	0	0	0	0	0	0	0	0	0	0	0	0	0	0	0	0	0	0	0	0	0	0	0	0	0	0	0	0	0	0	0	0	0	0	0	0	0	0	0	0	0	0	0	0	0	0
Q08AI8	NA		0	0	0	0	0	0	0	0	0	0	0	0	0	0	0	0	0	0	0	0	0	0	0	0	0	0	0	0	0	0	0	0	0	0	0	0	0	0	0	0	0	0	0	0	0	0	0
Q09666	NA		1099600000	3154299999.9999995	406230000	1643099999.9999998	2165900000	393690000	950610000	459020000	257790000	962830000	654270000	744590000	726770000	1184700000	1609499999.9999998	391550000	1674099999.9999998	390220000	555650000	911860000	1655299999.9999998	125740000	997780000	756590000	722140000	1704499999.9999998	4667600000	2623000000	1742999999.9999998	1306000000	3905999999.9999995	4822000000	4716300000	3946399999.9999995	1085400000	1660899999.9999998	2743900000	1632699999.9999998	1545599999.9999998	2521300000	934450000	1685299999.9999998	1081300000	1928899999.9999998	987220000	1077700000	957830000
Q10567	NA		0	0	0	0	11942000	0	0	2813400	0	5175000	4513300	5024100	0	8745600	5536500	3171500	11787000	0	3040900	6520200	15841000	1098500	7232200	0	4492000	0	11532000	12885000	6209200	0	17053000	12827000	0	16340000	5711700	10276000	9419800	12105000	11213000	15371000	5271000	12447000	11464000	10107000	11685000	8264300	4905000
Q10588	NA		0	0	0	0	0	0	0	0	0	0	0	0	0	0	0	0	0	0	0	0	0	0	14695000	30818000	0	0	0	14541000	0	0	0	0	0	0	0	0	0	0	0	0	0	0	0	0	0	0	0
Q12768	KIAA0196	WASC5_HUMAN WASH complex subunit 5 OS=Homo sapiens OX=9606 GN=WASHC5 PE=1 SV=1	0	0	0	0	0	0	0	0	0	0	0	0	0	0	0	0	0	0	0	0	0	0	0	0	0	0	0	0	0	0	0	0	0	0	0	0	0	0	0	0	0	0	0	0	0	0	0
Q12792	NA		0	0	0	0	0	0	0	0	0	0	0	0	0	7771400	0	0	0	0	0	0	0	0	0	0	0	0	0	0	0	0	0	0	0	0	0	0	0	0	0	0	0	0	0	0	0	0	0
Q12904	NA		3080400	10344000	0	0	6024300	2926300	0	0	0	0	0	3937500	3314300	2728300	3744700	1592500	2806000	0	0	2050100	8525200	0	4600800	0	0	3628400	0	8135700	9609800	6502900	0	10093000	0	10039000	0	3062900	0	0	0	0	0	6429200	2062900	0	0	2768600	0
Q12905	ILF2	ILF2_HUMAN Interleukin enhancer-binding factor 2 OS=Homo sapiens OX=9606 GN=ILF2 PE=1 SV=2	0	0	0	0	8063400	3175600	14677000	0	0	2762900	1396000	0	0	3308500	3848900	0	4161100	0	2127800	0	4352800	700510	0	4248600	1535300	7310300	0	0	0	0	19807000	0	25409000	0	0	11382000	0	16416000	6442700	8780500	2383600	0	0	7371600	0	2870600	0
Q12906	NA		0	0	0	0	6431900	0	0	0	0	0	0	0	0	0	0	0	0	0	0	2108400	4932400	0	0	3325200	0	0	0	0	0	0	13768000	0	0	0	0	0	0	0	0	0	0	5110400	3934700	0	4246300	3553500	0
Q12907	LMAN2	LMAN2_HUMAN Vesicular integral-membrane protein VIP36 OS=Homo sapiens OX=9606 GN=LMAN2 PE=1 SV=1	3072900	0	0	10975000	15929000	0	0	8466300	3190200	0	0	0	0	0	0	3952400	13840000	2373200	4932300	0	14863000	0	7496100	12224000	0	10028000	0	16607000	0	0	23119000	0	22368000	35944000	0	27936000	0	13284000	9198300	0	9269500	5635700	0	21575000	3647400	13947000	9668100
Q12913	NA		0	0	0	0	0	0	0	0	0	0	0	0	0	0	0	0	0	0	0	0	0	0	0	0	0	0	0	9837800	0	0	0	0	0	0	0	0	0	0	0	0	0	0	0	0	0	0	0
Q12934	NA		0	0	0	0	0	0	0	0	0	0	0	0	0	0	0	0	0	0	0	0	0	0	0	0	0	0	1042699999.9999999	0	0	0	0	0	0	0	2325700000	0	0	0	0	0	0	0	0	0	0	0	0
Q12959	NA		0	0	0	0	0	0	0	0	0	0	0	0	0	0	0	0	0	0	0	0	0	0	0	0	0	0	0	0	0	0	0	0	0	0	0	0	0	0	0	0	0	0	0	0	0	0	0
Q12965	MYO1E	MYO1E_HUMAN Unconventional myosin-Ie OS=Homo sapiens OX=9606 GN=MYO1E PE=1 SV=2	0	6929100	2866800	0	0	0	0	0	1062300	0	0	6044500	4842200	2051100	0	0	4364500	1047200	1353400	4271400	0	0	3132500	0	4167000	0	0	0	0	0	0	0	0	0	0	0	0	0	3002600	0	0	0	0	0	0	0	0
Q13011	5)-Delta(2		5332000	0	0	0	11326000	0	0	0	0	0	0	0	0	7645000	3770200	0	0	14589000	0	0	0	0	0	0	1045800	0	0	0	0	0	0	56750000	40530000	0	0	22481000	0	4848500	2102800	0	0	0	1884300	10778000	5244500	1164200	0
Q13043	NA		0	0	0	0	0	0	0	0	0	0	0	0	0	0	0	0	0	0	0	0	0	0	0	0	0	0	0	0	0	0	0	0	0	0	0	0	0	0	0	0	0	0	0	0	0	0	0
Q13045	NA		0	17228000	0	16294000	13218000	0	3550500	8560600	0	6430800	8241900	14371000	15250000	14559000	7379600	7526700	0	0	0	6607900	15359000	0	14732000	10654000	0	12126000	0	7969000	0	0	0	0	13700000	11561000	8645700	26548000	5033200	4848700	4637200	4857700	0	8433000	11073000	6092800	0	5704200	9011200
Q13057	NA		0	5611400	0	0	0	0	0	0	0	0	0	0	0	0	0	0	0	0	0	0	0	0	0	0	0	0	0	7235400	0	0	0	0	0	0	0	4451900	0	0	0	0	0	0	0	0	0	0	0
Q13085	NA		0	0	0	0	0	0	0	0	0	0	0	0	0	0	0	0	0	0	0	0	0	0	0	0	0	0	0	0	0	0	0	0	0	0	0	0	0	0	0	0	0	0	0	0	0	0	0
Q13098	NA		0	0	0	2193400	0	0	0	0	0	0	0	1660900	0	0	0	0	0	0	0	0	0	0	0	0	0	0	0	4796700	0	0	0	0	0	0	0	0	0	2115500	0	0	0	0	0	0	0	0	0
Q13148	TARDBP	TADBP_HUMAN TAR DNA-binding protein 43 OS=Homo sapiens OX=9606 GN=TARDBP PE=1 SV=1	0	0	0	0	0	0	0	0	0	0	0	0	0	0	0	0	0	0	0	0	0	0	0	0	0	0	0	0	0	0	0	0	0	0	0	0	0	0	0	0	0	0	0	0	0	0	0
Q13155	NA		0	0	0	0	0	0	0	0	0	0	0	0	0	0	0	0	0	0	0	0	0	0	0	0	0	0	0	0	0	0	0	0	0	0	0	0	0	0	0	0	0	0	0	0	0	0	0
Q13162	PRDX4	PRDX4_HUMAN Peroxiredoxin-4 OS=Homo sapiens OX=9606 GN=PRDX4 PE=1 SV=1	12697000	8663900	0	5240600	15712000	15476000	9558800	0	0	2037800	0	0	3542600	2050200	2785200	904270	7280400	4332000	1386500	2894800	2515400	1158700	2040400	22600000	7751200	2949300	8782600	30090000	14213000	7195800	13740000	0	17927000	0	0	15198000	7034900	0	3790500	0	0	2824900	0	5814100	3626300	1367300	1546500
Q13185	CBX3	CBX3_HUMAN Chromobox protein homolog 3 OS=Homo sapiens OX=9606 GN=CBX3 PE=1 SV=4	0	0	0	0	0	0	0	0	0	0	0	0	0	0	0	0	0	0	0	0	0	0	0	0	0	0	0	0	0	0	0	0	0	0	0	0	0	0	0	0	0	0	0	0	0	0	0
Q13200	NA		0	7244900	0	0	11506000	0	0	0	1121300	7675000	0	12332000	3423800	7874600	0	4035700	10860000	2114900	11639000	10432000	0	643600	7761100	0	4509700	16018000	0	0	0	0	60802000	12666000	0	0	3735700	20683000	0	12665000	7679200	11201000	0	5994000	17956000	17543000	7274200	4477500	4697900
Q13217	DNAJC3	DNJC3_HUMAN DnaJ homolog subfamily C member 3 OS=Homo sapiens OX=9606 GN=DNAJC3 PE=1 SV=1	1599400	0	0	0	0	9907900	0	0	0	0	17336000	4455500	0	0	5177700	0	6625900	0	3043200	0	745920	533740	0	0	726130	0	0	0	9853000	0	0	0	0	0	5505700	0	45278000	0	0	0	16512000	15234000	797880	0	0	694410	0
Q13228	NA		0	0	0	0	0	0	0	0	0	0	0	0	561150	0	0	0	0	0	0	0	0	0	0	0	0	0	0	0	0	0	0	15294000	0	0	0	0	0	0	0	0	0	0	0	0	0	0	0
Q13231	NA		0	0	0	0	0	0	0	0	0	0	0	0	0	0	0	0	0	0	0	0	0	0	0	0	0	0	0	0	0	0	0	0	0	0	0	0	0	0	0	0	0	0	0	0	0	0	0
Q13263	NA		0	0	0	11077000	0	0	2060400	1722900	0	0	0	0	1831700	0	4814600	0	2774500	0	0	0	4734300	0	0	0	0	0	0	0	6206300	0	11004000	0	0	6516500	4839800	0	5534900	6777000	0	0	3069000	2851400	0	2387700	3186500	0	0
Q13275	NA		0	0	0	0	0	0	0	0	0	0	0	0	0	0	0	0	0	0	0	0	0	0	0	0	0	0	0	0	0	0	0	0	0	0	0	0	0	0	0	0	0	0	0	0	0	0	0
Q13283	NA		0	0	0	0	0	0	0	0	0	0	0	0	0	0	0	0	0	0	0	0	0	0	0	0	0	0	0	0	0	0	0	0	0	0	0	0	0	0	0	0	0	0	0	0	0	0	0
Q13347	EIF3I	EIF3I_HUMAN Eukaryotic translation initiation factor 3 subunit I OS=Homo sapiens OX=9606 GN=EIF3I PE=1 SV=1	0	0	0	0	0	2758300	4597700	2257600	0	0	0	3040100	2541700	4510300	963360	1278300	4042200	1157500	1183700	2525400	3126000	548650	5507200	0	0	4021100	0	0	0	0	8359400	0	0	15419000	0	9975800	0	0	0	7727900	994550	3942700	3287000	4048100	2960900	1940000	3149400
Q13393	NA		0	0	0	0	0	0	0	0	0	2595800	0	0	0	0	0	0	0	0	0	0	0	0	0	0	0	0	0	4284700	0	0	0	0	0	0	0	2947100	0	0	0	0	0	0	0	0	0	0	0
Q13404	NA		0	0	0	0	0	0	0	0	0	0	0	0	0	0	0	0	0	0	0	0	0	0	0	0	0	0	0	0	0	0	0	0	0	0	0	0	0	0	0	0	0	0	0	0	0	0	0
Q13409	NA		0	7804700	0	0	0	0	0	7871000	0	0	0	4568500	0	0	0	2785800	0	1486500	2693500	0	0	0	3599500	3286100	0	4995700	4334900	9720700	0	0	0	21260000	0	0	0	8278600	0	9528500	8737300	0	0	0	5211900	6159300	4164500	3193500	0
Q13421	NA		0	0	0	0	0	0	0	0	0	0	0	0	0	0	0	0	0	0	0	0	0	0	0	0	0	0	0	0	0	0	0	0	0	0	0	0	0	0	0	0	0	0	0	0	0	0	0
Q13438	NA		0	0	0	0	0	0	0	0	0	0	0	0	0	0	0	0	0	0	0	0	0	0	0	0	0	4562600	0	18195000	10021000	7860700	0	0	0	0	0	7257500	0	0	0	0	0	0	0	0	0	0	0
Q13501	NA		0	0	0	0	0	0	0	0	0	0	0	0	0	0	0	0	0	0	0	0	0	0	0	0	0	0	0	0	0	0	0	0	0	0	0	0	0	0	0	0	0	0	0	0	0	0	0
Q13510	NA		0	0	0	0	0	0	0	0	0	0	0	0	0	0	0	0	0	0	0	0	0	0	0	0	0	0	0	0	0	0	0	0	0	0	0	0	0	0	0	0	0	0	0	0	0	0	0
Q13526	PIN1	PIN1_HUMAN Peptidyl-prolyl cis-trans isomerase NIMA-interacting 1 OS=Homo sapiens OX=9606 GN=PIN1 PE=1 SV=1	0	0	0	0	0	0	0	0	0	0	0	0	0	0	0	0	0	0	0	0	0	0	0	0	0	0	0	0	0	0	0	0	0	0	0	0	0	0	0	0	0	0	0	0	0	0	0
Q13557	NA		0	0	0	0	0	0	0	0	0	0	0	0	0	0	0	0	3214900	0	0	1778700	2424900	0	2724400	0	0	0	0	0	0	0	0	0	13783000	5612200	0	4291700	0	0	0	0	0	0	0	0	0	1875000	0
Q13561	NA		0	0	0	7326900	0	0	0	0	0	15554000	4373400	7474800	0	0	6546000	0	0	0	0	0	0	0	0	0	0	0	28295000	0	0	0	36385000	0	0	0	0	0	17452000	0	0	4317900	0	7612400	0	0	0	0	4658800
Q13586	NA		0	0	0	0	0	0	0	0	0	0	0	0	0	0	0	0	0	0	0	0	0	0	0	0	0	0	0	0	0	0	0	0	0	0	0	0	0	0	0	0	0	0	0	0	0	0	0
Q13596	NA		0	0	0	0	0	0	0	0	0	0	0	0	0	0	0	0	0	0	0	0	0	0	0	0	0	0	0	0	0	0	0	0	0	0	0	0	0	0	0	0	0	0	0	0	0	0	0
Q13618	NA		0	0	0	0	0	0	0	0	0	0	0	0	0	0	0	0	0	0	0	0	7412900	0	0	0	0	0	0	0	0	0	16401000	0	0	0	0	0	0	0	0	0	0	0	0	0	0	0	0
Q13630	TSTA3	FCL_HUMAN GDP-L-fucose synthase OS=Homo sapiens OX=9606 GN=GFUS PE=1 SV=1	0	0	0	3567200	0	0	0	0	861750	1846400	3463100	0	1347700	2925700	4359900	2084500	0	0	1718900	0	0	0	3831400	0	0	3417400	0	8973300	0	0	10900000	30251000	0	0	0	7283800	0	6089400	6122400	5626900	0	0	4766000	5001100	0	0	2974500
Q13724	NA		0	0	0	0	0	0	0	0	0	0	0	0	0	0	0	0	0	0	0	1427800	0	0	0	0	0	0	38489000	0	0	0	0	0	0	0	0	0	0	0	46570000	0	0	0	0	0	0	0	0
Q13765	NA		0	911220	0	0	0	0	0	0	3721000	1146500	0	0	0	0	0	0	0	0	0	0	1455700	0	0	0	1117600	0	0	0	2919700	0	0	0	0	0	0	0	0	0	1149500	1833600	0	0	0	0	0	0	0
Q13813	NA		26822000	11397000	0	0	72432000	1789600	15958000	9960600	1333300	21394000	13824000	35619000	24893000	21277000	58546000	42407000	41266000	8021400	25781000	17711000	47825000	3804300	62584000	69349000	18690000	19082000	44643000	82249000	18718000	36119000	28094000	68161000	147720000	67963000	24066000	103370000	22317000	47228000	74906000	25415000	18509000	36051000	34263000	68110000	31029000	32901000	31879000
Q13835	NA		218700000	386900000	21467000	409320000	597350000	103990000	276790000	112310000	35313000	238020000	126160000	206190000	18768000	396630000	410640000	148310000	364500000	138980000	132850000	166470000	275350000	26882000	365680000	195060000	104250000	184410000	131560000	522540000	349600000	307530000	755910000	301580000	625290000	773900000	118090000	410400000	464700000	560410000	256000000	494760000	174050000	468410000	439060000	398460000	376170000	251980000	191160000
Q13838	NA		0	4300900	0	0	0	669460	0	11510000	0	1039800	0	1312300	523300	1137200	1902200	1283800	2408400	0	0	997810	1601700	0	1666000	0	0	0	0	0	0	0	5257400	0	5067900	0	0	0	0	3774000	2191700	1664400	686640	0	1266900	2261200	999820	1206100	0
Q13867	BLMH	BLMH_HUMAN Bleomycin hydrolase OS=Homo sapiens OX=9606 GN=BLMH PE=1 SV=1	0	0	0	0	0	0	0	0	0	0	0	0	0	0	0	0	0	0	0	0	0	0	0	0	0	0	0	0	0	0	0	0	0	0	0	0	0	0	0	0	0	0	0	0	0	0	0
Q13882	NA		0	0	0	0	0	0	0	0	0	0	0	0	0	2823000	0	0	0	0	0	2055800	0	0	0	0	0	0	0	0	0	0	0	0	0	0	0	0	0	0	0	0	0	0	0	0	0	0	0
Q13885	NA		0	7430900	745260	1503000	11017000	0	6725500	3342800	0	6259400	2022100	0	0	3205400	7848100	2764700	5771000	1861600	2369400	18340000	8136600	0	7486500	0	2002700	4238400	0	6344700	6227700	0	6487000	0	0	14978000	0	7068700	6563800	7177500	2722000	14743000	4737700	2519800	5437600	8775600	9973200	6455600	2705000
Q14002	NA		0	0	0	0	0	0	0	0	0	0	0	0	0	0	0	0	0	0	0	0	0	0	0	0	0	0	0	0	0	0	0	0	0	0	0	0	0	0	0	0	0	0	0	0	0	0	0
Q14019	COTL1	COTL1_HUMAN Coactosin-like protein OS=Homo sapiens OX=9606 GN=COTL1 PE=1 SV=3	0	4934900	0	0	10227000	65895000	14040000	14205000	5742900	0	1635500	6024400	0	0	6174800	9897600	2278400	1533000	3884000	0	0	0	0	7650700	0	5182900	11545000	15937000	0	0	0	7660100	0	15190000	7843600	0	0	0	0	5885400	0	0	0	0	0	0	876000
Q14103	NA		0	0	0	0	0	0	11453000	0	0	0	0	0	0	0	0	0	0	0	0	0	0	0	0	0	0	0	0	0	0	0	0	0	0	19874000	0	9820400	0	0	0	6349700	0	0	0	0	0	0	0
Q14118	DAG1	DAG1_HUMAN Dystroglycan 1 OS=Homo sapiens OX=9606 GN=DAG1 PE=1 SV=2	0	0	0	0	5113600	4061300	0	0	0	0	4545400	0	0	0	0	0	0	1582200	0	1225700	0	1546500	0	0	4921300	0	0	7554700	14556000	5123000	0	0	0	0	0	0	10752000	0	0	0	5086500	0	0	0	0	0	0
Q14134	NA		113330000	38935000	57130000	110040000	135000000	26479000	86934000	60046000	20562000	41357000	25434000	42495000	23597000	139180000	68567000	12829000	116350000	24047000	39119000	64273000	129170000	2409200	175320000	9377900	51601000	36903000	24943000	61070000	110940000	193160000	335030000	107290000	311310000	118350000	0	100090000	84521000	165810000	75665000	121700000	32702000	97937000	136850000	184010000	79739000	65514000	57875000
Q14152	NA		0	5058500	0	2914600	0	0	0	0	348960	1831000	1452900	2425000	0	1710800	4356400	1076200	0	808220	789310	2032000	2880500	0	3219800	0	0	1850200	0	6963800	0	2933700	6585700	0	12989000	12699000	0	11169000	5036900	6582300	4566600	6436900	0	1908300	1374100	1976500	1798800	1624600	2072100
Q14166	TTLL12	TTL12_HUMAN Tubulin--tyrosine ligase-like protein 12 OS=Homo sapiens OX=9606 GN=TTLL12 PE=1 SV=2	0	0	0	0	0	0	0	0	0	8706800	0	0	0	0	0	3906700	16311000	0	4063100	0	13817000	0	0	0	5423400	0	0	0	0	0	0	0	0	0	0	0	0	0	0	14217000	0	9472900	11033000	0	6044300	28079000	13533000
Q14203	NA		0	0	0	0	7081300	0	6924200	0	0	0	0	0	0	0	0	2264500	0	0	0	0	33838000	0	4719500	0	0	0	0	0	9444100	8960000	0	0	0	0	0	0	0	0	27107000	0	0	0	13143000	0	0	0	0
Q14204	DYNC1H1	DYHC1_HUMAN Cytoplasmic dynein 1 heavy chain 1 OS=Homo sapiens OX=9606 GN=DYNC1H1 PE=1 SV=5	3792900	32396000	0	0	17248000	0	15313000	3704700	0	1731800	0	0	83369000	9480100	11688000	2998200	1316400	2624400	5637200	2796900	11972000	0	25925000	29823000	2973900	36866000	0	195380000	4639600	14533000	35006000	46183000	0	35925000	4433800	4844800	0	5722200	14612000	29577000	1581300	6943100	10492000	15769000	9222700	3777600	0
Q14210	LY6D	LY6D_HUMAN Lymphocyte antigen 6D OS=Homo sapiens OX=9606 GN=LY6D PE=1 SV=1	51561000	98201000	0	5076800	78159000	14743000	0	16133000	0	0	976100	16959000	4162200	38313000	53774000	17267000	193010000	0	19577000	75757000	42052000	10362000	58898000	43105000	21342000	94291000	37795000	253040000	84633000	44734000	167720000	0	344470000	62732000	25917000	60489000	34408000	27770000	51585000	51750000	0	19573000	35087000	51546000	11752000	36295000	134980000
Q14247	NA		0	0	0	0	0	0	0	0	0	0	0	0	0	0	0	0	0	0	0	0	0	0	0	0	0	0	0	0	0	0	0	0	0	0	0	0	0	0	0	0	0	0	0	0	0	0	0
Q14254	FLOT2	FLOT2_HUMAN Flotillin-2 OS=Homo sapiens OX=9606 GN=FLOT2 PE=1 SV=2	0	2867300	0	0	0	0	0	0	0	0	0	2106600	0	0	0	2522400	0	0	0	0	0	0	2074700	3876600	0	0	0	7513500	0	0	0	0	16480000	0	1915600	0	0	3349600	0	0	0	0	0	0	0	0	0
Q14376	NA		0	0	0	0	0	0	0	0	0	0	0	0	0	0	0	0	0	0	0	0	0	0	0	0	0	0	0	0	0	0	0	0	0	0	0	0	0	0	0	0	0	0	0	0	0	0	0
Q14435	GALNT3	GALT3_HUMAN Polypeptide N-acetylgalactosaminyltransferase 3 OS=Homo sapiens OX=9606 GN=GALNT3 PE=1 SV=2	0	0	0	3880800	0	0	0	0	0	0	0	0	0	1586300	0	1371400	0	0	0	0	4334500	0	0	0	0	0	5413100	0	0	6535400	11463000	0	0	0	0	0	0	7158000	3171200	0	0	0	0	0	4608300	0	1265100
Q14508	NA		14314000	0	0	6789300	0	11311000	26285000	12820000	12439000	14606000	23894000	0	0	4747400	19684000	0	15092000	4622600	67515000	5388000	70543000	6207000	94079000	15933000	15526000	12986000	11097000	193710000	34017000	0	19919000	15575000	0	15359000	8969900	16793000	26407000	11144000	17358000	7624400	9536400	0	4402700	0	7453300	9011900	7681200
Q14515	NA		46594000	5728300	7022100	49345000	161470000	0	160790000	5222000	39209000	26354000	46645000	30822000	12458000	10775000	73612000	12703000	128820000	12210000	53195000	37995000	54679000	46947000	37368000	0	121440000	96193000	0	292940000	243370000	60663000	67498000	71048000	0	90917000	1538100	23783000	17775000	36521000	3581600	36191000	49171000	58621000	11321000	98605000	12939000	13780000	25072000
Q14574	NA		1205500	0	0	0	0	0	0	0	0	0	0	0	0	9507700	7572900	2955500	0	0	0	0	0	1301600	0	0	0	0	0	0	0	0	0	0	0	0	0	0	0	0	0	0	0	0	0	0	0	2110200	0
Q14602	ID2B	ID2B_HUMAN Putative DNA-binding protein inhibitor ID-2B OS=Homo sapiens OX=9606 GN=ID2B PE=5 SV=1	0	0	0	60307000	71429000	57593000	33190000	12337000	32413000	4720600	48724000	18718000	15407000	20783000	39223000	11615000	33652000	22868000	19125000	11804000	15297000	35775000	14098000	17276000	69265000	0	0	0	24272000	34246000	0	0	0	52181000	9164600	39536000	0	11967000	0	43956000	59210000	19362000	21082000	15340000	27093000	0	21173000
Q14624	NA		3042800	0	0	11498000	16311000	2242800	18660000	13495000	2459400	4716000	2858100	2858300	0	1044700	4132500	2502600	18414000	0	3910100	1085300	9137100	858280	1736500	28227000	2332800	5249200	0	15893000	16547000	5418100	12285000	26719000	0	96815000	18156000	35546000	10606000	17931000	18017000	3171500	8807700	0	0	5860400	1460400	14398000	21187000
Q14651	PLS1	PLSI_HUMAN Plastin-1 OS=Homo sapiens OX=9606 GN=PLS1 PE=1 SV=2	0	0	0	0	0	0	0	0	0	0	0	0	0	0	0	0	0	0	0	0	0	0	0	0	0	0	0	0	0	0	0	0	0	0	0	0	0	0	0	0	0	0	0	0	0	0	0
Q14677	NA		0	0	0	0	0	0	0	0	0	0	0	0	0	0	0	0	0	0	0	0	0	0	0	0	0	0	0	0	0	0	0	0	0	0	0	0	0	0	0	0	0	0	0	0	0	0	0
Q14697	NA		20852000	7678700	0	4728600	9883200	0	0	0	0	7200200	0	5358700	5108800	12498000	18586000	15994000	36093000	1020500	8461500	15629000	10859000	2419500	9754400	6456500	0	6886100	6083500	35837000	10604000	0	41058000	0	53709000	32211000	38588000	0	13396000	5565800	0	0	3116100	8784100	6603500	17619000	9678700	3642800	0
Q14739	LBR	LBR_HUMAN Delta(14)-sterol reductase LBR OS=Homo sapiens OX=9606 GN=LBR PE=1 SV=2	0	0	0	0	0	0	0	0	0	0	0	0	0	0	0	0	0	0	0	0	0	0	0	0	0	0	0	0	0	0	0	0	0	0	0	0	0	0	0	0	0	0	0	0	0	0	0
Q14764	MVP	MVP_HUMAN Major vault protein OS=Homo sapiens OX=9606 GN=MVP PE=1 SV=4	0	0	34866000	0	0	0	0	0	0	0	0	0	0	0	17892000	0	13265000	2691200	5750400	0	0	0	16617000	4447400	0	0	0	55386000	0	0	15584000	0	0	0	5867400	0	0	18485000	0	0	0	5735800	17999000	27121000	10546000	10398000	0
Q14789	NA		0	0	0	0	0	0	0	1506100	0	0	0	1962600	0	1203600	40824000	0	0	0	0	2199900	0	0	0	0	0	0	0	0	0	0	49444000	0	77586000	0	469900000	4651700	0	0	60466000	4196800	0	0	0	0	0	0	0
Q14914	NA		7709600	4843900	0	29818000	12832000	6014500	0	0	3012500	0	1084100	3692600	0	8800500	21416000	2701500	4204500	3152400	2129200	1653100	0	0	0	0	21519000	3746700	0	14450000	0	0	96673000	0	0	0	0	0	0	8725600	0	0	0	0	0	4146100	17103000	5084900	0
Q14974	NA		803840	19765000	6335300	0	81796000	0	0	0	0	0	0	4822900	0	0	0	0	4665500	0	4960400	0	7443300	5646400	23481000	10262000	3546900	28407000	0	0	134240000	0	0	0	0	0	0	12595000	0	0	0	6842800	8594500	5871800	2565100	8243800	0	4984600	4556900
Q14980	NA		0	8305100	0	0	0	0	0	0	0	0	0	0	0	2225000	0	0	0	0	2079900	0	11129000	0	0	0	0	0	9420700	0	0	0	4390200	23798000	0	0	0	0	0	0	0	8733900	0	0	0	4101400	0	5066000	0
Q14CN2	NA		10004000	14315000	1455000	21728000	23505000	3489900	31360000	6603100	3808300	11089000	7265400	7195100	6971000	9153800	18633000	8460300	14232000	5112800	5794700	9233600	17311000	1653500	15897000	3956200	4346800	16672000	14340000	32612000	32130000	20364000	25550000	13354000	70087000	27666000	11642000	14825000	17343000	31360000	14714000	17291000	6442100	5585600	12982000	16015000	15743000	12617000	13203000
Q15005	SPCS2	SPCS2_HUMAN Signal peptidase complex subunit 2 OS=Homo sapiens OX=9606 GN=SPCS2 PE=1 SV=3	0	0	0	0	0	0	0	3465200	0	0	0	0	0	0	0	0	6066500	2163800	2734300	0	0	0	8877300	0	0	9814100	0	0	0	0	0	0	0	0	0	0	0	6332900	0	5829500	0	7975200	0	11144000	0	0	0
Q15008	NA		0	0	0	0	0	0	0	0	0	0	0	0	0	0	0	0	0	0	0	0	0	0	0	0	0	0	0	0	0	0	0	0	0	0	0	0	0	0	0	0	0	0	0	0	0	0	0
Q15046	NA		0	5528300	0	0	6870800	0	0	0	0	0	1464700	3016300	1227800	1569800	0	1773000	0	1520900	2011500	0	8581200	0	8782300	3851300	0	2777900	0	0	4624600	6504800	12936000	0	19304000	10428000	0	10984000	6949300	10344000	4195800	11046000	0	1803000	3499800	4772300	2525300	10227000	0
Q15067	NA		2959200	0	1420200	834550	13688000	0	4403400	0	0	4540000	0	4585700	5057900	20120000	31999000	7256200	5048500	0	4740300	7998900	38801000	0	46736000	0	2850000	4270200	0	8962100	0	19214000	21547000	0	0	0	2873400	13093000	0	11998000	7101400	0	4136400	15484000	5598600	21580000	11703000	17179000	4018600
Q15075	EEA1	EEA1_HUMAN Early endosome antigen 1 OS=Homo sapiens OX=9606 GN=EEA1 PE=1 SV=2	0	0	0	0	0	0	0	0	0	0	0	0	0	0	0	0	0	0	0	0	0	0	0	0	0	0	0	0	0	0	0	0	0	0	0	0	0	0	0	0	0	0	0	0	0	0	0
Q15080	NA		0	0	0	0	0	0	0	0	0	0	0	0	0	0	0	0	0	0	0	0	0	0	0	0	0	0	0	0	0	0	0	0	0	0	0	0	0	0	0	0	0	0	0	0	0	0	0
Q15084	NA		4372700	10284000	3649400	5697800	10923000	0	24975000	7470900	0	6489100	3228100	8091300	7725800	8090700	8902400	3162700	4875100	1298600	9823400	10477000	69708000	1539800	16729000	9703600	19761000	6052600	5268800	18139000	10388000	8533400	9153700	8077200	0	15068000	1818500	20641000	0	57794000	3694700	17779000	17919000	6628500	20460000	14150000	6354200	6259300	6158700
Q15121	NA		0	0	0	6793700	0	0	27900000	4654600	0	0	0	0	0	0	7478500	0	9068900	4635600	25543000	21389000	0	1762400	6553900	0	0	0	0	22408000	0	0	39175000	0	33410000	0	0	8598100	0	0	11318000	0	0	2939200	4781300	4855000	0	0	0
Q15125	Delta(7)-isomerase		0	0	0	0	0	0	0	0	0	0	0	0	0	0	0	0	12489000	0	0	0	0	0	0	4232700	0	0	0	0	0	0	0	0	0	0	0	9997700	0	0	0	0	0	0	0	0	0	0	0
Q15126	PMVK	PMVK_HUMAN Phosphomevalonate kinase OS=Homo sapiens OX=9606 GN=PMVK PE=1 SV=3	2703000	0	0	0	0	0	0	0	0	0	0	3579100	0	6352900	2028000	711850	7388800	1761600	925070	1381500	1944100	243600	8287800	4582700	1333600	0	0	12176000	0	0	16796000	0	0	0	0	13731000	4923200	10311000	0	18388000	0	2469700	1589400	9158800	1945700	1945800	0
Q15149	NA		50253000	121610000	35505000	117930000	74564000	12187000	62304000	33849000	7408800	45042000	19003000	60709000	29459000	137640000	86033000	18959000	61236000	25378000	32335000	38560000	95640000	3800500	101780000	46695000	15943000	86615000	11000000	144510000	30947000	86116000	222640000	308480000	335890000	236850000	28468000	110310000	122740000	123960000	179850000	155340000	56127000	65927000	50823000	69671000	51070000	320710000	38931000
Q15172	NA		0	0	0	0	0	0	2000700	0	0	0	0	0	0	0	0	0	0	0	0	0	0	0	0	0	0	0	0	0	0	0	0	0	0	5251400	1998900	0	0	4643600	2218100	3020600	0	0	0	0	0	0	0
Q15181	PPA1	IPYR_HUMAN Inorganic pyrophosphatase OS=Homo sapiens OX=9606 GN=PPA1 PE=1 SV=2	0	0	0	0	22587000	0	0	0	0	5430900	10378000	7042300	6344800	0	0	8374000	0	3049900	11924000	4321100	36231000	2059600	10273000	9349300	0	11080000	10026000	28417000	0	0	21868000	0	0	18832000	0	27850000	0	0	0	11910000	0	11309000	16187000	11722000	7483200	12240000	10982000
Q15185	NA		0	57021000	0	0	0	0	20721000	9756500	0	14623000	0	0	7882800	13584000	13836000	9523100	20198000	5331000	5390700	13606000	14326000	1607800	20020000	0	6030800	0	0	88303000	39227000	43362000	71844000	81616000	97749000	63730000	32750000	27902000	45326000	35423000	22919000	60568000	8543100	0	11897000	13145000	9279600	10943000	15023000
Q15208	STK38	STK38_HUMAN Serine/threonine-protein kinase 38 OS=Homo sapiens OX=9606 GN=STK38 PE=1 SV=1	0	0	0	0	0	0	0	0	0	0	0	0	0	0	0	0	0	0	0	0	0	0	3422100	0	0	3528800	0	0	0	0	0	0	0	0	0	0	0	0	0	0	0	0	0	0	0	0	0
Q15233	NA		0	0	0	0	0	0	0	0	0	0	0	0	0	0	0	0	0	0	0	0	0	0	0	0	0	0	0	0	0	0	0	0	0	0	0	0	0	0	0	0	0	0	0	0	0	0	0
Q15286	NA		0	0	0	4996900	0	0	0	0	0	0	0	0	0	1935000	0	0	0	0	1488400	0	6121800	0	0	3031000	0	3367400	0	0	0	0	9774400	0	0	7633100	0	0	0	0	0	0	0	0	0	0	3817900	3606000	0
Q15363	TMED2	TMED2_HUMAN Transmembrane emp24 domain-containing protein 2 OS=Homo sapiens OX=9606 GN=TMED2 PE=1 SV=1	0	0	0	0	0	0	0	0	0	0	0	0	3743500	0	0	0	0	0	0	6434700	0	0	0	0	0	0	0	0	0	0	0	0	0	0	0	0	0	0	0	0	0	0	0	0	0	0	3958200
Q15365	NA		5580800	12514000	0	8147900	0	0	11748000	4833200	3776400	9033500	0	6861600	3725200	6467400	65209000	3041200	0	0	14351000	5100900	9426700	0	36738000	0	10360000	16281000	12840000	14403000	14980000	0	16665000	16563000	24755000	26776000	0	11860000	17162000	9601200	8809600	29247000	14304000	10971000	4993800	9630400	5962300	0	5833400
Q15366	NA		0	0	0	0	0	0	0	0	0	0	0	0	0	0	0	0	0	0	0	0	0	0	0	0	0	0	0	0	0	0	0	0	0	0	0	0	0	0	0	0	0	0	0	0	0	0	0
Q15369	NA		0	0	0	0	0	0	0	0	0	0	0	0	0	0	0	0	0	0	0	0	0	0	0	0	0	5045100	0	0	0	0	0	0	0	0	0	0	0	0	0	0	0	0	0	0	0	0	0
Q15370	NA		0	9409400	0	0	0	0	0	0	0	0	0	0	0	0	0	0	0	0	0	0	0	0	0	0	0	0	0	12196000	0	37798000	0	0	0	0	0	0	0	0	0	0	0	0	0	0	0	0	0
Q15417	NA		4283000	9040300	0	0	11413000	0	0	0	0	0	0	9479700	0	0	9530000	3280400	0	0	4630600	5240600	0	0	9353700	0	0	7217500	4350200	15661000	10345000	0	20180000	0	0	0	0	0	7571400	19340000	11983000	15052000	8422400	0	11637000	13393000	9285100	8743200	0
Q15435	NA		0	0	0	0	0	0	0	0	0	0	0	6114400	2463500	0	0	0	3251100	0	0	0	0	0	3190300	0	0	0	0	6905800	0	0	0	0	29405000	0	0	0	0	0	0	0	0	5296800	0	0	0	0	0
Q15437	SEC23B	SC23B_HUMAN Protein transport protein Sec23B OS=Homo sapiens OX=9606 GN=SEC23B PE=1 SV=2	0	0	0	0	0	0	0	0	0	0	0	0	0	0	0	0	0	0	0	0	0	0	0	0	0	0	0	0	0	0	0	0	0	0	0	0	0	0	0	0	0	0	0	0	0	0	0
Q15459	NA		0	0	0	2928900	0	0	0	10046000	0	0	0	0	960400	0	7728900	4190200	7273800	0	0	1112100	7623700	0	4592700	14247000	0	0	17096000	0	0	0	0	19826000	17093000	9151900	0	22081000	0	0	8151500	0	0	807750	0	0	0	1753700	3050300
Q15555	NA		0	0	0	0	0	0	0	0	0	0	0	0	0	0	0	0	0	0	0	0	0	0	0	0	0	0	0	0	0	0	0	0	0	0	0	0	0	0	0	0	0	0	0	0	0	0	0
Q15631	NA		0	0	0	0	18430000	0	0	0	0	0	0	0	10209000	29064000	29448000	0	0	0	0	0	0	0	0	42899000	0	21941000	0	24814000	0	0	0	0	0	0	0	0	0	0	0	37877000	0	21487000	24128000	8849100	15565000	21691000	9506900
Q15642	NA		0	16564000	0	0	0	0	0	0	0	0	2007300	0	0	0	9685700	0	3405600	0	1871900	0	3568200	0	3134800	0	1569300	4821000	0	25813000	7603100	3864800	0	0	0	0	1627500	11900000	0	15570000	0	6159400	3178500	0	2484400	0	0	4707100	0
Q15691	NA		0	0	0	0	0	0	0	0	0	0	0	0	0	0	0	0	0	1246500	0	0	0	0	0	8611400	0	0	0	0	0	0	0	0	0	0	0	0	0	0	0	0	0	0	0	0	0	0	0
Q15738	decarboxylating		0	0	0	0	0	0	0	0	0	0	0	0	0	0	17102000	0	6689100	0	0	0	0	0	0	0	0	0	0	0	0	0	0	0	0	0	0	0	0	0	0	0	0	0	0	0	0	0	0
Q15782	NA		0	0	0	4578700	0	0	0	0	0	0	0	0	9846600	4905800	10071000	0	0	6295000	0	9278800	0	0	0	52099000	21504000	0	0	0	0	5252300	0	0	0	0	0	0	0	0	0	0	0	0	0	0	17191000	13294000	0
Q15828	CST6	CYTM_HUMAN Cystatin-M OS=Homo sapiens OX=9606 GN=CST6 PE=1 SV=1	0	0	0	0	0	0	0	0	0	0	0	0	0	0	0	0	0	0	0	0	0	0	0	0	0	0	0	0	0	0	0	0	0	0	0	0	0	0	0	0	0	0	0	0	0	0	0
Q15833	NA		0	0	0	0	0	0	0	0	0	0	3059800	0	0	0	0	0	0	0	0	0	1516200	0	0	0	0	8158800	0	0	0	0	0	0	60655000	34193000	0	0	0	23550000	23346000	0	0	0	0	6471800	0	3836200	2251300
Q15836	NA		0	0	0	0	0	0	0	0	0	0	0	0	0	0	0	0	0	0	0	0	0	0	0	0	0	0	0	0	0	0	0	0	0	0	0	0	0	0	0	0	0	0	0	0	0	0	0
Q15843	NEDD8	NEDD8_HUMAN NEDD8 OS=Homo sapiens OX=9606 GN=NEDD8 PE=1 SV=1	0	0	0	94428	0	0	0	298960	84081	0	0	0	0	0	0	0	0	0	0	0	0	0	0	0	0	0	0	0	0	0	0	0	0	0	0	0	0	0	0	3293200	0	0	0	0	0	4277700	0
Q15847	ADIRF	ADIRF_HUMAN Adipogenesis regulatory factor OS=Homo sapiens OX=9606 GN=ADIRF PE=1 SV=1	0	0	0	4947900	0	0	0	0	0	0	0	0	0	0	0	0	0	0	0	1742400	0	0	0	0	0	0	0	6643200	0	0	0	0	0	0	0	0	0	0	0	0	0	0	0	0	0	0	0
Q15904	ATP6AP1	VAS1_HUMAN V-type proton ATPase subunit S1 OS=Homo sapiens OX=9606 GN=ATP6AP1 PE=1 SV=2	0	0	0	0	0	0	0	0	0	0	0	0	0	0	0	0	0	0	0	0	0	0	0	0	0	0	0	0	0	0	0	0	0	0	0	0	0	0	0	0	0	0	0	0	0	0	0
Q15907	NA		0	3146700	4354800	14653000	13565000	1175900	4066900	7643000	5158100	7084100	3453800	18603000	8236800	17965000	12230000	15108000	17669000	2761800	15224000	9589800	25154000	1823800	22377000	9503500	0	13078000	0	0	0	21302000	15141000	23757000	0	21206000	5318400	6816800	15418000	23661000	3524400	13931000	8743600	11284000	12870000	85564000	10175000	17798000	10995000
Q16134	NA		0	0	0	0	0	0	0	0	0	0	0	0	0	0	0	0	0	0	0	0	0	0	0	0	0	0	0	0	0	0	0	0	0	0	0	0	0	0	0	0	0	0	0	0	0	0	0
Q16181	NA		0	0	0	0	0	0	0	0	0	0	0	0	0	9029500	0	0	4887900	0	9087800	1879600	0	0	0	11312000	0	0	0	6213900	0	0	0	0	8766500	5986500	0	0	0	0	3176000	33584000	0	0	0	0	0	2050100	0
Q16204	CCDC6	CCDC6_HUMAN Coiled-coil domain-containing protein 6 OS=Homo sapiens OX=9606 GN=CCDC6 PE=1 SV=2	0	0	0	0	0	13006000	0	0	0	2533900	0	2157300	1830400	0	4618300	0	2974100	0	0	0	3884700	0	3119900	1857200	0	0	9384000	12739000	8945100	0	0	0	21793000	0	0	0	0	3999700	0	0	0	0	8056500	0	0	0	4113000
Q16378	PRR4	PROL4_HUMAN Proline-rich protein 4 OS=Homo sapiens OX=9606 GN=PRR4 PE=1 SV=3	35667000	0	0	0	0	0	0	0	12333000	0	0	0	0	0	0	0	0	0	0	0	0	0	0	0	0	0	0	0	0	0	0	0	0	0	0	0	0	0	0	0	0	0	0	0	0	0	0
Q16378-2	PRR4	PROL4_HUMAN Isoform 2 of Proline-rich protein 4 OS=Homo sapiens OX=9606 GN=PRR4	0	0	0	0	0	0	0	0	0	0	0	0	0	0	0	0	0	0	0	0	0	0	0	0	0	0	0	0	0	0	0	0	0	0	0	0	0	0	0	0	0	0	0	0	0	0	0
Q16401	NA		0	0	0	0	0	0	0	0	0	0	0	0	0	0	0	0	0	0	0	0	0	0	0	0	0	0	0	13062000	0	0	0	0	0	0	0	0	0	0	0	0	0	0	0	3250400	0	0	0
Q16539	NA		0	0	0	0	0	0	0	0	0	0	0	0	0	0	0	0	0	0	0	0	0	0	0	3319100	0	1884600	0	0	0	0	0	0	0	0	0	0	0	7907900	0	0	0	0	0	1688500	912020	0	0
Q16543	N-terminally processed		0	0	0	0	0	0	0	0	0	0	0	0	0	0	0	0	0	0	0	0	0	0	0	0	0	0	0	0	0	0	0	0	0	0	0	0	0	0	0	0	0	0	0	0	0	0	0
Q16563	NA		0	0	0	0	0	0	0	0	0	0	0	0	0	0	0	0	0	0	0	0	0	0	0	0	0	0	0	0	0	0	0	0	0	0	0	0	0	0	0	0	0	0	0	0	0	0	0
Q16610	NA		41958000	234310000	30764000	13898000	250100000	11021000	126000000	186230000	44472000	191250000	93489000	244150000	30852000	112020000	157210000	111140000	104890000	82634000	45924000	177460000	257590000	10690000	84570000	111850000	49187000	81506000	289890000	239980000	218900000	206980000	569350000	255820000	1217000000	285540000	210800000	411290000	195750000	189360000	227010000	383100000	90712000	114860000	190640000	183190000	82053000	68957000	190410000
Q16629	NA		0	0	0	9274900	0	0	0	4894400	1480600	0	2784900	0	0	0	0	0	0	0	0	0	7641100	0	0	0	0	0	0	0	0	14339000	0	0	0	0	0	0	0	0	0	0	0	0	0	0	0	0	0
Q16651	NA		0	0	0	0	0	0	0	0	0	0	0	0	1926700	0	0	0	0	4219900	0	11490000	14319000	0	0	0	14188000	0	0	0	0	35876000	0	0	53542000	0	0	0	39511000	0	0	7398300	0	0	0	0	0	0	21524000
Q16658	FSCN1	FSCN1_HUMAN Fascin OS=Homo sapiens OX=9606 GN=FSCN1 PE=1 SV=3	0	0	0	0	0	0	0	0	0	0	0	0	0	0	0	0	0	0	0	0	4307800	0	7665500	0	2548000	0	0	0	0	0	0	0	0	0	0	0	7663100	0	0	0	0	5218100	5628400	735880	0	591740	0
Q16698	NA		0	0	0	0	3371400	874750	3193500	712830	441090	2329500	1229100	0	0	0	0	0	15077000	0	0	6483800	10627000	0	12302000	0	0	0	0	4307400	2768300	0	52588000	0	17420000	0	0	0	0	33760000	0	0	0	8416900	0	11601000	7170400	6016900	0
Q16718	NA		0	0	0	0	0	0	0	0	0	0	0	0	0	0	0	0	0	0	0	0	0	0	0	0	0	0	0	0	0	0	0	0	0	0	0	0	0	0	0	0	0	0	0	0	0	0	0
Q16762	TST	THTR_HUMAN Thiosulfate sulfurtransferase OS=Homo sapiens OX=9606 GN=TST PE=1 SV=4	0	0	0	0	0	0	0	0	0	0	0	0	2566200	0	0	0	0	0	0	0	0	0	0	0	0	0	0	0	0	0	0	0	0	0	0	0	0	0	0	0	0	0	0	0	0	0	0
Q16775	NA		0	0	0	0	0	0	0	0	0	0	0	0	0	0	0	0	0	0	0	0	0	0	0	0	0	0	0	0	0	0	0	0	0	0	0	0	0	0	0	0	0	0	0	0	0	0	0
Q16778	NA		53813000	33022000	6362900	0	69067000	18594000	73655000	8465500	18268000	47750000	20459000	18432000	0	27799000	36148000	23223000	2642500	25070000	40607000	8749600	25939000	7457900	21917000	102250000	38670000	8106600	0	137610000	24387000	15558000	24127000	0	68450000	39357000	0	18882000	64494000	0	32499000	14648000	29497000	42080000	10981000	70809000	45642000	50402000	8855800
Q16795	mitochondrial		0	8165300	0	6014900	0	0	0	0	0	0	0	0	3073000	1059900	0	0	1837500	0	0	0	5147600	0	3383400	1676000	0	2447800	0	0	0	0	0	8190400	0	10873000	2842200	4440300	0	2925300	0	0	1063200	0	4799500	0	1666800	0	2767000
Q16831	UPP1	UPP1_HUMAN Uridine phosphorylase 1 OS=Homo sapiens OX=9606 GN=UPP1 PE=1 SV=1	0	0	0	0	0	0	5356000	1972100	1874700	2808600	0	0	0	0	9206500	0	0	0	0	0	0	0	5314300	0	0	0	11045000	0	0	0	0	0	43297000	0	0	30623000	0	12403000	0	7549100	0	0	0	0	0	6594600	0
Q16836	NA		0	0	0	0	0	0	0	0	0	0	0	0	0	0	0	0	0	0	0	0	0	0	0	0	0	0	0	0	0	0	0	0	0	0	0	0	0	0	0	0	0	0	0	0	0	0	0
Q16851	NA		0	0	0	4830700	11387000	0	0	2732900	0	8841300	3791000	3091600	3159600	8356300	11354000	7800800	0	711120	7262900	0	10876000	4568200	0	9110200	0	3047300	7681700	11872000	9287200	5833100	0	13433000	0	9375100	17677000	5974300	5111200	20656000	22830000	6678600	3244500	10933000	0	7173400	8234100	10137000	3500400
Q16891	NA		0	0	2051600	0	0	0	0	1251800	0	0	0	4432400	0	2063000	2917200	0	0	0	0	3161200	0	0	0	0	0	0	0	0	0	0	3065800	0	0	0	0	6685100	0	5188800	6569600	2886600	0	3444100	2990800	2424100	2396200	0	2392200
Q1KMD3	HNRNPUL2	HNRL2_HUMAN Heterogeneous nuclear ribonucleoprotein U-like protein 2 OS=Homo sapiens OX=9606 GN=HNRNPUL2 PE=1 SV=1	0	0	0	0	0	0	0	0	0	0	0	0	0	0	0	0	0	0	0	0	0	0	0	0	0	0	0	0	0	0	0	0	0	0	0	0	0	0	0	0	0	0	0	0	0	0	0
Q2KHM9	NA		0	0	0	0	13799000	0	0	0	0	0	0	0	0	0	0	55599000	0	674630	0	0	0	0	0	0	0	0	0	0	654250000	0	0	0	0	0	0	0	0	0	0	90566000	0	29183000	0	0	0	0	0
Q32MZ4	NA		0	0	0	0	0	0	0	0	0	0	0	0	0	0	0	0	0	0	0	0	0	0	0	0	0	0	0	0	0	0	0	0	0	0	0	0	0	0	0	0	0	0	0	0	0	0	0
Q3ZCW2	LGALSL	LEGL_HUMAN Galectin-related protein OS=Homo sapiens OX=9606 GN=LGALSL PE=1 SV=2	0	14526000	0	11558000	0	0	0	0	0	0	0	0	0	3799400	0	0	0	0	0	0	0	0	5087800	0	0	3002400	0	0	7121600	7935600	12603000	0	0	0	0	0	0	0	5631500	0	0	3762900	0	3081300	0	0	1416400
Q49A26	NA		0	0	0	0	0	0	0	0	0	0	0	0	0	0	0	0	0	0	0	0	0	0	0	0	0	0	0	0	0	0	0	0	0	0	0	0	0	0	0	0	0	0	0	0	0	0	0
Q4G0F5	VPS26B	VP26B_HUMAN Vacuolar protein sorting-associated protein 26B OS=Homo sapiens OX=9606 GN=VPS26B PE=1 SV=2	0	0	0	0	0	0	0	0	0	0	0	0	0	0	0	0	0	0	0	0	0	0	0	0	0	0	0	0	0	0	0	0	0	0	0	0	0	0	0	0	0	0	0	0	0	0	0
Q53GQ0	HSD17B12	DHB12_HUMAN Very-long-chain 3-oxoacyl-CoA reductase OS=Homo sapiens OX=9606 GN=HSD17B12 PE=1 SV=2	0	0	0	0	0	0	0	0	0	0	0	0	0	0	0	0	0	0	0	0	0	0	0	0	0	0	0	0	0	0	0	0	0	0	0	0	0	0	0	0	0	0	0	0	0	0	0
Q53RT3	NA		0	0	0	0	0	0	0	0	0	3677800	0	17685000	0	6496300	0	0	0	0	0	6751800	0	0	7070800	0	0	0	0	0	0	0	0	0	0	14026000	3500900	0	0	7938200	0	0	0	0	0	0	0	0	0
Q5JRX3	NA		0	0	0	0	0	0	0	0	0	0	0	0	0	1589600	0	0	0	0	0	839090	0	0	1721900	0	0	0	5943800	0	0	0	6365000	0	0	0	0	0	0	0	0	3272800	0	0	1049900	0	0	0	0
Q5JSH3	NA		0	0	0	0	0	0	0	0	0	0	0	0	0	0	0	0	0	0	0	0	0	0	0	0	0	0	0	0	0	0	0	0	0	0	0	0	0	0	0	0	0	0	0	0	0	0	0
Q5JTV8	NA		0	0	0	0	0	0	0	0	0	0	0	0	0	0	0	0	0	0	0	0	0	0	0	0	0	0	0	0	0	0	0	0	0	0	0	0	0	0	0	0	0	0	0	0	0	0	0
Q5K651	NA		0	12290000	0	1837900	0	0	0	1421600	0	4082300	0	0	0	3702400	0	0	0	1391700	0	0	7145200	0	0	6536700	0	13297000	0	0	0	0	16699000	0	0	0	0	0	0	0	0	7964000	0	0	0	7052800	3432800	0	0
Q5QJ38	TCHHL1	TCHL1_HUMAN Trichohyalin-like protein 1 OS=Homo sapiens OX=9606 GN=TCHHL1 PE=2 SV=1	0	0	0	0	0	0	0	0	0	805190	2131400	8302800	3868400	0	0	0	0	936770	0	0	0	0	0	0	2365400	0	0	0	0	0	57628000	0	0	0	4349900	0	0	12086000	12382000	0	0	0	0	0	0	0	0
Q5SSG8	NA		19081000	44884000	11267000	0	44755000	0	0	0	0	0	0	0	11968000	21014000	33069000	0	44562000	11830000	8978500	11081000	24681000	0	32145000	16324000	18205000	22636000	0	64725000	34436000	0	75811000	0	18144000	25784000	0	12081000	41099000	24582000	13846000	59549000	27131000	11794000	32435000	43838000	19512000	32834000	8839700
Q5T0D9	NA		0	0	0	0	0	0	0	0	0	0	0	0	0	0	0	0	0	0	0	0	0	0	0	0	0	0	0	0	0	0	0	0	0	0	0	0	0	0	0	0	0	0	0	0	0	0	0
Q5T0Z8	C6orf132	CF132_HUMAN Uncharacterized protein C6orf132 OS=Homo sapiens OX=9606 GN=C6orf132 PE=1 SV=4	0	0	0	0	0	0	0	0	0	0	0	0	0	0	0	0	0	0	0	0	0	0	0	0	0	0	0	0	0	0	0	0	0	0	0	0	0	0	0	0	0	0	0	8456300	0	0	0
Q5T749	KPRP	KPRP_HUMAN Keratinocyte proline-rich protein OS=Homo sapiens OX=9606 GN=KPRP PE=1 SV=1	0	0	0	0	60803000	7087199999.999999	215610000	0	0	0	65436000	306740000	0	69098000	5125700	0	222690000	647440000	978380	1897300	6575900	0	875060000	0	0	754510000	22212000	12575000	5784900000	62920000	17748000	20551000	33276000	18200000	0	33028000	625800000	0	7769800	36246000	6307800	0	4467400	2444100	0	2683400	3216600
Q5TEC6	HIST2H3PS2	H37_HUMAN Histone H3-7 OS=Homo sapiens OX=9606 GN=H3-7 PE=1 SV=1	0	0	0	0	0	0	20272000	0	0	0	0	47903000	0	0	0	34439000	0	4280500	0	11742000	0	0	0	40134000	0	0	0	0	0	0	0	0	0	0	14436000	0	0	20985000	0	0	0	0	0	0	0	6896600	0
Q5TZA2	NA		0	0	0	0	0	0	0	0	0	0	0	0	0	0	0	0	0	0	0	0	0	0	0	0	0	0	0	0	0	0	0	0	0	0	0	0	0	0	0	0	0	0	0	0	0	0	0
Q5VT79	NA		37422000	115370000	20593000	53044000	42949000	17410000	0	17607000	6353500	55243000	8488600	45183000	27929000	67793000	78832000	33626000	112230000	16101000	29082000	90131000	80318000	3516100	65340000	39152000	27126000	44591000	55910000	96483000	79644000	199120000	126390000	68214000	177240000	168070000	41976000	163790000	128100000	107210000	68008000	108360000	54621000	26797000	80875000	146090000	67772000	78275000	82238000
Q5VVQ6	NA		0	0	0	0	0	0	0	0	0	8002400	0	0	0	3711200	4153800	1381500	4674900	0	0	0	0	1253000	2781900	0	0	6773700	29014000	8884200	0	0	19530000	21760000	0	18401000	10574000	0	0	24317000	9732200	21723000	5947800	3231600	6324600	7814800	10204000	0	0
Q5VWN6	NA		0	0	0	0	0	0	0	0	0	0	0	1729600	0	8214400	0	0	0	0	0	7241500	0	0	10864000	0	0	0	0	0	0	0	0	23464000	0	42178000	0	0	0	0	0	0	0	2356800	0	0	0	0	0
Q5VYS8	NA		0	0	0	0	0	0	0	0	0	0	0	0	0	0	0	0	0	0	0	0	0	0	1039300	0	0	0	0	0	0	0	0	0	0	0	0	0	0	0	0	0	0	0	0	0	0	0	0
Q5VYY1	ANKRD22	ANR22_HUMAN Ankyrin repeat domain-containing protein 22 OS=Homo sapiens OX=9606 GN=ANKRD22 PE=2 SV=1	0	0	0	0	0	0	0	0	0	0	0	0	0	0	0	0	0	0	0	0	0	0	0	0	0	0	0	0	0	0	0	0	0	0	0	0	0	21766000	0	0	0	0	0	0	0	6996400	0
Q6DD88	ATL3	ATLA3_HUMAN Atlastin-3 OS=Homo sapiens OX=9606 GN=ATL3 PE=1 SV=1	3186900	12335000	0	7731800	22006000	0	0	1431200	0	0	0	1154900	2461200	5596900	0	0	2662600	1229500	1785600	1726100	5091400	0	3903000	12615000	0	6456400	0	249280000	0	23821000	320500000	202080000	170140000	21523000	0	0	16549000	6185800	3481500	0	11005000	3024000	0	10331000	0	0	2568600
Q6IA69	NA		0	0	0	0	0	0	0	0	0	0	0	0	0	0	0	0	0	0	0	0	0	0	0	0	0	0	0	0	0	0	0	0	0	0	0	0	0	0	0	0	0	0	0	0	0	0	0
Q6IBS0	NA		0	0	0	0	0	0	0	0	0	0	0	0	0	0	0	0	0	0	0	0	0	0	0	0	0	0	0	0	0	0	0	0	0	0	0	0	0	0	0	0	0	0	0	0	0	0	0
Q6IQ32	ADNP2	ADNP2_HUMAN Activity-dependent neuroprotector homeobox protein 2 OS=Homo sapiens OX=9606 GN=ADNP2 PE=1 SV=1	0	0	0	0	0	0	0	0	0	0	0	0	0	0	0	0	0	0	0	0	0	0	0	0	0	0	0	71923000	0	0	15526000	0	0	0	0	0	0	0	0	0	0	0	0	0	0	0	0
Q6JBY9	NA		0	0	0	0	0	0	0	0	0	0	0	0	0	0	0	0	0	0	0	0	0	0	0	0	0	0	0	0	0	0	0	0	0	0	0	0	0	0	0	0	0	0	0	0	0	0	0
Q6MZM0	HEPHL1	HPHL1_HUMAN Ferroxidase HEPHL1 OS=Homo sapiens OX=9606 GN=HEPHL1 PE=1 SV=2	0	0	0	0	0	0	0	0	0	0	0	0	0	0	0	0	0	0	0	0	0	0	0	0	0	0	0	0	0	0	0	0	0	0	0	0	0	0	0	0	0	0	0	0	0	0	0
Q6MZM9	PRR27	PRR27_HUMAN Proline-rich protein 27 OS=Homo sapiens OX=9606 GN=PRR27 PE=2 SV=1	0	0	0	0	0	0	0	0	0	0	93608000	0	11103000	0	0	0	76924000	111430000	33578000	33830000	21398000	34411000	0	0	315190000	10009000	0	579910000	0	0	0	0	0	0	0	0	0	0	0	0	0	0	0	65641000	0	25185000	0
Q6NUK1	NA		0	0	0	0	0	0	0	3098300	0	0	0	0	0	0	0	0	0	0	0	0	0	0	0	0	0	0	0	0	0	0	0	0	5547600	3595900	0	0	0	0	0	0	0	0	0	0	0	0	0
Q6NVY1	NA		0	0	0	0	0	0	0	0	0	0	0	0	0	0	0	0	0	0	0	0	0	0	0	0	0	0	0	0	0	0	0	0	0	0	0	0	0	0	0	0	0	0	0	0	0	0	0
Q6P1M3	NA		0	0	0	0	0	0	0	0	0	0	0	0	0	0	0	0	0	0	0	0	0	0	0	0	0	0	0	0	0	0	0	0	0	0	0	0	0	0	0	0	0	0	0	0	0	0	0
Q6P2Q9	PRPF8	PRP8_HUMAN Pre-mRNA-processing-splicing factor 8 OS=Homo sapiens OX=9606 GN=PRPF8 PE=1 SV=2	0	4712300	0	0	2806900	0	0	0	0	1711700	0	0	546930	0	0	0	0	0	0	0	1793600	0	0	0	0	0	0	0	0	0	0	0	12109000	9677300	2654500	0	0	12131000	10819000	3593800	0	0	1052800	4856500	1434200	0	1311300
Q6P4A8	PLBD1	PLBL1_HUMAN Phospholipase B-like 1 OS=Homo sapiens OX=9606 GN=PLBD1 PE=1 SV=2	0	0	0	0	0	0	0	0	0	0	0	0	0	0	0	0	0	0	0	0	0	0	0	18140000	0	0	0	0	0	0	0	0	0	0	0	0	0	0	0	0	0	0	0	0	0	0	0
Q6P531	NA		0	0	0	0	0	0	0	0	0	0	0	0	0	0	0	0	0	0	0	0	0	0	0	0	0	0	0	0	0	0	0	0	0	0	0	0	0	0	0	0	0	0	0	0	0	0	0
Q6P597	NA		0	0	0	0	2401200	0	20016000	0	0	0	0	0	0	0	0	0	0	0	0	0	9274300	0	0	6564300	17920000	0	0	0	42835000	0	0	0	0	0	0	0	17005000	0	0	0	8990600	0	0	0	0	0	0
Q6P5S2	LEG1	LEG1H_HUMAN Protein LEG1 homolog OS=Homo sapiens OX=9606 GN=LEG1 PE=1 SV=2	963350000	87066000	0	0	305250000	16224000	0	47311000	1305800000	147040000	1204300000	101930000	7189000	15019000	75059000	43737000	123950000	56704000	34025000	348620000	117660000	114420000	19002000	659940000	127650000	82771000	0	112570000	60842000	62169000	0	0	0	174050000	0	0	13926000	0	80914000	321720000	29390000	47074000	83411000	203160000	44474000	56857000	53361000
Q6UW32	IGFL1	IGFL1_HUMAN Insulin growth factor-like family member 1 OS=Homo sapiens OX=9606 GN=IGFL1 PE=1 SV=1	0	0	0	0	0	0	0	0	0	0	0	0	0	0	0	0	0	0	0	0	0	0	0	0	0	0	0	0	0	0	0	0	0	0	0	0	0	0	0	0	0	0	0	0	0	0	0
Q6UWN5	NA		0	0	0	0	0	0	0	0	0	0	0	0	0	0	0	0	0	0	0	0	0	0	0	0	0	0	0	0	0	0	0	0	0	0	0	0	0	0	0	0	0	0	0	0	0	0	0
Q6UWP8	SBSN	SBSN_HUMAN Suprabasin OS=Homo sapiens OX=9606 GN=SBSN PE=1 SV=2	14715000	54508000	0	0	10619000	0	0	0	1964800	5591400	121130000	0	1378000	0	15223000	0	0	2313800	28748000	1271600	56645000	11769000	82795000	3056200	50007000	46197000	16672000	0	6414500	0	0	0	0	0	0	0	0	0	0	0	74236000	8708200	0	0	0	71486000	0
Q6UWP8-2	SBSN	SBSN_HUMAN Isoform 2 of Suprabasin OS=Homo sapiens OX=9606 GN=SBSN	0	0	0	0	0	0	0	0	0	0	0	0	0	0	0	0	0	0	0	0	0	0	0	0	0	0	0	0	0	0	0	0	0	0	0	0	0	0	0	0	0	0	0	0	0	0	0
Q6UWW0	LCN15	LCN15_HUMAN Lipocalin-15 OS=Homo sapiens OX=9606 GN=LCN15 PE=1 SV=1	0	0	0	0	0	0	0	0	0	0	0	0	0	0	0	0	0	0	0	0	0	0	0	0	0	0	0	0	0	0	0	0	0	0	0	0	0	0	0	0	0	0	0	0	0	0	0
Q6UX06	OLFM4	OLFM4_HUMAN Olfactomedin-4 OS=Homo sapiens OX=9606 GN=OLFM4 PE=1 SV=1	0	0	0	0	0	0	0	0	0	0	0	0	0	0	0	0	0	0	0	0	0	0	0	17633000	2658300	0	0	0	0	0	0	0	0	0	0	0	0	0	0	0	0	0	0	0	0	0	0
Q6WKZ4	NA		0	0	0	0	0	0	0	0	0	0	0	0	0	0	0	0	0	0	0	0	0	0	0	0	0	0	0	0	0	0	0	0	0	0	0	0	0	0	0	0	0	0	0	0	0	0	0
Q6XPR3	RPTN	RPTN_HUMAN Repetin OS=Homo sapiens OX=9606 GN=RPTN PE=1 SV=1	6650700	59190000	0	19474000	0	14167000	26706000	34217000	1864800	6041700	12360000	86860000	13017000	51356000	43648000	4973500	37026000	13505000	5453700	31243000	29422000	0	35591000	9087500	6850600	31114000	406020000	29830000	0	0	130610000	71462000	202960000	46284000	42121000	33294000	28101000	135240000	45695000	49771000	21067000	11364000	34703000	51590000	15710000	19119000	30798000
Q6XQN6	NA		0	56000000	0	8622900	12375000	2160500	19099000	0	1394200	8667300	1502400	5880400	3700500	17634000	0	3124000	40165000	2722200	10499000	11105000	7603500	785540	11462000	25584000	8288200	16414000	15831000	42500000	0	6158400	0	0	24108000	44487000	0	0	0	5757000	13578000	10438000	8537400	8865600	5104200	21478000	0	10273000	11595000
Q6YN16	NA		0	0	0	0	0	0	0	0	0	0	0	0	0	0	0	0	0	0	0	0	0	0	0	0	0	0	0	0	0	0	0	0	0	0	0	0	0	0	0	0	0	0	0	0	0	0	0
Q6YP21	NA		0	0	0	0	0	0	0	0	0	0	0	0	0	0	0	0	0	0	0	0	0	0	0	0	0	0	0	0	0	0	0	0	0	0	0	0	0	0	0	0	0	0	10132000	0	0	0	0
Q6ZMI0	NA		0	0	0	0	0	0	0	0	0	0	0	0	0	0	0	0	0	0	0	0	0	0	0	0	0	0	0	0	0	0	0	0	0	0	0	0	0	0	0	0	0	0	0	0	0	0	0
Q6ZN66	NA		240200000	157270000	0	233310000	276530000	20545000	168630000	139270000	33621000	183410000	128830000	39561000	180450000	291610000	297600000	86731000	415590000	42364000	85818000	377730000	305180000	61584000	459770000	217010000	274090000	170290000	57955000	703120000	346980000	464640000	815920000	962880000	292560000	585160000	76275000	353140000	502020000	299950000	215510000	1121000000	220070000	236410000	468480000	664770000	274520000	400090000	191730000
Q6ZNJ1	NA		0	0	0	0	0	0	0	0	0	0	0	0	0	0	0	0	0	0	0	0	0	0	0	2228400	0	0	0	0	0	0	0	0	0	0	0	0	0	0	0	0	0	0	0	0	0	0	0
Q6ZRV2	FAM83H	FA83H_HUMAN Protein FAM83H OS=Homo sapiens OX=9606 GN=FAM83H PE=1 SV=3	0	11091000	0	0	0	2164400	0	2679900	0	0	0	4252500	3066400	0	5874100	0	0	2454300	0	2685800	0	0	0	0	0	6627800	0	17760000	8168000	0	19548000	19430000	0	20990000	6563400	8529700	0	9895400	0	24402000	0	0	0	8479400	4065500	5393300	0
Q6ZUI0	TPRG1	TPRG1_HUMAN Tumor protein p63-regulated gene 1 protein OS=Homo sapiens OX=9606 GN=TPRG1 PE=1 SV=1	0	0	0	0	0	0	0	0	0	0	0	0	0	0	0	0	0	0	0	0	0	0	0	0	0	0	0	0	0	0	0	0	22438000	0	0	0	0	0	0	0	0	0	0	0	0	0	0
Q6ZVM7	NA		0	0	0	0	0	0	0	0	0	0	0	0	0	0	0	0	0	0	6389500	0	0	0	0	8853000	0	0	0	0	0	0	0	0	0	0	0	0	0	0	0	0	0	0	0	0	0	0	0
Q6ZVX7	NCCRP1	FBX50_HUMAN F-box only protein 50 OS=Homo sapiens OX=9606 GN=NCCRP1 PE=1 SV=1	17271000	0	0	17245000	19574000	0	0	13044000	4517100	16046000	0	0	0	8299900	11130000	5283700	8737500	2334800	6456700	0	11481000	1700900	11307000	0	0	37858000	0	0	0	11847000	29277000	0	0	0	16859000	30573000	0	0	24692000	37824000	0	12525000	0	21476000	16328000	0	9428700
Q70J99	NA		0	0	0	0	0	0	0	0	0	0	0	0	0	0	0	0	0	0	0	0	0	0	0	0	0	0	0	0	0	0	0	0	0	0	0	0	0	0	0	0	0	0	0	0	0	0	0
Q71UI9	NA		3340100	58570000	3052500	0	0	0	0	2483400	0	0	0	0	0	10912000	0	0	0	0	0	0	0	0	0	0	2254700	5093800	0	0	0	0	5713900	12526000	10503000	0	0	0	0	0	0	0	0	8150300	0	12990000	0	0	0
Q7KZF4	SND1	SND1_HUMAN Staphylococcal nuclease domain-containing protein 1 OS=Homo sapiens OX=9606 GN=SND1 PE=1 SV=1	0	0	12700000	15590000	9642400	0	0	6693800	0	0	0	0	2945100	11617000	4289500	1089900	0	0	6331800	4410400	0	2197100	8518300	0	4529500	14637000	0	37459000	0	0	29582000	0	0	17462000	7149700	9433800	0	0	0	0	7971500	4627400	0	4116600	7038400	12438000	6720300
Q7L1Q6	NA		0	0	0	0	0	0	0	0	0	0	0	0	0	0	0	0	0	0	0	0	0	0	0	0	0	0	0	0	0	0	0	0	0	0	0	0	0	0	0	0	0	0	0	0	0	0	0
Q7L2H7	NA		0	0	0	0	0	0	0	0	0	0	0	0	0	0	0	0	0	0	5584000	3128300	0	0	8133700	0	1464400	0	0	0	0	0	0	4226000	0	0	0	0	0	0	0	0	0	0	0	0	0	0	0
Q7L576	NA		4583400	7292300	0	0	5877300	1858900	7884700	3595400	985110	2314000	1423600	2526200	752700	3376400	5797400	1474300	0	757830	1884900	1273200	3910800	491850	3894600	0	1259400	5466900	0	18262000	8179700	4694800	13969000	0	0	13210000	2250800	0	0	8030100	0	8986500	2445500	2502500	3437700	8649200	1895000	2751900	1925100
Q7L5L3	NA		0	0	0	0	0	0	0	0	0	0	0	0	0	0	0	0	0	0	0	0	0	0	0	0	0	0	0	0	0	0	0	0	0	0	0	0	0	0	0	0	0	0	0	0	0	0	0
Q7L5N1	COPS6	CSN6_HUMAN COP9 signalosome complex subunit 6 OS=Homo sapiens OX=9606 GN=COPS6 PE=1 SV=1	0	0	0	0	0	0	20872000	0	0	973450	0	17304000	547430	0	0	1900600	0	0	380250	0	0	0	841650	867860	0	899210	12232000	14436000	0	7459700	10352000	8622800	0	3468200	1861800	25236000	0	11688000	0	16592000	0	4078900	0	0	0	1465000	0
Q7RTY8	NA		0	0	0	0	0	0	0	0	0	0	0	0	0	0	0	0	0	0	0	0	0	0	0	0	0	0	0	0	0	0	0	0	0	0	0	0	0	0	0	0	0	0	0	0	0	0	0
Q7Z2K6	NA		0	0	0	0	0	0	0	0	0	0	0	0	0	0	0	0	0	0	0	0	1707100	0	0	0	0	0	5004400	0	0	0	0	4414800	8000200	15254000	0	3978100	3449900	0	3720800	4246700	0	2639000	977200	1951700	0	0	1906000
Q7Z2W4	NA		0	0	0	4011200	0	0	0	0	0	0	0	0	0	0	0	0	0	0	0	0	0	0	0	0	0	0	0	0	0	0	0	0	0	0	0	0	0	0	0	0	0	0	0	0	0	0	0
Q7Z406	NA		137310000	421480000	0	53254000	157640000	13470000	308500000	34437000	5925500	219900000	25510000	219530000	25883000	68099000	253840000	23569000	89474000	70812000	120820000	121200000	423860000	2030600	101110000	119160000	7763700	209850000	43190000	453970000	203800000	241080000	1335300000	1150800000	3460099999.9999995	1831599999.9999998	151070000	347310000	197210000	172770000	129460000	54650000	249470000	139790000	230970000	195470000	54275000	122440000	141360000
Q7Z465	NA		0	0	0	0	0	0	0	0	0	0	0	0	0	0	0	0	0	0	0	0	0	0	0	0	0	0	0	0	0	0	0	0	0	0	0	0	0	0	0	0	0	0	0	0	0	0	0
Q7Z4W1	DCXR	DCXR_HUMAN L-xylulose reductase OS=Homo sapiens OX=9606 GN=DCXR PE=1 SV=2	0	0	0	0	0	0	0	0	0	0	0	0	0	0	0	0	0	0	0	0	0	0	0	0	0	0	0	0	0	0	0	0	0	0	0	0	0	0	0	0	0	0	0	0	0	0	0
Q7Z5R6	APBB1IP	AB1IP_HUMAN Amyloid beta A4 precursor protein-binding family B member 1-interacting protein OS=Homo sapiens OX=9606 GN=APBB1IP PE=1 SV=1	0	0	0	0	0	0	0	0	0	0	0	0	0	0	0	0	0	0	0	0	0	0	0	0	0	0	0	0	0	0	0	0	0	0	0	0	0	0	0	0	0	0	0	0	0	0	0
Q7Z6Z7	NA		0	0	0	0	0	0	0	0	0	0	0	0	4984500	10984000	0	0	0	0	0	10155000	48205000	0	2097300	0	0	0	0	0	0	0	9574100	0	0	0	0	0	0	0	0	9606500	44998000	0	14621000	27339000	7083400	52791000	43462000
Q7Z7M9	GALNT5	GALT5_HUMAN Polypeptide N-acetylgalactosaminyltransferase 5 OS=Homo sapiens OX=9606 GN=GALNT5 PE=1 SV=1	0	0	0	0	0	0	0	0	0	0	0	0	0	0	0	0	0	0	0	0	0	0	0	0	4565900	0	0	0	0	0	0	7579300	0	0	0	0	0	0	0	0	0	0	0	0	0	0	0
Q86SF2	GALNT7	GALT7_HUMAN N-acetylgalactosaminyltransferase 7 OS=Homo sapiens OX=9606 GN=GALNT7 PE=1 SV=1	0	0	0	0	0	0	0	0	0	0	0	0	0	0	0	0	0	0	0	0	0	0	0	0	0	0	0	0	0	0	0	0	0	0	0	0	0	0	0	0	0	0	0	0	0	0	0
Q86T26	TMPRSS11B	TM11B_HUMAN Transmembrane protease serine 11B OS=Homo sapiens OX=9606 GN=TMPRSS11B PE=2 SV=3	17793000	0	0	22458000	56979000	5962900	22589000	9352600	3633900	15745000	13418000	18644000	10419000	25949000	52314000	11693000	25557000	6116900	9863600	11566000	14757000	2348900	14672000	0	4557200	11221000	18481000	26223000	30070000	37894000	44105000	20749000	42916000	12497000	14959000	12028000	24807000	43443000	0	63211000	18265000	27025000	17849000	29184000	23666000	21496000	20970000
Q86UP2	NA		0	16269000	0	0	0	0	0	0	0	0	0	0	0	0	0	0	0	0	0	0	1841400	0	0	0	0	0	15438000	8412500	0	0	5754700	0	20233000	62675000	0	10755000	0	0	10058000	0	0	0	2148400	8390500	7268400	0	0
Q86UT6	NA		0	0	0	0	0	0	0	0	0	0	0	0	0	0	0	0	0	0	0	0	0	0	0	0	0	0	0	0	0	0	0	0	0	0	0	0	0	0	0	0	0	0	0	0	0	0	0
Q86VP6	NA		0	3434900	0	0	0	0	0	0	0	0	0	0	0	554240	0	0	0	0	0	0	0	0	0	0	0	2545600	0	7393100	0	0	0	13956000	0	17348000	0	0	0	0	0	0	0	0	0	0	0	0	0
Q86VR7	NA		0	3451800	0	0	10882000	6403600	0	0	4288200	5511600	6584800	0	0	0	0	0	5817300	0	0	0	0	0	0	0	0	0	2830400	15974000	8062200	5373400	0	0	0	0	0	0	0	4554800	0	5379700	0	0	0	0	0	1054700	0
Q86XP0	NA		0	0	0	0	0	0	0	0	0	0	0	0	0	0	0	0	0	0	0	0	0	0	0	0	0	0	0	0	0	0	0	0	0	0	0	0	0	0	0	0	0	0	0	0	0	0	0
Q86XR7	NA		0	0	0	0	0	0	0	0	0	0	0	0	0	0	0	0	0	0	0	0	0	0	0	0	0	0	0	0	0	0	0	0	0	0	0	0	0	0	0	0	0	0	0	0	0	0	0
Q86Y39	NA		0	0	0	0	0	0	0	0	0	0	0	0	0	26507000	0	0	2568400	0	0	0	0	0	0	0	0	0	13913000	0	0	0	0	0	7371600	5123700	0	0	0	0	0	0	0	0	0	0	0	0	0
Q86Y82	STX12	STX12_HUMAN Syntaxin-12 OS=Homo sapiens OX=9606 GN=STX12 PE=1 SV=1	0	0	0	0	0	0	0	0	0	0	0	0	0	0	5081600	4181300	5910800	0	0	1791600	8034200	0	3923100	2171500	3288000	0	0	11780000	0	0	20568000	23642000	0	21131000	0	10560000	6475100	6936700	0	0	3050100	0	5825000	0	0	0	2946500
Q8IUC0	NA		0	0	0	0	0	0	0	0	0	0	0	0	0	0	0	0	0	0	0	0	0	0	0	0	0	0	0	0	0	0	0	0	0	0	0	0	0	0	0	0	0	0	0	0	0	0	0
Q8IUI8	NA		0	0	0	0	0	0	0	0	0	0	0	0	0	0	0	0	0	0	0	0	0	0	0	0	0	0	0	16076000	0	0	0	10608000	0	0	0	0	0	0	0	0	0	0	0	1968100	0	0	0
Q8IVF2	NA		0	9612200	2558800	0	0	0	0	0	0	4499200	0	0	0	0	0	0	2490600	0	3710700	0	11433000	0	16058000	0	2183700	8115100	0	0	0	0	0	12940000	19842000	23193000	0	0	0	0	0	0	0	0	6117700	0	5074800	6487900	5590300
Q8IVF6	ANKRD18A	AN18A_HUMAN Ankyrin repeat domain-containing protein 18A OS=Homo sapiens OX=9606 GN=ANKRD18A PE=2 SV=3	0	0	6893800	96388000	182630000	0	0	46971000	0	41582000	0	832710	0	51807000	0	25651000	0	0	22019000	46067000	80799000	0	84586000	53200000	0	0	0	0	0	0	0	0	0	0	89577000	264870000	0	197910000	157730000	202570000	0	57513000	75118000	0	0	54492000	50446000
Q8IWL1	NA		0	0	0	0	0	0	0	0	0	0	0	0	0	0	0	0	0	0	0	0	0	0	0	0	0	0	0	0	0	0	0	0	0	0	0	0	0	0	0	0	0	0	0	0	0	0	0
Q8IYJ3	NA		0	20679000	0	80958000	83590000	0	21183000	4415000	0	0	39603000	13653000	14030000	0	0	2111200	11622000	16266000	3607100	7905300	0	0	0	0	28571000	0	0	0	67874000	70091000	0	0	0	0	35849000	11754000	0	0	0	14015000	0	0	0	6413300	16546000	0	22892000
Q8IZ81	ELMOD2	ELMD2_HUMAN ELMO domain-containing protein 2 OS=Homo sapiens OX=9606 GN=ELMOD2 PE=1 SV=1	0	0	0	0	0	0	0	0	0	0	0	0	0	0	0	0	0	0	0	0	0	0	0	0	0	0	0	0	0	0	0	0	0	0	0	0	0	0	0	0	0	0	0	0	0	0	0
Q8IZP0	NA		0	0	0	0	0	0	0	0	0	0	0	0	0	0	0	0	0	0	0	0	0	0	0	0	0	0	0	0	0	0	0	0	0	0	0	0	0	0	0	0	0	0	0	0	0	0	0
Q8N1P7	AIM1L	CRBG2_HUMAN Beta/gamma crystallin domain-containing protein 2 OS=Homo sapiens OX=9606 GN=CRYBG2 PE=2 SV=2	0	201110000	0	0	14724000	0	0	3043200	0	8946800	0	8046700	0	47367000	7294900	0	7936800	0	0	2810600	7485300	0	6144400	0	0	7776800	0	6707900	12469000	12798000	20681000	15975000	0	23894000	0	18956000	0	13921000	5635000	13857000	0	0	4911600	3457200	6170600	10450000	4309200
Q8N283	ANKRD35	ANR35_HUMAN Ankyrin repeat domain-containing protein 35 OS=Homo sapiens OX=9606 GN=ANKRD35 PE=2 SV=3	0	0	0	0	0	0	0	0	0	0	0	0	0	0	0	0	0	0	0	0	0	0	0	0	0	0	0	0	0	0	0	0	0	0	0	0	0	0	0	0	0	0	0	0	0	0	0
Q8N2C7	NA		0	0	0	0	0	0	0	0	0	0	0	0	0	3424800	0	0	0	0	0	0	0	0	0	0	0	0	0	0	0	0	0	0	0	0	5300400	0	0	0	0	0	0	10351000	14016000	9167100	8491200	0	5655700
Q8N335	GPD1L	GPD1L_HUMAN Glycerol-3-phosphate dehydrogenase 1-like protein OS=Homo sapiens OX=9606 GN=GPD1L PE=1 SV=1	0	0	0	0	0	0	0	0	0	0	0	0	0	0	0	0	0	0	0	0	0	0	0	0	0	0	0	0	0	0	0	0	0	0	0	0	0	0	0	0	0	0	0	0	0	0	0
Q8N3Y7	NA		0	0	0	0	0	0	0	0	0	0	0	0	0	0	0	0	0	0	0	0	0	0	0	0	0	0	0	0	0	0	0	0	0	0	0	0	0	0	0	0	0	0	0	0	0	0	0
Q8N474	SFRP1	SFRP1_HUMAN Secreted frizzled-related protein 1 OS=Homo sapiens OX=9606 GN=SFRP1 PE=1 SV=1	0	34935000	0	0	0	1902200	0	7148600	0	0	0	17978000	0	0	0	0	0	0	0	0	8468300	0	7654200	0	2136200	0	20165000	0	3405700	0	0	0	0	0	0	0	0	0	0	0	1322900	21748000	7175100	0	0	0	0
Q8N4F0	BPIFB2	BPIB2_HUMAN BPI fold-containing family B member 2 OS=Homo sapiens OX=9606 GN=BPIFB2 PE=1 SV=2	52798000	2027600	101070000	59405000	0	819700000	254700000	19383000	37074000	126270000	86499000	62878000	10647000	4002600	3134900	21181000	120260000	40489000	26663000	48755000	0	21641000	10105000	61186000	38896000	0	0	37870000	35957000	142940000	0	0	0	14397000	1109100	0	100280000	0	0	141780000	72477000	49475000	1248500	202410000	39043000	35151000	1306400
Q8N6C8	NA		0	0	0	0	0	0	0	0	0	0	0	0	0	0	0	0	0	0	0	0	0	0	0	0	0	0	0	0	0	0	0	0	0	0	0	0	0	0	0	0	0	0	0	0	0	0	0
Q8N6Q3	NA		0	0	0	0	0	0	0	0	0	0	0	0	0	0	0	0	0	0	0	0	0	0	0	0	0	0	0	0	0	0	0	0	0	0	0	0	0	0	0	0	0	0	0	0	0	0	0
Q8N8V2	GBP7	GBP7_HUMAN Guanylate-binding protein 7 OS=Homo sapiens OX=9606 GN=GBP7 PE=1 SV=2	0	0	0	0	0	0	0	0	0	42910000	0	0	0	0	33361000	0	156390000	0	4866000	0	26662000	0	0	0	0	0	0	0	0	0	0	0	0	0	0	0	0	0	0	0	0	0	0	0	0	0	0
Q8NBJ4	NA		155430000	2442300	0	52850000	122550000	91297000	36429000	5147400	44689000	28016000	95423000	30610000	3510400	12376000	16076000	18529000	108840000	77755000	29407000	18127000	28626000	42420000	21022000	4774700	41298000	51207000	0	117550000	10975000	67785000	29418000	0	0	86689000	20279000	16610000	41452000	2552900	9650600	15844000	77836000	13185000	0	51135000	14550000	22951000	28693000
Q8NBS9	NA		0	0	0	0	0	0	0	0	0	0	0	0	0	0	0	0	0	0	0	0	0	0	0	0	0	0	0	0	0	0	0	0	0	0	0	0	0	0	0	0	0	0	0	0	0	0	0
Q8NC51	NA		0	5257800	0	6418600	4569600	0	4140900	1602100	0	0	0	0	1752300	2227400	3183100	0	0	0	1481600	1623000	2449800	0	3164000	0	0	0	0	0	0	3155400	6765000	0	0	0	3198200	0	0	0	0	2962900	2262200	0	3379500	2768500	2660900	2401200	0
Q8NC56	NA		0	0	0	0	0	0	0	0	0	0	0	0	0	1934000	0	0	0	0	0	0	0	0	2309900	0	0	0	0	0	0	0	11635000	0	0	0	0	0	0	7354600	8872800	6815000	0	0	4757600	2524500	0	0	0
Q8NCL4	GALNT6	GALT6_HUMAN Polypeptide N-acetylgalactosaminyltransferase 6 OS=Homo sapiens OX=9606 GN=GALNT6 PE=1 SV=2	2361000	2645500	0	0	0	0	0	0	0	0	0	3168900	0	0	0	0	2440100	764460	0	601660	1121900	411870	0	1458100	2833500	0	0	0	0	0	0	0	0	0	0	0	6409200	0	0	0	4801600	0	0	4057100	0	0	0
Q8NCX0	NA		1697300	0	0	0	0	0	68613000	0	0	0	0	8838700	552790	2094400	0	1368900	0	966280	0	0	3213700	257420	2311000	1715700	1602500	2217600	2779100	0	0	0	2379800	0	0	0	0	0	0	0	0	0	616910	2125200	2687400	0	0	2701800	1102000
Q8NDA2	NA		0	0	0	0	144160000	0	0	24839000	54011000	0	0	0	0	0	0	0	58415000	0	0	0	14921000	10444000	0	0	123560000	0	0	0	0	0	0	0	0	0	0	0	0	0	0	14123000	97705000	39187000	39938000	28678000	6987100	0	0
Q8NEX9	SDR9C7	DR9C7_HUMAN Short-chain dehydrogenase/reductase family 9C member 7 OS=Homo sapiens OX=9606 GN=SDR9C7 PE=1 SV=1	0	0	0	0	0	1351000	0	0	0	0	0	7276600	741060	0	0	0	0	0	0	0	0	0	0	0	841210	1558800	0	0	0	0	9470000	14402000	12093000	8735400	0	17133000	0	6259900	4989400	3507700	0	0	0	0	0	0	0
Q8NEZ2	NA		0	0	0	0	0	0	0	0	0	0	0	0	0	0	0	0	0	0	0	1637500	0	0	0	0	0	0	0	9148000	0	0	0	0	0	8293200	0	0	0	0	0	3823000	0	0	0	0	0	0	0
Q8NFJ5	GPRC5A	RAI3_HUMAN Retinoic acid-induced protein 3 OS=Homo sapiens OX=9606 GN=GPRC5A PE=1 SV=2	0	0	0	0	0	0	0	0	0	0	0	0	0	0	0	0	0	0	0	0	0	0	0	0	0	0	0	0	0	0	0	0	0	0	0	0	0	0	0	0	0	0	0	0	0	0	0
Q8NFT8	DNER	DNER_HUMAN Delta and Notch-like epidermal growth factor-related receptor OS=Homo sapiens OX=9606 GN=DNER PE=1 SV=1	0	0	0	0	0	0	0	0	0	0	0	0	0	0	0	0	0	0	0	0	0	0	0	0	0	0	0	0	0	0	0	0	0	0	0	0	0	0	0	0	0	0	0	0	0	0	0
Q8NFU4	FDCSP	FDSCP_HUMAN Follicular dendritic cell secreted peptide OS=Homo sapiens OX=9606 GN=FDCSP PE=1 SV=1	0	0	0	0	0	0	0	0	0	0	0	0	0	0	0	0	0	0	0	0	0	0	0	0	0	0	0	0	0	0	0	0	0	0	0	0	0	0	0	0	0	0	0	0	0	0	0
Q8NFW8	NA		0	0	0	0	0	0	0	0	0	0	0	0	0	0	0	0	0	0	0	0	0	0	0	0	0	0	0	0	0	0	0	0	0	0	0	0	0	0	0	0	0	0	0	0	0	0	0
Q8TAA5	mitochondrial		0	0	0	0	0	0	0	0	0	0	0	0	0	0	0	0	0	0	0	0	0	0	0	673690	0	0	0	0	0	0	0	0	7294300	0	0	0	0	0	0	0	0	0	0	0	0	0	0
Q8TAT6	NA		0	0	0	0	0	0	0	0	0	0	0	0	0	0	0	0	0	0	0	0	3708200	0	0	0	0	0	0	0	0	0	0	0	0	0	0	0	0	0	0	0	0	0	4508100	3490100	0	0	0
Q8TAX7	MUC7	MUC7_HUMAN Mucin-7 OS=Homo sapiens OX=9606 GN=MUC7 PE=1 SV=2	0	0	0	0	0	0	0	0	386290000	0	0	0	0	41177000	0	0	114460000	0	303500000	260780000	0	0	0	0	35950000	0	0	0	0	0	11382000	8342300	166220000	0	0	0	0	187660000	0	0	0	0	0	0	0	0	0
Q8TCT9	NA		0	0	0	7102700	0	0	0	4733900	0	4231900	0	5052900	3487900	5115500	3660500	2550800	9032900	2456400	2665400	4592200	6712500	688120	8453900	6664800	2772500	9063500	9017900	32724000	0	12762000	18278000	21599000	16240000	19649000	4391600	0	0	15757000	7970600	11919000	4448000	4054400	2956100	6667700	3977300	2132200	0
Q8TDB8	NA		0	0	0	0	0	0	0	0	0	0	0	0	0	0	0	0	0	0	0	0	0	0	0	0	0	0	0	0	0	0	0	0	0	0	0	0	0	0	0	0	0	0	0	0	0	0	0
Q8TDL5	NA		421760000	814590000	69729000	228130000	683180000	191010000	301280000	135020000	154310000	305010000	877430000	388010000	115620000	103290000	602760000	127540000	666290000	418590000	134840000	108410000	2554700000	66968000	198410000	149970000	523210000	291250000	14591000	497090000	2545600000	836400000	574680000	901950000	434820000	506970000	771970000	222990000	1020099999.9999999	8015999999.999999	191700000	1100300000	1694099999.9999998	458660000	231410000	997200000	149810000	284410000	285230000
Q8TE68	NA		2610400	15292000	2340700	0	18305000	0	0	0	0	0	0	0	532890	9705400	5853800	1671700	24349000	2530500	4708000	4259200	5555900	0	12679000	8131000	4065300	8334700	31260000	16796000	6701500	11197000	6994700	2705400	37635000	38578000	0	16370000	22230000	21236000	0	23333000	7471500	1672700	11346000	2807500	7163700	19546000	0
Q8TF05	NA		0	0	0	0	0	0	0	0	0	0	0	0	0	0	0	0	0	0	0	0	0	0	0	0	0	0	0	0	0	0	0	0	0	0	0	0	0	0	0	0	0	0	0	0	0	0	0
Q8TF21	NA		0	0	0	0	0	0	0	0	0	0	0	0	0	0	0	0	0	0	0	0	0	0	0	0	0	0	0	0	0	0	0	0	0	0	0	0	0	0	0	0	0	0	0	0	0	0	0
Q8TF65	GIPC2	GIPC2_HUMAN PDZ domain-containing protein GIPC2 OS=Homo sapiens OX=9606 GN=GIPC2 PE=1 SV=1	0	0	0	0	0	0	0	0	0	0	0	0	0	0	0	0	0	0	0	0	0	0	0	0	0	0	0	0	0	0	0	0	0	0	0	0	0	0	0	0	0	0	0	0	0	0	0
Q8TF72	SHROOM3	SHRM3_HUMAN Protein Shroom3 OS=Homo sapiens OX=9606 GN=SHROOM3 PE=1 SV=2	0	0	0	0	0	0	0	0	0	0	0	0	0	0	0	0	0	0	0	0	0	0	0	0	0	0	0	0	0	0	0	0	0	0	48615000	0	0	22266000	18450000	0	0	0	0	0	0	0	0
Q8WUF5	PPP1R13L	IASPP_HUMAN RelA-associated inhibitor OS=Homo sapiens OX=9606 GN=PPP1R13L PE=1 SV=4	0	0	0	0	6049100	0	0	0	0	0	0	0	0	0	0	0	0	0	0	0	0	0	0	0	0	0	0	0	0	0	0	0	0	0	0	0	0	0	0	0	0	0	3993400	0	0	0	0
Q8WUM4	NA		193860000	317000000	171950000	310290000	161640000	4486200	85475000	34516000	10026000	147580000	185670000	28124000	9303600	45306000	78053000	26352000	77986000	21351000	26261000	82715000	52417000	8771500	81587000	73808000	54682000	28140000	16619000	304940000	362810000	265350000	153570000	137600000	13231000	40569000	110530000	96792000	47614000	119550000	38104000	166990000	0	75374000	82775000	102630000	53206000	48232000	128980000
Q8WUY1	THEM6	THEM6_HUMAN Protein THEM6 OS=Homo sapiens OX=9606 GN=THEM6 PE=1 SV=2	0	0	0	0	0	0	0	0	0	0	0	0	0	0	0	0	0	0	0	0	0	0	0	0	0	0	0	0	0	0	0	0	0	0	0	0	0	0	0	0	0	0	0	0	0	0	0
Q8WVQ1	NA		0	0	0	0	0	0	0	0	0	0	0	0	0	0	0	0	0	0	0	0	0	0	0	0	0	0	0	0	0	0	0	0	0	0	0	0	0	0	0	0	0	0	0	0	0	0	0
Q8WVV4	NA		0	29832000	0	71022000	95407000	6108100	23179000	58124000	0	36820000	3180900	102260000	4477400	64118000	45189000	17792000	24621000	5662600	15304000	21110000	49851000	0	58177000	13432000	0	35022000	34579000	144940000	0	61826000	90142000	139540000	241740000	115920000	16396000	19097000	34008000	103160000	16169000	80609000	0	44405000	34098000	24066000	21853000	27218000	18860000
Q8WWA0	NA		0	18051000	0	0	0	10103000	4084100	0	0	0	0	0	0	0	7117600	194670000	0	0	0	340950000	0	0	0	5602200	9767100	92945000	0	2233100	0	0	0	3604500	0	0	0	0	0	0	0	0	0	0	0	0	0	0	0
Q8WWA1	NA		0	0	0	0	0	0	0	0	0	0	0	0	0	0	0	0	0	0	0	0	0	0	0	0	0	0	0	0	0	0	0	0	0	0	0	0	0	0	0	0	0	0	0	0	0	0	0
Q8WWI1	NA		2777800	3968700	0	65990000	4399200	0	0	2998800	8289400	15542000	0	47611000	7254800	19355000	3628000	913990	4075800	0	0	1287400	73313000	5797800	5444700	0	0	3922200	0	15638000	52852000	134180000	12250000	0	85470000	3333100	4960600	4438300	2987600	7130600	91260000	28627000	2949000	55736000	6827800	8720800	22130000	0	2541100
Q8WZ42	NA		7851200	116620000	0	0	0	0	0	0	0	0	0	0	0	0	1102700	0	33984000	4536900	3150600	18106000	0	0	6068200	0	4186400	34855000	152270000	0	0	0	95412000	10001000	209210000	128800000	0	54743000	0	28012000	61278000	1689600	0	4759600	1567000	7358600	23167000	21229000	23258000
Q8WZ82	OVCA2	OVCA2_HUMAN Esterase OVCA2 OS=Homo sapiens OX=9606 GN=OVCA2 PE=1 SV=1	0	0	0	0	0	0	0	0	0	0	0	0	0	0	0	0	0	0	0	0	0	0	0	0	0	0	0	0	0	0	0	0	0	0	0	0	0	0	0	0	0	0	0	0	0	0	0
Q92499	NA		0	0	0	17668000	5437300	0	0	2761900	0	2165400	1501600	5801700	215340	2397600	4406300	2751800	3700900	0	0	0	3100100	0	0	0	0	0	26517000	0	2938900	0	20730000	0	31126000	0	3756700	8313100	0	6259200	10460000	3885200	0	3239700	3121000	0	0	0	8277000
Q92597	NA		16859000	31596000	0	15865000	28070000	0	4795900	14010000	2165800	31436000	5861200	23608000	9551600	39631000	19548000	6653100	13356000	6233900	11461000	14197000	16922000	2800100	41783000	7606200	29689000	38917000	19389000	30523000	86712000	15988000	31862000	53806000	0	116030000	14013000	18591000	0	32886000	30611000	37375000	0	14933000	33492000	34231000	34268000	32702000	22217000
Q92598	NA		0	0	0	0	0	0	0	0	0	420160	0	0	5895200	0	0	0	0	0	0	0	0	0	0	0	610370	0	0	0	0	0	0	0	0	2675800	922080	0	0	0	0	0	0	0	714450	897470	0	1201600	1120200
Q92599	NA		0	0	0	0	0	0	0	0	0	0	0	0	0	0	0	0	0	0	0	0	0	0	0	0	0	0	0	0	0	0	0	0	0	0	0	0	0	0	0	0	0	0	0	0	0	0	0
Q92614	NA		0	0	0	0	0	0	0	0	0	0	0	10974000	3951800	5560700	0	0	0	1380200	0	0	0	0	0	0	0	0	21421000	0	0	0	0	0	0	0	0	0	17302000	0	0	0	0	0	0	0	1024100	0	0
Q92616	GCN1L1	GCN1_HUMAN Stalled ribosome sensor GCN1 OS=Homo sapiens OX=9606 GN=GCN1 PE=1 SV=7	0	0	0	0	0	0	0	0	0	0	0	4215800	0	2567700	0	522000	0	350690	0	0	1532100	0	1017800	0	0	1301400	8442000	10844000	0	0	15826000	12468000	18980000	0	0	7867900	6227300	0	0	0	5164000	0	0	1557300	0	0	1111100
Q92621	NUP205	NU205_HUMAN Nuclear pore complex protein Nup205 OS=Homo sapiens OX=9606 GN=NUP205 PE=1 SV=3	0	0	0	0	0	0	0	0	0	0	0	0	0	0	0	0	0	0	0	0	0	0	0	0	0	0	0	0	0	0	0	0	0	0	0	0	0	0	0	0	0	0	0	0	0	0	0
Q92623	TTC9	TTC9A_HUMAN Tetratricopeptide repeat protein 9A OS=Homo sapiens OX=9606 GN=TTC9 PE=1 SV=3	0	0	0	0	0	0	0	0	0	0	0	0	0	0	0	0	0	0	0	0	0	0	0	0	0	0	0	0	0	0	0	0	0	0	0	0	0	0	0	0	0	0	0	0	0	0	0
Q92688	NA		0	0	0	0	0	0	0	0	0	0	0	0	0	0	0	0	0	0	0	0	0	0	0	0	0	2475600	0	0	0	0	0	0	0	0	0	0	0	0	0	0	0	0	0	0	0	0	0
Q92734	NA		0	10611000	0	13981000	4870100	0	0	0	0	4515900	3220300	0	5541700	1976000	0	5730900	0	0	3071900	0	6660400	0	20664000	0	0	10049000	0	51835000	0	0	0	22488000	0	0	7397900	12136000	7986500	16523000	17077000	0	0	0	17392000	6561900	5674300	4516900	7098700
Q92743	HTRA1	HTRA1_HUMAN Serine protease HTRA1 OS=Homo sapiens OX=9606 GN=HTRA1 PE=1 SV=1	8820200	0	0	0	0	0	0	0	1746500	1511900	3648200	0	0	0	0	1941900	0	0	0	0	0	0	1345500	0	0	0	0	0	21978000	0	0	0	0	5114800	0	0	16351000	17658000	0	0	0	0	0	0	0	0	0
Q92747	NA		14208000	0	0	0	11924000	0	19606000	0	0	0	2564800	0	0	5448200	8921400	2386800	10051000	0	0	3110900	6638200	0	0	0	0	0	13092000	19498000	0	0	62655000	0	0	0	2702900	0	17334000	6262400	27265000	21176000	5754400	12327000	0	0	2078600	21667000	2934300
Q92783	NA		0	0	0	0	0	0	0	0	0	0	0	0	0	0	0	0	0	0	0	0	0	0	0	0	0	0	0	0	0	0	0	0	0	0	0	0	0	0	0	0	0	0	0	0	0	0	0
Q92817	NA		596540000	1005599999.9999999	57402000	425800000	1036799999.9999999	163250000	755500000	200180000	65811000	403510000	256240000	471030000	237530000	589950000	792030000	148240000	650530000	182370000	325590000	328220000	760980000	49549000	280460000	423550000	270270000	693010000	467120000	1711199999.9999998	653510000	756660000	1353300000	1389100000	3135399999.9999995	2538800000	330480000	938000000	1338800000	1641999999.9999998	481580000	1348700000	469940000	532460000	488000000	1269000000	623520000	512670000	289300000
Q92820	GGH	GGH_HUMAN Gamma-glutamyl hydrolase OS=Homo sapiens OX=9606 GN=GGH PE=1 SV=2	0	0	0	0	0	0	0	0	0	3856700	0	0	0	0	0	0	0	0	0	0	0	0	0	0	0	0	0	0	0	0	0	58451000	0	0	0	0	0	0	0	0	0	0	0	0	0	0	0
Q92876	NA		0	0	0	0	0	0	0	0	0	0	0	0	0	0	0	0	0	0	0	0	0	0	0	0	0	0	0	0	0	0	0	32408000	0	0	0	0	0	0	0	0	0	0	0	0	0	0	0
Q92882	OSTF1	OSTF1_HUMAN Osteoclast-stimulating factor 1 OS=Homo sapiens OX=9606 GN=OSTF1 PE=1 SV=2	0	0	0	0	0	0	0	0	0	0	0	0	0	0	0	0	0	0	0	0	0	0	0	0	0	0	0	0	0	0	0	0	0	0	0	0	0	13720000	0	0	0	0	0	0	0	0	0
Q92896	NA		7555800	5859100	0	5255500	8644900	6034700	15621000	2245700	3492300	3802000	4042900	4594600	2454700	2379600	4316900	2291200	0	2930900	3173600	2768000	3199000	3828800	4437800	4100800	8983800	0	6156400	12685000	10993000	14294000	13350000	16483000	18132000	11493000	4194600	12716000	31062000	9187400	6389600	8307800	0	10555000	6300000	14528000	6158200	4540500	3225900
Q92900	NA		0	0	0	0	0	0	0	0	0	0	0	0	0	0	0	0	0	0	0	0	0	0	0	0	0	0	0	0	0	0	0	0	0	0	0	0	0	0	0	0	0	0	0	0	0	0	0
Q92945	NA		0	0	0	0	0	0	0	0	0	0	0	0	0	0	0	0	0	0	0	0	0	0	0	0	0	0	0	0	0	0	0	0	0	0	0	0	0	0	0	0	0	0	0	0	0	0	0
Q92973	NA		0	0	0	0	0	0	0	0	0	0	0	0	0	0	0	0	0	0	0	0	0	0	0	0	0	0	0	0	0	0	0	0	0	0	0	0	0	0	0	0	0	0	0	0	0	0	0
Q93008	NA		0	0	0	0	0	0	0	0	0	0	0	0	0	0	0	0	0	0	0	0	0	0	0	0	0	0	0	0	0	0	0	0	0	0	0	0	0	0	0	0	0	0	0	0	0	0	0
Q93009	NA		0	0	0	0	0	0	0	3350400	0	0	0	0	0	1650500	0	0	2118900	0	0	5256100	15103000	2188400	0	0	0	2620900	0	0	2301100	0	0	0	0	11383000	0	19007000	5078100	35195000	0	0	9949200	0	2214700	2864200	3218400	12106000	0
Q93050	NA		0	0	0	0	0	0	0	0	0	0	0	0	0	0	0	0	0	0	0	0	0	0	0	0	0	0	0	0	0	0	0	0	0	0	0	0	0	0	0	0	0	0	0	0	0	0	0
Q969H8	MYDGF	MYDGF_HUMAN Myeloid-derived growth factor OS=Homo sapiens OX=9606 GN=MYDGF PE=1 SV=1	0	0	0	0	0	0	0	0	0	0	0	0	0	0	0	0	0	0	0	0	0	0	0	0	0	0	0	0	0	0	0	0	0	0	0	0	0	0	0	0	0	0	0	0	0	0	0
Q969Q0	NA		0	0	0	0	0	0	0	0	0	0	0	0	0	0	0	0	0	0	0	0	0	0	0	0	0	0	0	0	0	0	0	0	0	0	0	0	0	0	0	0	0	0	0	0	0	0	0
Q969T9	NA		0	0	0	0	0	0	0	0	0	0	0	0	0	0	0	0	0	0	0	0	0	0	0	0	0	0	0	0	0	0	0	0	0	0	0	0	0	0	0	0	0	0	0	0	0	0	0
Q969X5	NA		0	0	0	0	0	0	0	0	0	0	0	0	0	0	2124500	1387400	0	0	0	0	3529800	0	0	0	0	0	0	0	0	0	0	0	0	0	0	0	0	0	0	4429800	0	0	0	0	0	0	0
Q96A26	FAM162A	F162A_HUMAN Protein FAM162A OS=Homo sapiens OX=9606 GN=FAM162A PE=1 SV=2	0	0	0	0	0	0	0	0	0	0	0	0	7416700	9010300	0	0	0	0	0	0	0	0	0	0	0	0	0	0	0	0	15927000	0	0	0	0	0	0	0	0	0	0	0	0	0	0	0	0
Q96A32	skeletal muscle isoform		0	0	0	0	0	0	0	0	0	0	0	0	0	0	0	0	0	0	0	0	0	0	0	0	0	0	0	0	0	0	0	0	0	0	0	0	0	0	0	0	0	0	0	0	0	0	0
Q96A33	NA		0	0	0	0	0	0	0	0	0	0	0	0	0	0	0	0	0	0	0	1102600	0	0	0	0	0	0	0	0	0	0	0	0	0	0	0	0	0	0	0	0	0	0	0	0	0	2721500	0
Q96AG4	LRRC59	LRC59_HUMAN Leucine-rich repeat-containing protein 59 OS=Homo sapiens OX=9606 GN=LRRC59 PE=1 SV=1	0	0	0	0	0	0	0	0	0	0	0	0	0	2104100	0	0	0	0	0	0	0	0	0	0	0	0	0	0	0	0	0	0	0	0	0	0	0	0	0	0	0	0	0	0	0	0	0
Q96BQ1	FAM3D	FAM3D_HUMAN Protein FAM3D OS=Homo sapiens OX=9606 GN=FAM3D PE=1 SV=1	17670000	18435000	3877000	0	0	0	0	0	6294600	8813400	14315000	8067300	0	4378800	12786000	5428700	20167000	23507000	4043700	4894600	0	6786000	7161900	7177100	14124000	6454900	0	23195000	16805000	13658000	19574000	20647000	0	19991000	11802000	0	21067000	6081800	0	11202000	13737000	0	4155100	39908000	6068600	7300100	6498300
Q96C19	EFHD2	EFHD2_HUMAN EF-hand domain-containing protein D2 OS=Homo sapiens OX=9606 GN=EFHD2 PE=1 SV=1	0	0	2194300	0	0	0	0	4049500	0	0	3097400	0	0	2066100	0	4170800	0	0	0	0	3972900	0	3643200	0	0	0	0	0	0	0	0	0	0	0	0	0	0	0	13256000	2540900	0	2776300	0	0	2204800	2009800	3097100
Q96CN7	ISOC1	ISOC1_HUMAN Isochorismatase domain-containing protein 1 OS=Homo sapiens OX=9606 GN=ISOC1 PE=1 SV=3	0	0	0	0	0	0	0	0	0	0	0	0	0	0	0	0	0	0	0	0	0	0	0	0	0	0	0	4907900	0	0	0	0	0	0	0	0	0	0	0	0	0	0	0	0	0	0	0
Q96DA0	ZG16B	ZG16B_HUMAN Zymogen granule protein 16 homolog B OS=Homo sapiens OX=9606 GN=ZG16B PE=1 SV=3	5540900000	4234399999.9999995	578040000	4073599999.9999995	3082799999.9999995	3066299999.9999995	2810100000	3707099999.9999995	4373000000	4676600000	13429000000	5783200000	1783499999.9999998	1393400000	3436399999.9999995	2259500000	3975599999.9999995	1470599999.9999998	3645299999.9999995	2993199999.9999995	1871299999.9999998	2227500000	1996399999.9999998	4366800000	8830100000	6194899999.999999	2014699999.9999998	10011000000	4986900000	13664000000	3052599999.9999995	2494900000	983520000	7942299999.999999	4545200000	6719099999.999999	6458699999.999999	10056000000	2451400000	5799900000	4094799999.9999995	5259600000	1592499999.9999998	7203699999.999999	2434800000	2491300000	3265699999.9999995
Q96DR5	BPIFA2	BPIA2_HUMAN BPI fold-containing family A member 2 OS=Homo sapiens OX=9606 GN=BPIFA2 PE=1 SV=2	4476400000	1432400000	409510000	870470000	3545999999.9999995	6151299999.999999	1906699999.9999998	206640000	1856299999.9999998	1562799999.9999998	7118299999.999999	1394500000	313710000	2539200000	2977499999.9999995	264450000	793290000	5179200000	1710999999.9999998	340030000	313290000	1659499999.9999998	546940000	1603999999.9999998	3618799999.9999995	214130000	0	2280700000	2089099999.9999998	1551499999.9999998	632790000	0	0	390400000	79973000	5167700	1061399999.9999999	0	91927000	504730000	2562600000	1100900000	400070000	1915799999.9999998	581790000	551100000	417670000
Q96EP5	NA		0	0	0	0	0	0	0	0	0	0	0	0	0	0	0	0	0	0	0	0	0	0	0	0	0	0	0	0	0	0	0	0	0	0	0	0	0	0	0	0	0	0	0	0	0	0	0
Q96FJ2	cytoplasmic		0	0	0	0	0	0	0	0	0	0	0	0	0	0	0	0	0	0	0	0	0	0	0	0	0	0	0	0	0	0	0	0	0	0	0	0	0	0	0	0	0	0	0	0	0	0	0
Q96FQ6	S100A16	S10AG_HUMAN Protein S100-A16 OS=Homo sapiens OX=9606 GN=S100A16 PE=1 SV=1	0	0	0	0	0	6157300	0	0	0	0	0	0	0	0	0	0	0	0	0	64899000	0	0	0	0	0	0	0	0	0	0	0	0	0	145130000	0	0	0	56920000	0	0	0	0	0	0	0	0	0
Q96FW1	NA		0	0	0	0	0	0	0	0	0	0	0	0	0	0	0	0	0	0	0	0	0	0	0	0	0	0	0	0	0	0	0	0	0	0	0	0	0	0	0	0	0	0	0	0	0	0	0
Q96FX8	PERP	PERP_HUMAN p53 apoptosis effector related to PMP-22 OS=Homo sapiens OX=9606 GN=PERP PE=1 SV=1	0	0	0	9115300	0	0	5021600	3014300	0	9748600	0	3070400	2498000	0	9689500	0	5751300	0	2547500	3991200	0	0	11395000	0	0	7427300	0	0	7059400	0	20689000	0	0	0	0	0	0	0	0	20848000	0	9043100	4120300	22809000	0	0	0
Q96G03	NA		3996500	0	0	0	10467000	6519000	13839000	5657100	1086000	0	7401000	8992000	0	0	0	6323600	0	0	1539200	0	0	0	12337000	0	0	3166700	0	30292000	0	0	0	0	79397000	0	15442000	0	0	21357000	13539000	13888000	0	0	7517800	0	3394700	9620700	0
Q96HC4	NA		0	15440000	0	0	0	0	0	0	0	0	0	0	3772700	0	5528000	0	5295300	0	1929400	2293000	4704600	0	2909400	0	0	0	0	0	0	4165000	0	0	0	0	0	9427500	2795900	0	2781700	0	3342100	0	2748300	3586300	0	1742300	5584600
Q96HE7	NA		21262000	91262000	41309000	94578000	116060000	24605000	54044000	44477000	11879000	63947000	42666000	60431000	49509000	105240000	137760000	36210000	144040000	23878000	56019000	88536000	150270000	7964300	249890000	98043000	51901000	105950000	138820000	281300000	133290000	116870000	377650000	67412000	164400000	368600000	62945000	354650000	113480000	137230000	384550000	124100000	110050000	131600000	149000000	206640000	156060000	111430000	108400000
Q96I99	NA		0	0	0	0	0	0	0	0	0	0	0	0	0	0	0	0	0	0	0	0	0	0	0	0	0	0	0	0	0	0	0	0	0	0	0	0	7028600	0	0	0	0	0	0	0	0	0	0
Q96IU4	NA		7262900	32490000	0	0	24004000	0	6655200	4375200	0	0	0	12877000	3321700	4964500	13614000	3078100	20719000	4449200	9493500	8347100	12018000	0	16070000	12956000	0	15099000	16680000	55967000	25207000	12548000	64621000	0	60970000	29275000	4547900	32778000	6969400	20672000	21128000	36920000	0	0	15304000	16981000	12202000	5512700	5852000
Q96IX5	USMG5	ATPMK_HUMAN ATP synthase membrane subunit K	0	0	0	0	0	0	0	0	0	0	0	0	0	0	0	0	0	0	0	0	0	0	0	0	0	0	0	0	0	0	0	0	0	0	0	0	0	0	0	0	0	0	0	0	0	0	0
Q96JM3	CHAMP1	CHAP1_HUMAN Chromosome alignment-maintaining phosphoprotein 1 OS=Homo sapiens OX=9606 GN=CHAMP1 PE=1 SV=2	0	0	0	0	0	0	0	0	0	0	0	0	0	0	0	0	0	0	0	0	0	0	0	0	0	0	0	0	0	0	0	0	0	0	0	0	0	0	0	0	0	0	0	0	0	0	0
Q96JY6	NA		0	5096800	0	0	0	0	0	0	0	0	0	0	0	0	0	0	0	0	1625700	0	3840200	0	3241200	1753300	0	0	0	0	0	0	0	0	0	11074000	0	0	0	0	0	0	0	0	0	0	1577600	0	0
Q96KK5	NA		416240000	1221800000	288840000	782610000	153330000	210590000	1950799999.9999998	688650000	383190000	694220000	301130000	799540000	39881000	628470000	1326900000	717970000	784670000	310100000	720580000	390470000	1070099999.9999999	142840000	1057399999.9999999	1527799999.9999998	403690000	930510000	57822000	2424900000	1077300000	1040399999.9999999	1218300000	552930000	829790000	1987199999.9999998	463150000	396930000	660310000	1612399999.9999998	1205600000	969110000	341510000	831210000	430720000	935110000	299410000	511440000	359040000
Q96KP4	NA		9002400	41110000	0	30151000	58416000	0	33020000	11868000	4931800	8585000	9151700	17458000	0	0	26728000	10346000	14638000	1004700	2369300	9690900	0	0	25947000	0	2331400	20109000	28075000	85466000	15701000	37257000	132560000	71425000	0	81450000	0	23987000	0	43782000	25556000	32571000	13851000	13417000	15395000	19133000	17835000	15064000	0
Q96L46	CAPNS2	CPNS2_HUMAN Calpain small subunit 2 OS=Homo sapiens OX=9606 GN=CAPNS2 PE=1 SV=2	0	0	0	0	0	0	0	0	0	0	0	0	0	0	0	0	0	0	0	1158800	0	0	0	0	0	0	0	0	0	0	0	0	0	0	0	0	0	0	0	0	0	0	0	0	0	4856600	0
Q96L91	NA		0	0	0	0	0	0	0	4026500	7065100	0	9067900	2209600	2670800	2984400	0	0	8088100	2046900	3637400	0	0	0	0	0	0	5580300	0	0	0	0	0	0	0	0	0	0	0	0	0	0	0	0	0	0	0	0	0
Q96L96	ALPK3	ALPK3_HUMAN Alpha-protein kinase 3 OS=Homo sapiens OX=9606 GN=ALPK3 PE=1 SV=2	0	0	0	0	0	0	0	0	0	0	0	0	0	0	0	0	0	0	0	0	0	0	0	0	0	0	0	0	0	0	0	0	0	0	0	0	0	0	0	0	0	0	0	0	0	0	0
Q96LJ7	DHRS1	DHRS1_HUMAN Dehydrogenase/reductase SDR family member 1 OS=Homo sapiens OX=9606 GN=DHRS1 PE=1 SV=1	0	17501000	0	0	0	0	0	0	0	0	0	0	0	0	0	0	0	0	0	0	0	0	0	0	0	0	0	0	0	0	0	0	0	0	0	0	0	0	0	0	0	0	0	0	0	0	0
Q96MK3	NA		0	0	0	0	26944000	0	0	536270	0	0	9512500	0	0	7201800	14488000	2222400	0	0	0	0	0	0	0	0	0	0	0	0	0	0	0	0	0	0	0	0	127760000	0	0	0	6439800	0	0	0	0	0	0
Q96N66	NA		0	0	0	0	0	0	0	0	0	0	0	0	0	0	0	0	0	0	0	0	0	0	0	0	0	0	0	0	0	0	0	0	0	0	0	0	0	0	0	0	0	0	0	0	0	0	0
Q96N76	NA		0	0	0	0	0	0	0	0	0	0	0	0	597680	1968900	0	0	0	1418000	0	0	0	0	0	0	1394200	0	22607000	0	0	0	14671000	0	0	0	0	0	0	0	0	0	0	0	0	0	0	0	0
Q96NY8	PVRL4	NECT4_HUMAN Nectin-4 OS=Homo sapiens OX=9606 GN=NECTIN4 PE=1 SV=1	1661100	0	0	5923700	6777500	1853400	0	0	0	3386100	2807700	0	1072200	0	3104400	0	2586800	1012000	970550	1549400	1955300	0	0	1270200	3656500	0	0	0	3077700	3431300	0	8029100	10722000	4762800	0	0	0	4235600	5690200	4785500	2141600	0	5484200	0	1379200	0	1987300
Q96P48	NA		21957000	57510000	0	28448000	32623000	36589000	86373000	61870000	16606000	85663000	26593000	52439000	72186000	56530000	103700000	63262000	100670000	50141000	28266000	103420000	0	0	72431000	63910000	0	40554000	0	41751000	67206000	60663000	15450000	0	0	129290000	43905000	133720000	50743000	80057000	40409000	56047000	0	87829000	111570000	85809000	54113000	46427000	63865000
Q96P63	NA		0	0	0	0	0	0	0	0	0	0	0	0	0	0	0	0	0	0	0	0	0	0	0	0	0	0	12596000	0	0	0	0	0	0	0	0	0	0	0	0	0	0	0	0	0	0	0	0
Q96QK1	VPS35	VPS35_HUMAN Vacuolar protein sorting-associated protein 35 OS=Homo sapiens OX=9606 GN=VPS35 PE=1 SV=2	9975100	20365000	0	14262000	3503900	2228500	0	3796000	0	4058600	1336200	4889500	11155000	9163900	15348000	8401900	6921600	1804100	4369100	9816900	17556000	726510	18210000	10795000	7298600	18814000	0	22773000	8811200	19387000	21313000	0	48568000	61570000	13146000	0	4881000	11264000	9293800	18837000	6170500	9468000	11390000	16242000	10682000	11220000	4577300
Q96QR1	SCGB3A1	SG3A1_HUMAN Secretoglobin family 3A member 1 OS=Homo sapiens OX=9606 GN=SCGB3A1 PE=1 SV=2	0	13156000	0	0	0	0	12082000	0	14578000	0	0	0	0	11346000	0	0	0	5324200	6377900	0	0	0	11999000	0	0	16455000	0	41643000	0	0	0	0	0	0	0	0	0	0	0	0	0	17212000	0	0	0	0	0
Q96RM1	SPRR2F	SPR2F_HUMAN Small proline-rich protein 2F OS=Homo sapiens OX=9606 GN=SPRR2F PE=3 SV=1	0	0	0	0	0	0	0	0	0	0	0	0	0	0	0	0	0	0	0	0	0	0	0	0	0	0	0	0	0	0	0	0	0	0	0	0	0	0	0	0	0	4646700	0	0	0	5420000	0
Q96S96	PEBP4	PEBP4_HUMAN Phosphatidylethanolamine-binding protein 4 OS=Homo sapiens OX=9606 GN=PEBP4 PE=1 SV=3	0	0	0	0	0	0	0	0	4024700	0	0	2102700	0	0	0	0	0	0	0	0	0	0	0	0	6066500	0	0	0	0	5158900	0	0	0	0	0	0	0	0	0	0	0	0	0	0	0	0	0
Q96SN8	NA		0	65414000	0	0	0	0	0	0	0	0	0	0	0	0	0	0	0	0	0	0	0	0	0	0	0	0	0	0	0	10744000	0	0	38912000	0	0	0	0	0	0	0	0	0	0	0	0	0	0
Q96T51	NA		0	0	0	0	0	0	0	0	0	0	0	0	0	0	0	0	0	0	0	0	0	0	0	0	0	0	0	0	0	0	0	0	0	0	0	0	0	0	0	0	0	0	0	0	0	0	0
Q96TA1	NA		41036000	110120000	48716000	62312000	61822000	2573000	36359000	22164000	7056200	31206000	24478000	9465100	31468000	46094000	46408000	8570500	0	22837000	58618000	51747000	64962000	3343700	42726000	8537100	28039000	44271000	5528000	42533000	107940000	97553000	197710000	111030000	292710000	107890000	19845000	12197000	140630000	109050000	45486000	106680000	50199000	53155000	54258000	96789000	59821000	56118000	31960000
Q99417	MYCBP	MYCBP_HUMAN c-Myc-binding protein OS=Homo sapiens OX=9606 GN=MYCBP PE=1 SV=3	0	0	0	0	0	0	0	0	0	0	0	0	0	0	0	0	0	0	0	0	0	0	0	0	0	0	0	0	0	0	0	0	0	0	0	0	0	0	0	0	0	0	0	0	0	0	0
Q99436	NA		0	0	3576100	0	0	1665600	0	2535800	0	2972600	3004500	4452900	2505100	0	5033700	0	0	0	2565000	0	6783300	0	5978000	0	0	0	0	0	0	0	12164000	0	24028000	17265000	8656000	15172000	0	11239000	7841900	6295700	0	0	5754300	3593800	3442800	4972100	4745900
Q99439	NA		0	0	0	0	0	0	0	0	0	0	0	0	0	0	0	0	0	0	0	0	0	0	0	0	0	0	0	0	0	0	0	0	0	0	0	0	0	0	0	0	0	0	0	0	0	0	0
Q99460	NA		0	0	0	0	0	0	0	0	0	0	0	5965800	0	0	0	0	1982000	0	0	0	2739100	0	2721700	1613100	0	0	5019300	6018800	0	0	0	0	0	0	2045700	0	1767500	4569500	3365000	2963600	0	0	1934300	0	0	1891300	0
Q99497	PARK7	PARK7_HUMAN Parkinson disease protein 7 OS=Homo sapiens OX=9606 GN=PARK7 PE=1 SV=2	0	0	0	0	0	0	0	0	0	0	0	0	0	0	0	0	15417000	0	7197900	0	6838100	0	30801000	17803000	0	0	0	50356000	0	0	0	0	36131000	0	0	0	0	0	0	0	0	0	4645200	0	0	0	0
Q99523	NA		0	0	0	0	0	0	0	0	0	0	0	0	0	0	0	0	0	0	0	0	0	0	0	0	0	0	0	0	0	0	0	0	0	0	0	0	0	0	0	0	0	0	0	0	0	0	0
Q99536	NA		14611000	10201000	15000000	20162000	25608000	10686000	33037000	6264700	3587700	8312400	2793000	18122000	5232100	14124000	16722000	14094000	5856300	2688400	4418800	12009000	22187000	0	30511000	15393000	4334000	30688000	0	65979000	18543000	37966000	38796000	55029000	85098000	74649000	12204000	32432000	7997000	24768000	25152000	27687000	12078000	18781000	14938000	37609000	14057000	16169000	16203000
Q99613	NA		0	0	0	0	0	0	0	0	0	0	0	0	0	0	0	0	0	0	0	0	0	0	0	0	0	0	0	0	0	0	0	0	0	0	0	0	0	0	0	0	0	0	0	0	0	0	0
Q99623	NA		0	0	0	0	0	0	0	6990300	0	0	0	0	0	0	0	0	0	0	0	0	0	0	0	0	0	0	7185700	0	8977200	5927400	0	8768400	0	0	5252700	0	0	16159000	0	0	0	0	8320300	0	0	0	0
Q99653	CHP1	CHP1_HUMAN Calcineurin B homologous protein 1 OS=Homo sapiens OX=9606 GN=CHP1 PE=1 SV=3	0	0	0	0	0	0	0	0	0	0	0	0	0	0	0	0	0	0	0	0	0	0	0	0	0	0	0	0	0	0	0	0	0	0	0	0	0	0	0	0	0	0	0	0	0	0	0
Q99674	CGREF1	CGRE1_HUMAN Cell growth regulator with EF hand domain protein 1 OS=Homo sapiens OX=9606 GN=CGREF1 PE=1 SV=3	0	0	0	0	0	0	0	0	0	0	0	0	0	0	0	0	0	0	0	0	0	0	0	0	0	0	0	0	0	0	0	0	0	0	0	0	0	0	0	0	0	0	0	0	0	0	0
Q99685	NA		0	0	0	18280000	0	0	0	0	0	0	0	0	0	5559900	0	0	0	0	0	0	0	0	0	0	0	0	0	0	0	0	0	0	0	0	0	0	0	0	0	9795300	0	0	0	0	0	0	0
Q99714	NA		0	25995000	0	0	0	0	0	0	0	0	0	0	0	0	0	0	9250300	2361600	4297700	0	8130800	0	9413000	0	1774700	0	0	0	0	0	14361000	0	0	0	0	0	0	0	0	0	0	2029000	0	8985500	13098000	7031000	0
Q99719	NA		0	0	0	9267500	0	0	0	0	0	0	0	0	0	0	0	0	0	0	0	0	0	0	0	0	0	5571700	0	0	0	0	0	0	0	0	0	0	0	0	0	0	0	0	0	7415900	0	0	0
Q99757	mitochondrial		0	4319300	0	0	0	0	0	0	0	0	8797900	0	0	0	0	0	0	0	0	0	0	0	0	0	0	0	8945400	0	0	5123500	0	0	0	0	0	0	0	0	0	0	0	0	0	0	0	0	0
Q99798	mitochondrial		0	0	0	0	0	0	0	0	0	0	0	0	0	0	0	0	0	0	0	0	0	0	0	0	0	0	0	0	0	0	0	0	0	0	0	0	0	0	0	0	0	0	0	0	0	0	0
Q99805	TM9SF2	TM9S2_HUMAN Transmembrane 9 superfamily member 2 OS=Homo sapiens OX=9606 GN=TM9SF2 PE=1 SV=1	0	0	0	0	151850000	0	0	0	0	0	75744000	0	1235600	1492700	1120000	1445800	2271600	0	1312000	0	3225700	0	2246200	1373200	0	2462900	0	46898000	48444000	34731000	0	6704800	0	56758000	16898000	19141000	496630000	0	0	0	0	0	2066900	0	1609900	1440000	0
Q99816	NA		0	0	0	6343700	0	0	0	0	0	1727400	0	0	0	3144500	2785800	1117000	4167300	0	0	5209800	3099800	1186800	0	0	0	0	0	0	0	0	40741000	0	0	0	0	0	0	0	0	14465000	2227800	3113600	2156000	0	2912800	2395100	2074300
Q99829	CPNE1	CPNE1_HUMAN Copine-1 OS=Homo sapiens OX=9606 GN=CPNE1 PE=1 SV=1	0	0	0	0	0	0	0	0	0	0	0	0	0	0	0	0	0	0	0	0	0	0	0	0	0	0	0	0	0	0	0	0	0	0	0	0	0	0	0	0	0	0	0	0	0	0	0
Q99832	NA		0	0	0	0	0	0	0	0	0	4388000	0	5592000	3801800	5009300	0	3082600	0	0	3038600	5106200	9971000	0	8592600	0	0	0	0	0	0	0	0	0	0	22844000	3389300	0	11477000	16598000	0	15039000	0	5575600	6671400	8956400	6768000	7462800	4754900
Q99836	NA		0	0	0	9393400	0	0	0	0	0	0	0	9836500	4342200	0	0	0	0	0	0	0	0	0	0	0	3953600	0	0	0	0	0	0	0	0	24386000	0	0	11587000	0	0	4819600	0	0	0	0	0	0	0
Q99879	NA		408090000	1274400000	1212300000	1137300000	949130000	299150000	2335200000	917210000	124200000	698520000	298970000	946030000	302520000	596380000	1115700000	758250000	558580000	281850000	507080000	577350000	861500000	148980000	964690000	1588599999.9999998	402700000	692350000	1031099999.9999999	3180299999.9999995	940910000	1336700000	1491499999.9999998	1308200000	1094900000	1947599999.9999998	517800000	523900000	1106000000	1772799999.9999998	866780000	1091700000	367440000	1056899999.9999999	578400000	1612199999.9999998	540210000	627520000	403660000
Q9BPW8	NIPSNAP1	NIPS1_HUMAN Protein NipSnap homolog 1 OS=Homo sapiens OX=9606 GN=NIPSNAP1 PE=1 SV=1	0	0	0	0	0	0	0	0	0	0	0	0	0	0	0	0	0	0	0	0	0	0	0	0	0	0	0	0	0	0	0	0	0	0	0	0	0	0	0	0	0	0	0	0	0	0	0
Q9BPW9	NA		0	0	0	0	0	0	0	0	0	0	0	0	0	0	0	0	0	0	0	0	0	0	0	0	0	0	0	0	0	0	0	0	0	0	0	0	0	0	0	0	0	0	0	0	0	0	0
Q9BPY8	NA		0	0	0	0	0	0	0	59704000	0	75775000	0	0	0	0	0	0	61786000	0	0	0	3844300	0	1600200	0	0	0	0	20354000	0	0	0	0	0	0	0	0	0	0	4197800	0	8346200	74489000	0	6375400	0	0	48746000
Q9BQ15	NABP2	SOSB1_HUMAN SOSS complex subunit B1 OS=Homo sapiens OX=9606 GN=NABP2 PE=1 SV=1	0	0	0	4153199999.9999995	2835100000	0	0	10350000	1974799999.9999998	0	2671600000	559930000	439470000	0	0	0	3325199999.9999995	850220000	472430000	35210000	0	4640800000	596120000	439290000	9554000000	1027899999.9999999	0	11286000000	5813300000	0	0	0	0	0	0	0	12632000000	0	0	1912299999.9999998	6062699999.999999	0	379710000	86930000	0	0	0
Q9BQE3	NA		0	0	0	0	0	0	0	0	0	0	0	0	0	0	0	0	0	0	0	0	0	0	0	0	0	0	0	0	0	0	0	0	0	0	0	0	0	0	0	0	0	0	0	0	0	0	0
Q9BQI0	NA		0	0	0	0	0	0	0	0	0	0	0	0	0	0	0	0	0	0	0	0	0	0	0	0	0	0	0	0	0	0	0	0	0	0	0	0	0	0	0	0	0	0	0	0	0	0	0
Q9BQL6	NA		0	0	0	0	0	0	0	0	0	0	0	0	0	0	0	0	0	0	0	0	0	0	0	0	0	0	0	0	0	0	0	0	0	0	0	0	0	0	0	0	0	0	0	0	0	0	0
Q9BQR3	PRSS27	PRS27_HUMAN Serine protease 27 OS=Homo sapiens OX=9606 GN=PRSS27 PE=1 SV=1	0	0	0	0	0	0	0	0	0	0	0	0	0	0	0	0	0	0	0	0	0	0	0	0	0	0	0	0	0	0	0	0	0	0	0	0	0	0	0	0	0	0	0	0	0	0	0
Q9BR76	NA		0	0	0	0	0	0	0	0	0	0	0	0	0	0	0	0	0	0	0	0	0	0	0	2581500	1375200	0	0	0	0	0	0	0	0	0	0	0	6189300	0	0	0	0	0	0	0	0	0	0
Q9BRF8	NA		0	0	0	0	0	0	0	0	0	0	0	0	0	0	0	1743100	0	0	0	0	0	0	0	0	0	0	0	0	0	0	0	0	0	0	0	0	0	0	0	0	0	0	0	0	0	0	0
Q9BRK5	NA		0	0	0	0	0	5042100	0	0	0	0	7746700	0	0	0	0	0	0	0	0	0	0	0	0	0	0	0	0	0	0	0	0	0	0	0	0	0	0	0	0	0	0	0	0	0	0	0	0
Q9BRX8	NA		0	0	0	0	0	0	0	0	0	0	0	0	0	0	0	0	0	0	0	0	0	0	0	0	0	0	0	0	0	0	0	0	0	0	0	0	0	0	0	0	0	0	0	0	0	0	0
Q9BS26	ERP44	ERP44_HUMAN Endoplasmic reticulum resident protein 44 OS=Homo sapiens OX=9606 GN=ERP44 PE=1 SV=1	0	0	0	0	0	0	0	0	0	0	0	0	0	0	0	3435100	0	0	0	0	0	0	0	0	0	0	0	0	0	0	0	0	42881000	0	0	0	0	0	0	0	0	0	0	0	0	0	0
Q9BS92	NA		0	16235000	0	0	0	0	0	0	0	0	0	0	0	0	0	0	0	0	0	0	0	0	0	0	0	0	0	0	0	0	0	0	0	0	0	0	0	0	0	0	0	0	0	0	0	0	0
Q9BSJ8	NA		0	0	0	0	0	0	0	0	0	0	0	0	0	0	0	0	0	0	0	0	0	0	0	0	0	0	0	0	0	0	0	0	0	0	0	0	0	0	0	0	0	0	0	0	0	0	0
Q9BST9	NA		0	0	0	0	0	0	0	0	0	0	0	0	0	0	0	0	0	0	0	0	0	0	0	0	0	0	0	0	0	0	0	0	0	0	0	0	0	0	0	0	0	0	0	0	0	0	0
Q9BT30	mitochondrial		0	0	0	0	0	0	0	0	0	0	0	0	0	0	0	0	0	0	0	0	0	0	0	0	0	0	0	0	0	0	0	0	0	0	0	0	0	0	0	0	0	0	0	0	0	0	0
Q9BTT6	LRRC1	LRRC1_HUMAN Leucine-rich repeat-containing protein 1 OS=Homo sapiens OX=9606 GN=LRRC1 PE=1 SV=1	0	0	0	0	0	0	0	0	0	0	0	0	0	0	0	0	0	0	0	0	0	0	0	0	0	0	0	0	0	0	0	0	0	0	0	0	0	0	0	0	0	0	0	0	0	0	0
Q9BTV4	TMEM43	TMM43_HUMAN Transmembrane protein 43 OS=Homo sapiens OX=9606 GN=TMEM43 PE=1 SV=1	0	0	0	0	0	0	0	0	0	0	0	0	0	0	0	0	0	0	0	0	0	0	0	0	0	0	0	0	0	0	0	0	0	0	0	0	0	0	0	0	0	0	0	0	0	0	0
Q9BUF5	TUBB6	TBB6_HUMAN Tubulin beta-6 chain OS=Homo sapiens OX=9606 GN=TUBB6 PE=1 SV=1	0	9818100	0	0	0	0	0	0	0	0	0	0	0	1025800	1110300	622840	2501700	611650	1533100	0	0	0	2036000	737290	2206800	0	0	0	0	0	0	0	0	0	0	0	0	0	0	0	1931800	780140	852070	3947500	1919800	3247400	0
Q9BUJ2	NA		0	0	0	0	0	0	0	0	0	0	0	0	0	0	0	0	0	0	0	0	0	0	0	0	0	0	0	0	0	0	0	0	0	0	0	0	0	0	0	0	0	0	0	0	0	0	0
Q9BUL8	PDCD10	PDC10_HUMAN Programmed cell death protein 10 OS=Homo sapiens OX=9606 GN=PDCD10 PE=1 SV=1	0	0	0	0	0	0	0	0	0	0	0	0	0	0	0	0	0	0	0	0	0	0	0	0	0	0	0	0	0	0	0	0	0	0	0	0	0	0	0	0	0	0	0	0	0	0	0
Q9BV20	NA		0	0	0	0	0	0	0	0	0	0	0	0	0	0	0	0	0	0	0	0	0	0	0	0	0	0	0	0	0	0	0	0	0	0	0	0	0	0	0	0	0	0	0	0	0	0	0
Q9BVC6	TMEM109	TM109_HUMAN Voltage-gated monoatomic cation channel TMEM109 OS=Homo sapiens OX=9606 GN=TMEM109 PE=1 SV=1	0	0	0	0	0	0	0	0	0	0	0	0	0	0	0	0	0	0	0	0	0	0	0	0	0	0	0	0	0	0	0	0	41173000	0	0	0	0	0	0	0	1739799999.9999998	0	0	0	0	0	0
Q9BVK6	TMED9	TMED9_HUMAN Transmembrane emp24 domain-containing protein 9 OS=Homo sapiens OX=9606 GN=TMED9 PE=1 SV=2	0	0	0	0	0	0	0	0	1875000	5245400	0	0	0	0	0	5215500	0	0	0	2861000	12884000	0	9080900	0	0	0	19716000	0	0	0	0	0	17838000	27408000	14147000	0	0	14824000	24622000	18257000	0	0	0	0	0	6191700	0
Q9BW04	NA		9051800	14239000	0	17468000	19771000	2996600	9135300	6185200	0	3107300	0	4502800	3819000	5192000	5254100	0	4863400	2193400	2357000	5437000	0	0	7473500	0	3945100	11100000	15691000	23166000	20151000	15014000	29008000	0	11457000	21020000	0	5653400	9875400	0	3529600	8453900	0	7900500	7131400	7671000	0	5230100	0
Q9BW30	TPPP3	TPPP3_HUMAN Tubulin polymerization-promoting protein family member 3 OS=Homo sapiens OX=9606 GN=TPPP3 PE=1 SV=1	0	0	0	0	0	0	37092000	0	0	0	0	0	0	0	0	17381000	0	0	0	0	0	0	0	0	0	0	0	0	0	0	17831000	47232000	0	0	0	0	0	33711000	0	0	0	0	0	10783000	0	0	0
Q9BW60	NA		0	0	0	0	0	0	0	0	0	0	0	0	0	0	0	0	0	0	0	0	0	0	0	0	0	0	0	0	0	0	0	0	0	0	0	0	0	0	0	0	0	0	0	0	0	0	0
Q9BWD1	NA		0	0	0	0	0	0	0	0	0	0	0	0	0	2491300	0	0	0	0	0	3349600	0	0	10627000	0	0	0	0	0	0	0	0	0	0	0	0	0	0	6048500	0	0	0	0	3386000	4490400	0	0	0
Q9BWS9	NA		0	0	0	0	2471100	0	4273400	0	0	0	0	0	0	0	2438500	0	0	0	1537100	0	0	0	0	0	4393400	0	0	5081400	0	0	3621200	0	0	0	0	0	4589100	0	0	0	2499000	0	886900	2407000	0	0	1059800
Q9BX66	NA		0	1266100000	0	0	0	0	0	0	0	0	0	0	0	0	0	0	0	0	0	0	0	0	0	0	0	0	0	0	0	923000000	0	0	0	0	0	0	0	0	0	0	0	0	0	0	0	0	0
Q9BXJ4	NA		31822000	0	0	0	0	0	0	0	0	0	0	0	0	0	0	0	0	1569600	600540	0	0	0	0	0	0	0	0	0	0	0	0	0	0	0	0	0	0	0	0	0	0	0	0	0	0	0	1063100
Q9BXL7	CARD11	CAR11_HUMAN Caspase recruitment domain-containing protein 11 OS=Homo sapiens OX=9606 GN=CARD11 PE=1 SV=3	0	0	0	0	0	0	0	0	0	0	0	0	0	0	0	0	0	0	0	0	0	0	0	0	0	0	0	0	0	0	0	0	0	0	0	0	0	0	0	0	0	0	0	0	0	0	0
Q9BXS5	NA		0	0	0	0	0	0	0	0	0	0	0	0	0	0	0	0	0	0	0	0	0	0	0	0	0	0	0	0	0	0	0	0	0	0	0	0	0	0	0	0	0	0	0	0	0	0	0
Q9BY44	NA		0	0	0	0	0	0	0	0	0	0	0	0	0	2698700	0	0	2629600	927430	0	4432500	3277800	0	3115800	2676300	0	0	5858500	11318000	0	0	0	13911000	17620000	8188900	0	0	0	5349600	0	0	0	0	0	0	0	0	2039000
Q9BYD5	CNFN	CNFN_HUMAN Cornifelin OS=Homo sapiens OX=9606 GN=CNFN PE=1 SV=2	0	0	0	0	0	0	0	606190000	0	0	372240000	0	302060000	577050000	0	0	1114100000	278540000	0	0	0	0	0	815380000	471520000	1368700000	0	2297500000	0	0	0	0	0	0	0	0	0	0	0	0	0	0	0	0	0	0	0
Q9BZ29	NA		0	0	0	0	0	0	0	0	0	0	0	0	0	0	0	0	0	0	0	0	0	0	0	0	0	0	0	0	0	0	0	0	0	0	0	0	0	0	0	0	0	0	0	0	0	0	0
Q9BZF9	NA		0	0	0	0	0	0	4256100	1480200	0	1266100	1286800	2682300	0	0	0	0	3932600	884200	1126500	2276400	3291300	0	4223400	0	0	0	0	0	0	0	0	10207000	0	10598000	0	11362000	3583300	5416800	4008800	3917500	0	4396500	0	3644400	0	2455700	0
Q9BZQ8	FAM129A	NIBA1_HUMAN Protein Niban 1 OS=Homo sapiens OX=9606 GN=NIBAN1 PE=1 SV=1	0	0	0	0	0	0	0	0	0	0	0	0	0	0	0	0	0	0	0	0	0	0	0	0	0	0	0	0	0	0	0	0	0	0	0	0	0	0	0	0	0	0	0	0	0	0	0
Q9C002	NMES1	NMES1_HUMAN Normal mucosa of esophagus-specific gene 1 protein OS=Homo sapiens OX=9606 GN=NMES1 PE=1 SV=1	0	0	0	0	0	0	0	0	0	0	0	0	0	0	0	0	0	0	0	0	0	0	0	0	0	0	0	0	0	0	0	0	0	0	0	0	0	0	0	0	0	0	0	0	0	0	0
Q9C0C2	NA		0	0	0	0	0	0	0	0	0	0	0	0	0	0	0	0	0	0	0	0	0	0	0	0	0	0	0	0	0	0	0	0	0	0	0	0	0	0	0	0	0	0	0	0	0	0	0
Q9GZP4	NA		0	0	0	0	0	1514300	0	0	0	2374600	0	0	0	0	0	0	0	0	0	0	0	0	0	0	0	1678700	0	0	0	0	24237000	0	0	11886000	0	0	4848800	10947000	9484400	0	0	3948700	1954500	0	0	0	0
Q9GZZ1	NAA50	NAA50_HUMAN N-alpha-acetyltransferase 50 OS=Homo sapiens OX=9606 GN=NAA50 PE=1 SV=1	0	0	0	0	0	0	0	0	0	0	0	0	0	0	0	0	0	0	0	0	0	0	0	0	0	0	0	0	0	0	0	0	0	0	0	0	0	0	0	0	0	0	0	0	0	0	0
Q9GZZ8	LACRT	LACRT_HUMAN Extracellular glycoprotein lacritin OS=Homo sapiens OX=9606 GN=LACRT PE=1 SV=1	0	0	0	0	0	0	0	0	0	0	0	0	0	0	0	0	0	0	0	0	0	0	0	0	0	0	0	0	0	0	0	0	0	0	0	0	0	0	0	0	0	0	0	0	0	0	0
Q9H0B3	NA		0	0	0	0	0	0	0	0	0	0	0	0	0	0	0	0	0	0	0	0	0	0	0	0	0	0	0	0	0	0	0	0	0	0	0	0	0	0	0	0	0	0	0	0	0	0	0
Q9H0E2	NA		3042400	0	0	3699200	0	0	40719000	2018300	0	3048600	0	16875000	0	4931900	0	21831000	9116100	1857300	2287500	0	24890000	0	5440100	0	1407400	0	0	12790000	15922000	30426000	55012000	67983000	0	0	0	34204000	9405500	52204000	38908000	10159000	14120000	33561000	22565000	34210000	19124000	0	0
Q9H0P0	NA		0	0	0	0	0	0	0	0	0	0	0	0	0	0	0	0	0	0	0	0	0	0	0	0	0	0	0	0	0	0	0	0	0	0	0	0	0	0	0	0	0	0	0	0	0	0	0
Q9H0U4	NA		0	14926000	0	0	0	0	0	0	0	0	0	0	0	18318000	0	0	0	0	0	0	26157000	0	0	3926300	2358100	11077000	0	27433000	0	0	0	0	0	18022000	0	14755000	0	0	0	0	0	0	0	0	0	1969200	5896000
Q9H0W9	NA		0	0	0	0	0	0	0	0	1230000	0	0	0	0	0	0	0	0	0	0	0	0	0	0	0	0	0	0	16241000	0	0	0	0	0	0	0	0	0	0	0	0	0	0	0	7053000	0	0	0
Q9H190	NA		0	7119200	0	0	0	0	0	0	0	0	0	0	0	5067300	6072000	0	6489000	0	1242400	0	7932300	0	3446500	5167400	0	2987100	0	13109000	0	0	12828000	0	0	6699000	0	5931200	0	0	0	0	0	0	0	0	3153000	0	0
Q9H1E1	RNASE7	RNAS7_HUMAN Ribonuclease 7 OS=Homo sapiens OX=9606 GN=RNASE7 PE=1 SV=2	0	0	0	0	0	8434700	0	0	5213100	3048600	7170300	0	0	0	0	0	0	0	0	0	0	0	0	0	0	0	49732000	0	0	0	0	0	0	0	0	0	0	0	0	0	0	0	0	0	0	0	0
Q9H223	EHD4	EHD4_HUMAN EH domain-containing protein 4 OS=Homo sapiens OX=9606 GN=EHD4 PE=1 SV=1	0	0	0	0	0	0	0	0	0	0	0	0	0	0	0	0	1689000	0	0	0	0	0	0	0	0	0	0	0	0	0	0	0	0	0	0	0	0	0	0	6873200	0	0	0	565760	0	0	0
Q9H299	SH3BGRL3	SH3L3_HUMAN SH3 domain-binding glutamic acid-rich-like protein 3 OS=Homo sapiens OX=9606 GN=SH3BGRL3 PE=1 SV=1	201230000	14240000	1523300	65869000	7998300	0	86909000	15179000	30201000	72761000	248200000	170210000	49323000	97096000	227080000	119290000	23030000	35898000	76921000	59135000	6814400	2187100	384210000	170690000	105770000	39480000	181470000	121390000	10751000	7991300	1571999999.9999998	291090000	377780000	237330000	202160000	403380000	150480000	98363000	157040000	25024000	60231000	4176900	123450000	153870000	81567000	242510000	187190000
Q9H2G2	NA		0	0	0	0	0	0	0	464930000	0	0	0	0	0	7048200	9682700	0	0	2534300	5071600	6153200	0	0	7166600	4971600	0	0	0	0	0	0	16840000	0	0	0	0	0	2383500	0	0	0	0	9877300	0	10999000	0	8199900	0
Q9H2K8	TAOK3	TAOK3_HUMAN Serine/threonine-protein kinase TAO3 OS=Homo sapiens OX=9606 GN=TAOK3 PE=1 SV=2	0	0	0	0	0	0	0	0	0	0	0	0	0	0	0	0	0	0	0	0	0	0	0	0	0	0	0	0	0	0	0	0	0	0	0	0	0	0	0	0	0	0	0	0	0	0	0
Q9H2P9	NA		0	0	0	0	0	0	178840000	0	0	0	0	0	0	0	0	0	0	0	0	0	0	0	0	0	0	0	0	0	0	0	0	0	0	0	0	0	0	0	0	0	0	56745000	50330000	0	0	0	0
Q9H2U2	NA		0	0	0	0	0	0	0	0	0	0	0	0	0	0	0	0	0	0	0	0	0	0	0	0	0	0	0	0	0	0	0	0	0	0	0	0	0	0	0	0	0	0	0	0	0	0	0
Q9H336	CRISPLD1	CRLD1_HUMAN Cysteine-rich secretory protein LCCL domain-containing 1 OS=Homo sapiens OX=9606 GN=CRISPLD1 PE=2 SV=1	0	0	0	0	0	0	0	0	0	0	0	0	0	0	0	0	0	0	0	0	0	0	0	0	0	0	0	0	0	0	0	0	0	0	0	0	0	0	0	0	0	0	0	0	0	0	0
Q9H3K6	NA		0	0	0	0	0	0	0	0	0	0	0	0	0	0	0	0	0	0	0	0	0	0	0	0	0	0	0	0	0	0	0	0	0	0	0	0	0	0	0	0	0	0	0	0	0	0	0
Q9H3P7	ACBD3	GCP60_HUMAN Golgi resident protein GCP60 OS=Homo sapiens OX=9606 GN=ACBD3 PE=1 SV=4	0	0	0	0	0	0	0	0	0	0	0	0	0	0	0	0	0	0	0	0	0	0	0	0	0	0	0	0	0	0	0	0	0	0	0	0	0	0	0	0	0	0	0	0	0	0	0
Q9H3Z4	NA		0	0	0	0	0	0	0	0	0	0	0	0	0	0	0	0	0	0	0	0	0	0	0	0	0	0	0	0	0	0	0	0	0	0	0	0	0	0	0	0	0	0	0	0	0	0	0
Q9H444	CHMP4B	CHM4B_HUMAN Charged multivesicular body protein 4b OS=Homo sapiens OX=9606 GN=CHMP4B PE=1 SV=1	0	0	0	0	0	0	0	0	0	0	0	0	0	0	0	0	0	0	0	0	0	0	0	0	0	0	0	0	0	0	0	0	0	0	0	0	0	0	0	0	0	0	0	0	0	0	0
Q9H488	NA		0	0	0	0	0	0	0	0	0	0	0	0	0	0	0	0	0	0	0	0	0	0	0	0	0	0	0	0	0	0	0	0	0	0	0	0	0	0	0	0	0	0	0	0	0	0	0
Q9H4A4	RNPEP	AMPB_HUMAN Aminopeptidase B OS=Homo sapiens OX=9606 GN=RNPEP PE=1 SV=2	4655500	0	0	0	0	0	0	1482000	0	0	0	0	0	1609200	0	1806400	0	0	0	0	0	0	0	0	0	4239500	0	0	0	0	0	0	0	0	0	0	0	0	0	0	0	0	0	0	0	0	0
Q9H4G0	NA		0	0	0	0	0	0	0	0	0	0	0	0	0	2241000	3109700	0	0	0	0	4309200	4031200	0	3091300	2351800	0	0	0	0	0	3889200	0	0	0	0	0	0	0	0	0	0	0	2939300	3648200	0	0	0	1824200
Q9H4G4	GLIPR2	GAPR1_HUMAN Golgi-associated plant pathogenesis-related protein 1 OS=Homo sapiens OX=9606 GN=GLIPR2 PE=1 SV=3	0	0	0	0	0	0	0	0	0	0	0	0	0	0	0	0	0	0	0	0	0	0	0	0	0	0	0	0	0	0	0	0	0	0	0	0	0	0	0	0	0	0	0	0	0	0	0
Q9H4M9	EHD1	EHD1_HUMAN EH domain-containing protein 1 OS=Homo sapiens OX=9606 GN=EHD1 PE=1 SV=2	1829700	4566600	0	4904700	4128200	1224800	16666000	1906300	0	1296800	0	5409000	886550	1619200	2563900	2172000	0	0	1137300	0	2271600	0	3070600	52880000	2841100	3245900	5348000	8279000	3074400	0	9315400	40791000	10375000	7933800	2383500	21661000	0	0	3249600	2838900	0	2196500	1194500	18246000	1434100	1498100	1326700
Q9H6N6	MYH16	MYH16_HUMAN Putative uncharacterized protein MYH16 OS=Homo sapiens OX=9606 GN=MYH16 PE=1 SV=2	0	0	0	0	0	0	0	0	0	0	0	0	0	0	0	0	0	0	0	0	0	0	0	0	0	0	0	0	0	0	0	0	0	0	0	209690000	0	0	125430000	0	0	0	0	0	0	0	9180200
Q9H6S3	NA		6526100	0	0	5610500	0	0	14800000	4327400	0	14178000	0	16334000	8324000	21669000	33348000	4082700	0	8030700	24220000	20274000	31382000	0	42141000	9219800	5049400	19887000	18654000	0	0	1444200	11962000	0	98589000	82674000	21901000	31062000	0	89915000	42892000	60481000	0	8546500	13116000	29555000	11596000	8133300	4309500
[truncated: 167 more rows]
[truncated: 2 more columns]

## Sheet: Sup.Table_4
Supplementary table 4: Quantile-normalized log2 quantitative values (intensities) for all the samples.
[truncated: 1,774 more rows]
[truncated: 2 more columns]

## Sheet: Sup.Table_5
Supplementary table 5: Statistical analysis (U-test, Wilcoxon–Mann–Whitney ) of the 92 proteins shared by all subjects from the two groups (control and e-cigar.)
[truncated: 94 more rows]
[truncated: 4 more columns]
